# Supplementary material for: TSG-6 promotes healing of critical-sized bone defects in mice
Source: Front Immunol. 2025 Nov 28;16:1712152. doi: 10.3389/fimmu.2025.1712152 (PMC12700086; doi:10.3389/fimmu.2025.1712152)
Supplement: Supplementary Table 1 — Read Counts siNT vs siTSG6 Whole Data. [file Table1.xlsx]

## Sheet: P811_RawData
EnsemblID	GeneSymbol	siNT_1	siNT_2	siNT_3	siNT_4	siTsg6_1	siTsg6_2	siTsg6_3	siTsg6_4
ENSMUSG00000069516	Lyz2	235370	232060	257493	196449	319273	236395	247365	226003
ENSMUSG00000021939	Ctsb	188013	190440	219343	165756	236255	177379	183034	161733
ENSMUSG00000024661	Fth1	171249	186497	203852	150661	227483	174629	179573	157416
ENSMUSG00000002985	Apoe	175428	189741	207773	150703	227178	168756	178658	150736
ENSMUSG00000026193	Fn1	109806	120832	156667	104874	307877	206820	197424	227265
ENSMUSG00000029816	Gpnmb	163846	166037	191786	145043	203458	145533	150009	140657
ENSMUSG00000037742	Eef1a1	137293	137476	152557	114914	181026	134803	141401	123345
ENSMUSG00000040152	Thbs1	111391	122199	143800	101404	211429	144711	149006	138439
ENSMUSG00000007891	Ctsd	124908	135071	150351	115782	181644	135957	144361	129084
ENSMUSG00000004207	Psap	141051	143410	165693	122249	164847	120520	123470	107970
ENSMUSG00000001506	Col1a1	134933	165574	170044	130788	150348	98053	103468	90723
ENSMUSG00000029661	Col1a2	97615	113544	114705	88199	114125	78512	83167	71456
ENSMUSG00000064351	mt-Co1	84649	104681	101071	69750	111674	101474	102453	71322
ENSMUSG00000050708	Ftl1	86297	93128	84667	72651	115379	84105	91133	73440
ENSMUSG00000029580	Actb	47626	50959	57996	43633	78011	59077	59825	54047
ENSMUSG00000073411	H2-D1	58760	64405	73177	53340	63010	47641	49308	41172
ENSMUSG00000029304	Spp1	52313	48934	52525	41243	69607	52802	58044	48163
ENSMUSG00000018593	Sparc	48670	55281	62327	46048	68158	47524	49560	44171
ENSMUSG00000034994	Eef2	47026	50675	59641	45140	69441	50897	50596	47889
ENSMUSG00000022108	Itm2b	43147	47494	51566	38768	58554	42060	44765	36493
ENSMUSG00000040249	Lrp1	32922	36940	47172	27303	59950	43679	41759	50100
ENSMUSG00000049775	Tmsb4x	39822	39098	41309	30815	56153	42931	49042	36913
ENSMUSG00000046805	Mpeg1	44354	42903	49670	36302	51921	37914	38152	33076
ENSMUSG00000037902	Sirpa	40717	41713	47492	36125	51221	36863	37867	33902
ENSMUSG00000024781	Lipa	43444	40683	46708	35767	45433	32701	35229	31071
ENSMUSG00000031447	Lamp1	36203	37261	42113	31703	48954	36743	37824	34244
ENSMUSG00000031375	Bgn	33168	37960	42546	32742	50701	35944	36235	33333
ENSMUSG00000026728	Vim	29909	32977	35279	27235	56230	41248	42718	35730
ENSMUSG00000031451	Gas6	35843	40095	44282	33027	45113	31803	33567	29535
ENSMUSG00000060802	B2m	37906	41312	44844	31749	41802	32311	35549	25606
ENSMUSG00000024621	Csf1r	34748	35485	39666	29925	47585	34653	35017	32663
ENSMUSG00000017466	Timp2	29619	32181	36430	27044	47559	32897	33195	30401
ENSMUSG00000035783	Acta2	24905	28660	31865	23579	47021	34966	36053	32275
ENSMUSG00000026043	Col3a1	29655	33568	37396	27643	39776	26239	27366	24002
ENSMUSG00000032294	Pkm	27028	28801	32530	23648	43250	30651	30961	28037
ENSMUSG00000034708	Grn	26007	28102	32826	24747	40875	30851	30805	26864
ENSMUSG00000042286	Stab1	23517	25450	32080	22340	42408	28796	27368	28994
ENSMUSG00000031328	Flna	24715	27515	33569	23034	38188	27491	25939	27360
ENSMUSG00000028691	Prdx1	29771	29658	29834	22943	33519	24685	27489	21602
ENSMUSG00000062825	Actg1	22121	24504	25763	20454	39226	28081	29449	26017
ENSMUSG00000061232	H2-K1	27572	31225	34474	24996	29585	22619	23194	18510
ENSMUSG00000015656	Hspa8	25317	25679	28786	21695	33554	25115	26439	23292
ENSMUSG00000021998	Lcp1	26302	25259	28473	21980	33204	24820	25940	22908
ENSMUSG00000036905	C1qb	22593	25431	28168	21508	34276	26786	26195	23032
ENSMUSG00000038642	Ctss	26815	25081	26792	19833	32226	25299	26690	20835
ENSMUSG00000028364	Tnc	25747	31340	35913	24730	28083	19053	18818	19125
ENSMUSG00000023944	Hsp90ab1	23431	23786	27774	20838	32770	24272	25272	21669
ENSMUSG00000028581	Laptm5	22292	24001	28834	21388	33267	24088	23531	22280
ENSMUSG00000027750	Postn	27245	29670	30428	22348	26567	19087	19851	17491
ENSMUSG00000050335	Lgals3	23245	26838	28872	21336	26636	21180	21498	18779
ENSMUSG00000017493	Igfbp4	23629	28156	30338	23064	26457	18820	19958	17235
ENSMUSG00000028692	Akr1a1	22284	23386	25553	19477	29857	22450	22846	20177
ENSMUSG00000004730	Adgre1	22765	22145	25857	19578	30032	20955	21097	18999
ENSMUSG00000064373	Selenop	22584	22670	24185	18915	28685	21593	23181	18700
ENSMUSG00000050578	Mmp13	34754	36821	38369	29637	12635	9097	9843	7559
ENSMUSG00000067274	Rplp0	18774	22602	24942	17932	28770	21960	22009	20525
ENSMUSG00000026042	Col5a2	22494	25190	25400	19735	26699	19122	20616	16299
ENSMUSG00000040713	Creg1	23290	23483	25381	18957	26086	18737	19715	17205
ENSMUSG00000019997	Ccn2	18425	20927	23951	17401	29442	20224	22018	19381
ENSMUSG00000017760	Ctsa	19866	22564	25186	19015	26630	20093	19934	17944
ENSMUSG00000027187	Cat	21799	22438	25086	18762	26192	18865	19600	17763
ENSMUSG00000060126	Tpt1	19824	21795	23480	16755	27144	20531	21372	17813
ENSMUSG00000015340	Cybb	22688	21592	25330	19081	25886	18479	19317	16215
ENSMUSG00000119584	Rn18s-rs5	29916	29391	21443	11909	24373	16138	22005	12678
ENSMUSG00000020473	Aebp1	17820	21654	24327	17545	27761	19185	19137	18133
ENSMUSG00000036896	C1qc	17101	20412	21829	15844	28675	21434	21351	18777
ENSMUSG00000032562	Gnai2	18584	20579	22193	17065	27065	19723	20318	18366
ENSMUSG00000031207	Msn	18764	18764	20623	15390	28334	20244	21292	18117
ENSMUSG00000024529	Lox	18237	20729	21950	16939	26722	18483	20134	16251
ENSMUSG00000021190	Lgmn	16543	17020	19952	14800	26719	19943	19887	18012
ENSMUSG00000025743	Sdc3	16223	18650	22017	16219	25826	18314	18463	16492
ENSMUSG00000064367	mt-Nd5	16567	19424	20927	14010	23913	20874	19754	15329
ENSMUSG00000064370	mt-Cytb	16697	19031	19253	12724	23229	21759	20552	15313
ENSMUSG00000005610	Eif4g2	18406	18010	19131	15003	24279	17788	19422	15918
ENSMUSG00000030096	Slc6a6	17512	18432	22064	15848	24071	16563	16252	15766
ENSMUSG00000022443	Myh9	14686	16704	19706	13510	25462	18530	17814	17318
ENSMUSG00000025809	Itgb1	16792	16198	17754	13469	24688	17897	19300	16445
ENSMUSG00000028656	Cap1	16363	17066	19668	14807	23174	17301	17062	16215
ENSMUSG00000026837	Col5a1	15065	18436	18899	14206	25258	17117	17012	15421
ENSMUSG00000032399	Rpl4	17162	17928	18498	14448	23175	16825	18316	14892
ENSMUSG00000016256	Ctsz	17457	18203	21597	15958	21256	15952	15724	14874
ENSMUSG00000025232	Hexa	17661	19143	20579	15571	21330	15908	16058	14013
ENSMUSG00000022283	Pabpc1	16299	17061	18848	14696	23761	17275	17230	14685
ENSMUSG00000022817	Itgb5	16333	16459	19572	14775	23126	16398	16716	16176
ENSMUSG00000022892	App	16209	16502	19528	14190	22878	16010	16954	15761
ENSMUSG00000032518	Rpsa	15310	17650	18415	14151	21621	17055	17115	15001
ENSMUSG00000021242	Npc2	16175	17719	18993	13991	20773	16561	16681	14521
ENSMUSG00000030695	Aldoa	16565	17210	18777	14359	20558	15725	16379	14215
ENSMUSG00000020372	Rack1	15363	16366	18726	13664	21259	16375	16656	15367
ENSMUSG00000028249	Sdcbp	17366	17686	18021	13796	20445	15500	17310	13429
ENSMUSG00000020719	Ddx5	17566	18170	19028	13765	20764	14919	15533	12612
ENSMUSG00000029622	Arpc1b	15128	16911	18481	14015	21501	15816	15682	14170
ENSMUSG00000019132	BC005537	16383	16779	16752	13057	21077	15777	17277	14213
ENSMUSG00000032216	Nedd4	15346	15020	17622	13216	22792	15411	16244	14883
ENSMUSG00000023885	Thbs2	16142	17606	21344	14719	19774	13409	13591	13195
ENSMUSG00000002944	Cd36	19346	18114	19265	14902	18123	13068	14774	11586
ENSMUSG00000015568	Lpl	20774	18412	19794	15952	16846	12912	13886	10581
ENSMUSG00000044533	Rps2	14203	16273	16758	12497	21458	15982	17086	14142
ENSMUSG00000025351	Cd63	16871	17102	18257	13856	19503	14321	14880	12559
ENSMUSG00000015837	Sqstm1	15334	16273	17681	13561	20818	15062	15344	13241
ENSMUSG00000037260	Hgsnat	11135	11188	11685	9495	26490	19132	19627	15976
ENSMUSG00000020458	Rtn4	15453	15260	16388	12598	20730	14766	16203	13098
ENSMUSG00000033161	Atp1a1	14939	16694	18698	14234	19048	13416	14403	12932
ENSMUSG00000023992	Trem2	15603	17139	18561	13270	18233	13714	14206	12501
ENSMUSG00000029455	Aldh2	13635	14992	16511	12009	20938	14917	15175	13670
ENSMUSG00000036887	C1qa	12549	13989	15782	11609	21410	16431	16342	13391
ENSMUSG00000056201	Cfl1	13431	14403	15188	11865	20448	15682	16111	13974
ENSMUSG00000025132	Arhgdia	13234	15490	17005	12387	19399	14280	14190	13695
ENSMUSG00000031320	Rps4x	15396	14871	16139	12709	18649	14373	15015	12462
ENSMUSG00000007892	Rplp1	13656	15621	16790	12420	18444	14122	15123	12581
ENSMUSG00000036606	Plxnb2	13725	14109	17528	12408	19527	13812	13514	13467
ENSMUSG00000016534	Lamp2	14663	14984	15503	12348	18808	14048	15260	12436
ENSMUSG00000018774	Cd68	12287	15342	17420	12160	19361	14125	13214	13349
ENSMUSG00000028108	Ecm1	11174	12908	14033	10710	21751	15509	16276	13927
ENSMUSG00000032332	Col12a1	14097	17308	20614	12407	16765	11145	11099	12280
ENSMUSG00000017707	Serinc3	13694	13509	15485	11816	19233	13853	14690	12037
ENSMUSG00000025969	Nrp2	14818	15156	18086	13071	17379	11773	12004	11740
ENSMUSG00000020044	Timp3	8278	8257	9724	7389	26267	17722	18063	16957
ENSMUSG00000034707	Gns	13253	14504	16374	11948	18486	12992	13291	11636
ENSMUSG00000008682	Rpl10	13306	14667	14856	11652	17646	13302	13542	11802
ENSMUSG00000021477	Ctsl	12878	13228	14278	10412	18085	13883	14581	11960
ENSMUSG00000025473	Adam8	11133	12740	14730	10814	18881	13446	13222	12573
ENSMUSG00000005142	Man2b1	11960	12341	14312	10300	18424	12947	13067	12026
ENSMUSG00000028081	Rps3a1	14234	13277	14140	10317	16356	12017	13559	10282
ENSMUSG00000032366	Tpm1	13311	15495	16030	11285	15281	11033	11873	9751
ENSMUSG00000052459	Atp6v1a	13850	13782	14650	11389	15880	11293	12134	10646
ENSMUSG00000024300	Myo1f	13179	13946	15808	11243	15833	11295	11220	10808
ENSMUSG00000028465	Tln1	11528	12696	14896	10553	16935	11916	11906	12070
ENSMUSG00000023010	Tmbim6	12117	13114	13538	10905	16717	12348	13135	10562
ENSMUSG00000025503	Taldo1	12825	13827	13863	10581	15557	11836	12554	11246
ENSMUSG00000047126	Cltc	12019	12157	14214	9661	16997	12347	12958	11840
ENSMUSG00000026864	Hspa5	13247	12960	14071	10469	16251	11552	12597	10117
ENSMUSG00000031996	Aplp2	12977	13646	14884	11515	15777	10734	11470	10067
ENSMUSG00000025993	Slc40a1	13987	13346	14250	11521	15130	11113	12014	9574
ENSMUSG00000022816	Fstl1	10624	11112	12443	9398	18591	13216	14114	11269
ENSMUSG00000014599	Csf1	10293	11263	12534	9150	18116	13428	13669	12266
ENSMUSG00000070436	Serpinh1	11381	13637	15380	11161	15755	11359	11314	10116
ENSMUSG00000003814	Calr	12188	12119	13666	10634	15535	12158	11775	10778
ENSMUSG00000006699	Cdc42	12292	12280	12567	9808	16144	12328	13074	10341
ENSMUSG00000028961	Pgd	11925	12382	13687	10574	15738	11727	12020	10493
ENSMUSG00000006932	Ctnnb1	12181	13253	14155	10646	15104	10824	11142	10460
ENSMUSG00000030536	Iqgap1	11606	11987	13676	9824	16169	11826	11574	11024
ENSMUSG00000030744	Rps3	11680	12270	13322	9903	15494	11992	12539	10445
ENSMUSG00000064341	mt-Nd1	11617	13035	12972	8836	14830	13465	13663	8909
ENSMUSG00000029761	Cald1	11114	11035	11991	9209	17668	12611	13359	10267
ENSMUSG00000006333	Rps9	12320	12303	12948	9858	15417	11682	12430	10200
ENSMUSG00000033880	Lgals3bp	10850	11984	14510	10640	15547	11801	11615	9962
ENSMUSG00000018293	Pfn1	10307	12342	13228	10123	15559	12016	11414	10189
ENSMUSG00000000957	Mmp14	10040	12345	13292	9947	15737	11277	11125	9927
ENSMUSG00000060036	Rpl3	10945	11941	12717	9418	14667	11417	12021	10300
ENSMUSG00000027447	Cst3	11461	12458	14206	10023	13816	10453	11160	9835
ENSMUSG00000054808	Actn4	10661	11403	13629	9690	14884	10681	10637	10386
ENSMUSG00000049723	Mmp12	13553	12770	13910	10658	12313	9904	9782	8507
ENSMUSG00000068220	Lgals1	8728	11058	12180	8729	15764	11868	12221	10703
ENSMUSG00000064363	mt-Nd4	9730	12144	12910	8171	13432	12510	12454	8825
ENSMUSG00000025393	Atp5b	10552	10898	11930	8941	15116	10917	11087	10128
ENSMUSG00000029614	Rpl6	11205	10475	11625	8826	14508	11116	11920	9536
ENSMUSG00000025130	P4hb	10413	10780	11651	9156	14831	10788	11351	9471
ENSMUSG00000026879	Gsn	9777	11023	11555	8794	14985	11058	11298	9706
ENSMUSG00000020422	Tns3	11265	11227	14527	10077	13366	9185	9482	9049
ENSMUSG00000020585	Laptm4a	10510	11267	12097	9006	13893	10634	11445	9258
ENSMUSG00000031502	Col4a1	8957	9207	10293	7892	16444	11705	12138	10771
ENSMUSG00000026712	Mrc1	10195	10602	11681	8712	15174	10677	10722	9621
ENSMUSG00000034993	Vat1	10128	11388	13317	9804	13790	9849	9641	9343
ENSMUSG00000027248	Pdia3	10677	10937	11248	8694	14231	10536	12014	8875
ENSMUSG00000064345	mt-Nd2	10430	12205	12110	7994	12671	11590	11783	8140
ENSMUSG00000000740	Rpl13	9816	11290	12059	8978	13552	10738	10886	9594
ENSMUSG00000070348	Ccnd1	10760	10512	11970	9129	14317	9865	10583	9582
ENSMUSG00000026249	Serpine2	13179	13922	14774	10873	10755	7797	8222	7078
ENSMUSG00000024087	Cyp1b1	9350	10055	10565	7929	15420	11122	11634	9740
ENSMUSG00000026177	Slc11a1	10520	11523	12961	9505	13645	9390	9236	8869
ENSMUSG00000006304	Arpc2	10239	10270	11104	8604	14225	10442	11272	9140
ENSMUSG00000000290	Itgb2	10142	10572	12382	9527	13887	9609	9615	9189
ENSMUSG00000030605	Mfge8	9722	10425	12044	8757	13478	10331	10401	9372
ENSMUSG00000045128	Rpl18a	9344	10979	12424	8606	13004	10061	10496	9591
ENSMUSG00000012848	Rps5	10085	10222	12096	8613	13167	10069	10490	9689
ENSMUSG00000043716	Rpl7	10424	10734	11337	8272	13570	10216	10791	8718
ENSMUSG00000024672	Ms4a7	10870	11849	11965	9504	12899	9586	9677	7568
ENSMUSG00000024659	Anxa1	9189	9086	9699	7486	15077	11163	12069	9994
ENSMUSG00000010277	2610507B11Rik	10360	10266	12253	8881	13417	9714	9677	9105
ENSMUSG00000001175	Calm1	10168	10676	11098	8516	13283	9979	10917	8813
ENSMUSG00000027712	Anxa5	10534	10574	11576	8776	13175	9826	10529	8320
ENSMUSG00000031799	Tpm4	9924	9979	10305	7895	14217	10261	11051	9051
ENSMUSG00000058558	Rpl5	10184	10370	11411	8194	12780	9968	10616	8965
ENSMUSG00000059796	Eif4a1	10161	10267	11063	8546	13583	9913	10122	8713
ENSMUSG00000045983	Eif4g1	9643	10287	11649	8230	13731	9545	10145	9057
ENSMUSG00000038147	Cd84	10779	10457	11062	8405	13119	9306	10399	8326
ENSMUSG00000026341	Actr3	10427	10046	10435	8405	13291	10129	10751	8362
ENSMUSG00000027763	Mbnl1	9785	9964	10681	8051	13523	9436	10608	8390
ENSMUSG00000038178	Slc43a2	9797	10099	11999	8724	12985	9063	8786	8641
ENSMUSG00000036256	Igfbp7	8375	9632	10382	7608	14558	9822	10463	9219
ENSMUSG00000023067	Cdkn1a	8805	9893	10930	8334	13356	9667	10131	8532
ENSMUSG00000003970	Rpl8	9122	10362	10942	8243	12308	9817	10082	8408
ENSMUSG00000026796	Niban2	8502	9470	11060	8150	13523	9580	9596	9087
ENSMUSG00000024608	Rps14	9236	10412	11301	7996	12356	9247	9881	8484
ENSMUSG00000034088	Hdlbp	9156	9619	11473	8157	13159	9226	9318	8708
ENSMUSG00000040659	Efhd2	9418	10104	11148	8226	12329	8906	9195	8515
ENSMUSG00000021281	Tnfaip2	10360	10651	12400	9078	11703	8016	8173	7257
ENSMUSG00000025428	Atp5a1	9141	9538	10874	7964	12585	9461	9722	8294
ENSMUSG00000019087	Atp6ap1	9252	9856	11026	8310	12122	9023	8914	8368
ENSMUSG00000058715	Fcer1g	8935	10036	10784	7745	11750	9572	9611	8326
ENSMUSG00000020053	Igf1	9968	9475	10687	8443	12219	8688	9418	7572
ENSMUSG00000005413	Hmox1	8045	8840	9439	7112	13245	10017	10151	9134
ENSMUSG00000030144	Clec4d	9835	10408	11046	8211	11223	8409	9030	7473
ENSMUSG00000027940	Tpm3	9412	9529	10087	7701	12153	9019	9606	7568
ENSMUSG00000020097	Sgpl1	8998	9235	10779	8058	12339	8521	8614	8252
ENSMUSG00000056737	Capg	8824	9573	10830	7726	11600	8986	9365	7890
ENSMUSG00000028639	Ybx1	8316	8902	9765	7074	13004	9543	9612	8465
ENSMUSG00000019505	Ubb	8607	10032	11362	7871	11424	8911	8743	7682
ENSMUSG00000081534	Slc48a1	8336	9847	10545	7791	12243	9046	8674	8114
ENSMUSG00000022150	Dab2	8129	8364	9499	7359	13647	9829	9465	8164
ENSMUSG00000031740	Mmp2	8866	10787	12394	9084	11020	7209	7657	7195
ENSMUSG00000027533	Fabp5	9668	10081	11506	7923	10625	8279	8243	7869
ENSMUSG00000003363	Pld3	8508	9985	11596	8212	11398	8451	8151	7891
ENSMUSG00000022587	Ly6e	7465	8269	9320	6538	12831	10727	10795	7969
ENSMUSG00000028124	Gclm	9037	9411	9046	7143	12095	8535	10090	8232
ENSMUSG00000022488	Nckap1l	9279	8830	11026	8021	11998	8219	8231	7831
ENSMUSG00000015852	Fcrls	8358	7899	9788	7398	12931	9458	9248	8267
ENSMUSG00000020152	Actr2	9085	8764	9372	6943	11989	9051	9957	7589
ENSMUSG00000029306	Ibsp	11733	13357	13856	10411	7405	5039	5969	4837
ENSMUSG00000021218	Gdi2	9545	8827	9230	6984	12193	8923	9406	7460
ENSMUSG00000028495	Rps6	9106	8737	9066	7106	12215	9163	9472	7701
ENSMUSG00000000184	Ccnd2	9215	9130	11003	7967	11826	7958	7992	7087
ENSMUSG00000030579	Tyrobp	8090	9190	10800	7407	11050	8738	8764	8045
ENSMUSG00000001119	Col6a1	8953	10152	11909	8338	11074	7719	7032	6785
ENSMUSG00000036908	Unc93b1	8259	9107	10475	7876	11555	8479	8508	7357
ENSMUSG00000029767	Calu	7849	8182	8515	6729	12354	9343	9968	8214
ENSMUSG00000019872	Smpdl3a	8684	8738	9525	7240	11414	8532	9259	7631
ENSMUSG00000027656	Ccn5	7797	9192	10078	7821	12008	8199	8531	7327
ENSMUSG00000112023	Lilrb4b	10020	11162	12345	8443	10499	6943	6328	5155
ENSMUSG00000034593	Myo5a	8698	8362	10135	7179	11934	8142	8062	7991
ENSMUSG00000059498	Fcgr3	7992	8115	9534	7092	12093	9065	8583	8017
ENSMUSG00000018707	Dync1h1	7677	8294	10380	6371	11642	8444	8163	8996
ENSMUSG00000025534	Gusb	8203	8986	9977	7337	11283	8115	8704	7344
ENSMUSG00000001750	Tcirg1	8365	10115	11593	8012	10922	7536	6795	6584
ENSMUSG00000040552	C3ar1	8653	8790	10123	7657	10980	8021	8262	7302
ENSMUSG00000031503	Col4a2	6700	7933	8427	6400	13241	8988	9525	8539
ENSMUSG00000045962	Wnk1	8024	8010	9774	6891	12214	8290	8208	8263
ENSMUSG00000028763	Hspg2	6114	7135	9412	5763	12990	9129	8440	10356
ENSMUSG00000031591	Asah1	8544	8576	9121	6890	11497	8157	9066	7224
ENSMUSG00000020326	Ccng1	8181	7704	8193	6563	12306	8565	9639	7768
ENSMUSG00000030772	Dkk3	7530	8428	9519	7174	11507	8516	8389	7752
ENSMUSG00000031246	Sh3bgrl	9687	8821	8697	6954	10498	8228	9277	6573
ENSMUSG00000020612	Prkar1a	8157	8705	8708	6920	11553	8215	9028	7190
ENSMUSG00000063524	Eno1	7314	7768	8404	6636	12229	8875	8927	8106
ENSMUSG00000015143	Actn1	7203	7989	9452	7036	11726	8169	8329	8018
ENSMUSG00000070047	Fat1	7209	8456	10818	6279	10941	7732	7680	8796
ENSMUSG00000038274	Fau	8182	8719	9881	6989	10146	8193	8328	7084
ENSMUSG00000030084	Plxna1	7846	8089	11233	7505	10809	7733	6598	7521
ENSMUSG00000079477	Rab7	7745	8289	8980	6944	11111	8223	8532	7265
ENSMUSG00000037242	Clic4	7896	8243	9286	6726	11410	8012	8262	7072
ENSMUSG00000022665	Ccdc80	8122	9539	10800	7972	10029	6866	7006	6487
ENSMUSG00000038612	Mcl1	8838	8892	9172	7099	10585	7753	7948	6507
ENSMUSG00000017404	Rpl19	8111	8572	9058	6505	10458	8456	8375	7189
ENSMUSG00000001525	Tubb5	7018	7723	8734	6688	11870	8397	8309	7889
ENSMUSG00000020101	Vsir	8190	8329	9766	7468	10663	7800	7594	6807
ENSMUSG00000038366	Lasp1	7374	8536	9699	6900	10563	8024	7657	7195
ENSMUSG00000033685	Ucp2	6699	7745	8868	6402	11548	8377	8347	7778
ENSMUSG00000035242	Oaz1	7518	8408	8735	6749	10584	8239	8227	7282
ENSMUSG00000048076	Arf1	7536	7955	9035	6723	10742	8002	8030	7229
ENSMUSG00000024740	Ddb1	7755	7841	9074	6772	11129	7715	7734	7170
ENSMUSG00000038900	Rpl12	7629	8308	8700	6435	10899	7917	8505	6750
ENSMUSG00000041058	Wwp1	8831	8258	8954	6988	10568	7279	7859	6396
ENSMUSG00000090841	Myl6	7172	8771	9711	6713	9881	7727	7864	7214
ENSMUSG00000071644	Eef1g	7450	7959	8206	6563	10704	8344	8690	7110
ENSMUSG00000021910	Nisch	7448	8655	10160	6890	10369	7229	7055	6969
ENSMUSG00000071866	Ppia	8939	10043	8553	5299	8004	6386	9974	7547
ENSMUSG00000020368	Canx	8287	8025	8408	6414	10504	7868	8384	6750
ENSMUSG00000024991	Eif3a	8582	7853	8818	6398	10542	7453	8143	6736
ENSMUSG00000026457	Adipor1	7868	8224	8965	6863	10391	7648	7794	6603
ENSMUSG00000032231	Anxa2	6732	7630	8437	6360	10725	8489	8449	7468
ENSMUSG00000033777	Tlr13	8681	7966	8699	6753	10125	7177	8044	6596
ENSMUSG00000093674	Rpl41	8004	8131	9632	6285	9496	7266	8154	7005
ENSMUSG00000022565	Plec	6756	7439	9360	5930	11597	7843	7277	7746
ENSMUSG00000020821	Kif1c	7667	7877	9132	6874	10168	6947	7726	6794
ENSMUSG00000050953	Gja1	8150	9188	10271	7621	9069	6355	6576	5755
ENSMUSG00000063229	Ldha	6894	7936	8479	6372	10112	7710	8187	7279
ENSMUSG00000025283	Sat1	8093	8541	8675	6195	9746	7434	8147	6070
ENSMUSG00000024858	Grk2	7500	7838	8882	6772	10257	7114	7630	6891
ENSMUSG00000033684	Qsox1	7514	8377	9121	6874	10055	7243	7266	6374
ENSMUSG00000060147	Serpinb6a	7519	7518	8284	6052	10114	7823	8504	7004
ENSMUSG00000078812	Eif5a	6931	7792	8281	6286	10122	7876	8358	7061
ENSMUSG00000020241	Col6a2	7444	8845	9950	7515	9898	6374	6164	5886
ENSMUSG00000028745	Capzb	7125	7373	7856	6210	10337	8064	8050	6967
ENSMUSG00000069833	Ahnak	7067	6844	8648	5186	10507	7835	7792	7935
ENSMUSG00000068196	Col8a1	8524	9444	10320	7210	8648	5850	6587	5152
ENSMUSG00000018339	Gpx3	7944	9385	10626	7832	8148	5938	6152	5551
ENSMUSG00000027184	Caprin1	7507	7519	8467	6525	9983	7199	7460	6726
ENSMUSG00000026223	Itm2c	7292	7915	8927	6547	9653	6868	7296	6433
ENSMUSG00000036427	Gpi1	6787	7276	8474	6353	10307	7433	7394	6866
ENSMUSG00000052681	Rap1b	7888	7250	8205	6004	9829	7518	8034	6159
ENSMUSG00000034957	Cebpa	7312	7942	8195	6489	9687	6624	7804	6805
ENSMUSG00000025017	Pik3ap1	7649	7716	8876	6985	9480	6839	7070	6191
ENSMUSG00000001729	Akt1	6838	7671	8393	6300	10122	7257	7326	6826
ENSMUSG00000029064	Gnb1	7250	7283	8710	6287	9860	7366	7596	6374
ENSMUSG00000020048	Hsp90b1	7705	7776	7840	6173	9726	7248	7915	6338
ENSMUSG00000006273	Atp6v1b2	7884	7895	8389	6554	9414	6869	7354	6348
ENSMUSG00000051391	Ywhag	7036	7092	8271	6100	10100	7519	7532	6831
ENSMUSG00000020250	Txnrd1	7836	7731	8616	6518	9294	6786	7211	6343
ENSMUSG00000028063	Lmna	6624	7414	8051	6062	10567	7304	7554	6580
ENSMUSG00000006519	Cyba	7332	8310	8880	6442	9695	6751	6969	5739
ENSMUSG00000060938	Rpl26	7607	7081	8397	6215	9399	6929	7855	6433
ENSMUSG00000028452	Vcp	6655	7120	8122	6120	10515	7071	7477	6650
ENSMUSG00000049517	Rps23	7349	7772	8506	6051	8993	7295	7334	6401
ENSMUSG00000061477	Rps7	7320	6937	7772	5796	9841	7277	8083	6384
ENSMUSG00000048578	Mlec	6799	7151	8166	6022	10029	7237	7179	6551
ENSMUSG00000061353	Cxcl12	9471	10757	12275	9047	5785	3927	4223	3630
ENSMUSG00000032336	Nptn	7474	7596	8247	6331	9152	6926	7387	5993
ENSMUSG00000001794	Capns1	6611	7542	7618	6258	9812	7238	7456	6320
ENSMUSG00000028766	Alpl	8540	10517	11329	8340	6421	4416	4767	4393
ENSMUSG00000029840	Mtpn	7308	6722	7299	5821	9930	7344	7497	6287
ENSMUSG00000024393	Prrc2a	6348	7622	8253	6150	9732	6717	6642	6637
ENSMUSG00000019877	Serinc1	7296	7062	7703	5855	9602	6875	7700	5926
ENSMUSG00000041559	Fmod	6849	8382	9022	6659	8854	5720	6173	6040
ENSMUSG00000017631	Abr	7252	7548	8672	6243	8972	6363	6520	5994
ENSMUSG00000016559	H3f3b	7266	7969	8004	5976	9065	6528	6987	5660
ENSMUSG00000031827	Cotl1	5892	6510	7567	5656	9739	7459	7402	6931
ENSMUSG00000021996	Esd	6857	7012	7209	5493	9403	7328	7621	6159
ENSMUSG00000008668	Rps18	6332	6975	8188	5542	9222	7058	7207	6406
ENSMUSG00000021957	Tkt	6521	7206	7831	5972	8923	6929	6858	6444
ENSMUSG00000024644	Cndp2	6862	7501	8075	5887	8742	6710	6735	6036
ENSMUSG00000026553	Copa	6505	7142	8043	5878	9254	6392	6732	6320
ENSMUSG00000015305	Sash1	6878	6725	8062	5789	9599	6454	6619	6047
ENSMUSG00000037706	Cd81	6244	7134	7910	6210	9072	6586	6908	5957
ENSMUSG00000046718	Bst2	5890	6314	7668	5366	9528	7559	7551	6053
ENSMUSG00000017774	Myo1c	6227	6768	7968	5906	9718	6552	6616	6127
ENSMUSG00000027435	Cd93	7278	6783	8481	6148	8916	6490	6093	5634
ENSMUSG00000031673	Cdh11	8134	8717	9653	7294	6939	4997	5379	4705
ENSMUSG00000036438	Calm2	6816	7547	7769	5717	8892	6445	7067	5547
ENSMUSG00000030894	Tpp1	6487	6890	7946	5973	9138	6517	6527	6180
ENSMUSG00000037503	Fam168b	6874	6994	8471	6124	8751	6049	6476	5874
ENSMUSG00000027422	Rrbp1	6690	7276	8054	5742	8887	6408	6605	5923
ENSMUSG00000047675	Rps8	6198	7033	7093	5670	8747	6959	7410	6454
ENSMUSG00000028478	Clta	6248	6799	7243	5472	9363	6903	7241	6120
ENSMUSG00000059070	Rpl18	6383	7167	7453	5522	8773	6709	7097	6218
ENSMUSG00000067818	Myl9	6140	6745	7656	5690	8884	6745	7056	6323
ENSMUSG00000038615	Nfe2l1	6361	6834	8080	5746	8876	6567	6728	5846
ENSMUSG00000025016	Tm9sf3	6919	6853	7227	5424	8811	6663	7281	5788
ENSMUSG00000005103	Wdr1	6240	6537	7116	5449	9258	7054	6916	6362
ENSMUSG00000000787	Ddx3x	6910	6954	7359	5310	9087	6354	6929	5851
ENSMUSG00000027322	Siglec1	4667	4799	6895	4534	11205	8103	7176	7352
ENSMUSG00000058655	Eif4b	6506	6552	7374	5485	9307	6652	6847	5872
ENSMUSG00000025492	Ifitm3	6057	6884	8214	5656	8934	7208	6264	5363
ENSMUSG00000028649	Macf1	6340	6420	8121	4733	8543	6560	6629	7175
ENSMUSG00000021546	Hnrnpk	6700	6994	6928	5496	8995	6841	6911	5575
ENSMUSG00000030122	Ptms	6240	7341	7940	6039	8860	6261	6183	5572
ENSMUSG00000037805	Rpl10a	6299	6924	7399	5192	8736	6800	7024	5920
ENSMUSG00000057841	Rpl32	6382	6972	7451	5440	8917	6637	6900	5584
ENSMUSG00000024121	Atp6v0c	5916	7368	7596	5836	8728	6391	6585	5820
ENSMUSG00000059291	Rpl11	7085	6772	7319	5391	8244	6590	6721	6057
ENSMUSG00000020120	Plek	7360	7156	7768	5725	8129	6010	6553	5230
ENSMUSG00000007815	Rhoa	6506	6631	6931	5248	9188	6515	7149	5663
ENSMUSG00000046364	Rpl27a	6537	6628	7572	5457	8481	6592	6675	5865
ENSMUSG00000004980	Hnrnpa2b1	7206	7341	7320	5271	8596	6244	6674	5150
ENSMUSG00000048612	Myof	6597	6504	7864	5335	8831	6161	6241	6043
ENSMUSG00000039062	Anpep	7108	8040	9524	6583	7250	5191	5117	4672
ENSMUSG00000020189	Osbpl8	7762	6848	7922	5577	8322	5792	6254	4990
ENSMUSG00000008475	Arpc5	6804	6898	7034	5052	8393	6553	7285	5442
ENSMUSG00000025290	Rps24	6550	6788	7155	5025	8453	6827	7053	5520
ENSMUSG00000055435	Maf	6396	6492	7083	5403	8988	6192	6882	5681
ENSMUSG00000020849	Ywhae	6462	6404	6720	5170	8881	6604	7311	5467
ENSMUSG00000028599	Tnfrsf1b	6805	6799	8074	6048	8151	5847	5808	5319
ENSMUSG00000040479	Dgkz	6155	6651	7749	5743	8584	5887	6107	5885
ENSMUSG00000025366	Esyt1	5885	6603	7594	5379	8924	6232	6231	5871
ENSMUSG00000039218	Srrm2	6235	6998	8420	5639	8569	5738	5396	5718
ENSMUSG00000001847	Rac1	6323	6374	7147	5328	8730	6384	6874	5519
ENSMUSG00000063870	Chd4	6278	6426	7599	5132	8432	6004	6390	6198
ENSMUSG00000037411	Serpine1	4249	4456	5656	3937	10650	8310	7892	7265
ENSMUSG00000039630	Hnrnpu	6524	6595	7191	5380	8418	6241	6412	5384
ENSMUSG00000038014	Fam120a	6299	6466	7446	5393	8629	5987	6276	5603
ENSMUSG00000018567	Gabarap	6368	6588	7159	5327	8300	6262	6537	5413
ENSMUSG00000071415	Rpl23	6298	6392	7353	5086	8398	6331	6741	5311
ENSMUSG00000025044	Msr1	6443	6032	6476	5277	8208	6390	7009	5901
ENSMUSG00000000753	Serpinf1	5804	6793	7387	5762	8305	5889	6311	5333
ENSMUSG00000026483	Niban1	6035	6125	6878	5199	8843	5990	6372	6016
ENSMUSG00000029713	Gnb2	5430	6683	7343	5767	8266	6052	6368	5510
ENSMUSG00000001924	Uba1	5864	6374	7061	5257	8836	6113	6268	5543
ENSMUSG00000032554	Trf	6262	6297	7689	5716	8070	5839	6108	5289
ENSMUSG00000055065	Ddx17	6794	6999	7786	5704	8118	5474	5556	4802
ENSMUSG00000063457	Rps15	5878	6441	7402	5204	8085	6252	6271	5554
ENSMUSG00000026656	Fcgr2b	5401	5914	6858	4844	9097	6660	6459	5817
ENSMUSG00000026238	Ptma	6460	6983	7409	5204	7538	5977	6352	5091
ENSMUSG00000032504	Pdcd6ip	6167	5959	6869	5378	8500	6042	6543	5527
ENSMUSG00000040613	Apobec1	6732	6955	7613	5620	7686	5387	5951	4980
ENSMUSG00000001270	Ckb	5685	6434	7242	5265	8479	6050	6176	5584
ENSMUSG00000017781	Pitpna	6051	6156	6762	4969	8234	6188	6716	5514
ENSMUSG00000032440	Tgfbr2	6159	6012	7284	5262	8626	5677	5989	5495
ENSMUSG00000040952	Rps19	5957	6477	6833	4935	8142	6173	6504	5415
ENSMUSG00000014867	Surf4	5752	6412	6857	5252	8254	5998	6479	5404
ENSMUSG00000014444	Piezo1	5179	5864	7265	5065	9169	5962	5876	5998
ENSMUSG00000027293	Ehd4	6197	6192	7193	5465	7883	6195	5866	5199
ENSMUSG00000015839	Nfe2l2	6321	6387	7279	5335	7829	5715	6097	5146
ENSMUSG00000030830	Itgal	5282	5255	5713	4509	8679	6772	6942	6947
ENSMUSG00000045817	Zfp36l2	5775	6597	6731	5081	8718	5846	5992	5315
ENSMUSG00000028234	Rps20	6238	6481	7004	4983	7688	5742	6593	5222
ENSMUSG00000015932	Dstn	6188	6435	6280	5000	7894	6051	6874	5169
ENSMUSG00000048126	Col6a3	5027	6562	7296	4662	8647	5816	5516	6108
ENSMUSG00000026395	Ptprc	6759	6511	7060	5172	7846	5530	5906	4784
ENSMUSG00000024501	Dpysl3	5948	6384	7242	5428	7816	5290	6064	5376
ENSMUSG00000030560	Ctsc	5767	5723	6345	4905	8173	6481	6574	5554
ENSMUSG00000040711	Sh3pxd2b	5949	6336	7505	5483	7821	5566	5557	5211
ENSMUSG00000024587	Nars	6012	6075	6479	4911	8244	5851	6379	5294
ENSMUSG00000021451	Sema4d	6373	6291	7557	5437	7748	5329	5575	4878
ENSMUSG00000039361	Picalm	5731	6167	6601	5192	8107	5683	6394	5265
ENSMUSG00000061904	Slc25a3	5909	6044	6478	4947	8151	6275	6128	5138
ENSMUSG00000002020	Ltbp2	4246	5110	5938	4018	9775	6474	6548	6893
ENSMUSG00000043131	Mob1a	6173	6108	6398	5012	8060	5926	6221	4990
ENSMUSG00000028788	Ptp4a2	6261	6268	6483	5035	7622	5916	6119	5102
ENSMUSG00000027642	Rpn2	5724	6048	6824	5086	7880	5848	6017	5307
ENSMUSG00000022841	Ap2m1	5526	5854	6699	5142	8036	6008	5855	5423
ENSMUSG00000032243	Itga11	4827	5569	6817	4949	8855	6063	5532	5814
ENSMUSG00000027808	Serp1	6411	6000	6170	4870	7654	5766	6520	5023
ENSMUSG00000036046	5031439G07Rik	5904	6149	7195	5173	7793	5362	5633	5166
ENSMUSG00000025154	Arhgap19	6504	5805	6781	5141	8149	5456	5578	4827
ENSMUSG00000036622	Atp13a2	5235	6493	7122	5550	8115	5516	5259	4855
ENSMUSG00000027828	Ssr3	6058	6170	6174	4654	7844	5907	6255	5013
ENSMUSG00000003316	Glg1	5614	5652	6982	4855	8192	5644	5581	5547
ENSMUSG00000006998	Psmd2	5313	5842	6545	5186	7851	5733	5931	5486
ENSMUSG00000025810	Nrp1	5806	5757	6973	4975	8124	5368	5629	5243
ENSMUSG00000054364	Rhob	5265	5774	6410	4449	8447	5821	6096	5449
ENSMUSG00000021948	Prkcd	5893	6186	7282	5482	7624	5206	5237	4757
ENSMUSG00000023175	Bsg	5413	5872	6795	4743	7506	5884	6167	5263
ENSMUSG00000054452	Tle5	5063	5835	6743	5022	7542	5901	5931	5603
ENSMUSG00000030557	Mef2a	5965	5772	6479	4793	7337	5720	6119	5360
ENSMUSG00000004665	Cnn2	5235	6383	7065	5114	7408	5603	5757	4972
ENSMUSG00000032046	Abhd12	5676	6342	6616	5209	7520	5481	5719	4904
ENSMUSG00000030208	Emp1	5440	5841	6311	4865	7917	5663	6131	5159
ENSMUSG00000047215	Rpl9	5321	6160	6543	4851	7526	5833	5982	5025
ENSMUSG00000004707	Ly9	6660	6918	7328	5894	6438	4689	5060	4241
ENSMUSG00000039621	Prex1	5631	6157	7090	5384	7568	5315	5063	5020
ENSMUSG00000019173	Rab5c	5110	5830	6386	4893	7648	5988	5997	5351
ENSMUSG00000028530	Jak1	6183	5933	6894	5029	7302	5366	5508	4970
ENSMUSG00000022961	Son	5681	6286	6790	4710	7838	5378	5395	5082
ENSMUSG00000018042	Cyb5r3	5194	5547	6605	5033	7891	5635	5824	5254
ENSMUSG00000078578	Ube2d3	5761	6043	6104	4873	7549	5681	6179	4773
ENSMUSG00000059430	Actg2	4267	5130	5747	4341	8354	6594	6457	5750
ENSMUSG00000032479	Map4	5140	5796	6513	4807	7787	5589	5691	5099
ENSMUSG00000061306	Slc38a10	5776	6205	6932	5283	7135	5141	5195	4640
ENSMUSG00000021133	Susd6	5763	5820	6725	5038	7456	5226	5464	4733
ENSMUSG00000027775	Mfsd1	5752	5599	6157	4792	7480	5625	5766	5048
ENSMUSG00000018326	Ywhab	5724	5547	6209	4705	7519	5549	5928	4929
ENSMUSG00000025967	Eef1b2	5841	5662	5818	4453	7405	5591	6162	5073
ENSMUSG00000002111	Spi1	5232	5833	6430	4939	7156	5572	5630	5182
ENSMUSG00000040747	Cd53	6213	6197	6538	5245	6607	5162	5499	4478
ENSMUSG00000037563	Rps16	5042	5828	6653	4678	7120	5774	5777	4991
ENSMUSG00000015733	Capza2	5911	5848	5556	4651	7410	5438	6353	4691
ENSMUSG00000019302	Atp6v0a1	5346	6168	6811	5212	7209	5165	5000	4790
ENSMUSG00000033420	Antxr1	5945	6438	7478	5352	6689	4608	4681	4467
ENSMUSG00000034807	Colgalt1	5206	5993	6534	5025	7426	5164	5356	4847
ENSMUSG00000073702	Rpl31	5189	5845	7176	4358	7075	5555	5565	4670
ENSMUSG00000025647	Shisa5	4837	5620	6849	4778	7636	5429	5394	4826
ENSMUSG00000074622	Mafb	5385	5748	6274	4875	7593	5194	5318	4771
ENSMUSG00000004677	Myo9b	5181	5835	7313	4802	7156	5047	4980	4824
ENSMUSG00000005514	Por	5467	6217	6726	4880	7040	5125	5099	4496
ENSMUSG00000037062	Sh3glb1	5360	5539	5737	4362	7585	5530	6011	4760
ENSMUSG00000068823	Csde1	5859	5475	5798	4553	7328	5391	5781	4656
ENSMUSG00000031903	Pla2g15	5424	5998	6554	5111	7212	4978	5056	4441
ENSMUSG00000029467	Atp2a2	5310	5194	6199	4375	7729	5210	5586	5121
ENSMUSG00000030342	Cd9	5871	5772	5914	4766	6917	5138	5558	4756
ENSMUSG00000021559	Dapk1	5625	5599	6705	4906	7214	4795	4914	4896
ENSMUSG00000068267	Cenpb	4953	5701	6054	4740	7316	5337	5614	4924
ENSMUSG00000000693	Loxl3	4481	4750	5703	4297	8221	5896	5720	5509
ENSMUSG00000018008	Cyth4	5014	5760	6618	4756	7334	5246	5008	4808
ENSMUSG00000027303	Ptpra	5628	5839	6347	4774	7062	5040	5031	4711
ENSMUSG00000027423	Snx5	5914	5769	5968	4487	6919	5135	5820	4417
ENSMUSG00000028646	Rragc	5774	5730	5934	4593	7057	5309	5421	4589
ENSMUSG00000022285	Ywhaz	5482	5588	5492	4503	7364	5414	5820	4740
ENSMUSG00000037266	Rsrp1	5648	7091	6785	5141	6787	4836	4567	3396
ENSMUSG00000030409	Dmpk	4511	5496	5985	4542	7869	5324	5360	5102
ENSMUSG00000062070	Pgk1	5239	5313	5700	4315	7142	5608	5709	5129
ENSMUSG00000028494	Plin2	5695	5587	6698	4706	6586	4993	5146	4678
ENSMUSG00000037966	Ninj1	5312	5940	6453	5084	6963	5094	4876	4317
ENSMUSG00000007872	Id3	5293	6268	6237	4576	6299	4957	5582	4825
ENSMUSG00000000346	Dazap2	5384	5759	6098	4712	6787	5244	5309	4692
ENSMUSG00000020198	Ap3d1	5248	5570	6913	4784	7016	4921	4784	4703
ENSMUSG00000005442	Cic	5092	5759	7099	5080	6945	4834	4421	4652
ENSMUSG00000026600	Soat1	5527	5566	6375	4472	6938	4977	5378	4535
ENSMUSG00000020149	Rab1a	5545	5355	5579	4361	7208	5218	5804	4635
ENSMUSG00000026219	Trip12	5544	5467	6113	4132	7125	5157	5368	4785
ENSMUSG00000022884	Eif4a2	6083	5852	6056	4574	6705	4827	5333	4229
ENSMUSG00000026185	Igfbp5	4025	4339	5303	3730	8763	6118	5688	5630
ENSMUSG00000051853	Arf3	5037	5082	5918	4596	7511	5239	5215	4957
ENSMUSG00000009927	Rps25	5529	5664	5924	4453	6629	5270	5246	4740
ENSMUSG00000030341	Tnfrsf1a	5095	5415	6199	4707	7007	5186	5252	4577
ENSMUSG00000028849	Map7d1	5007	5729	6213	4622	7125	5007	5360	4316
ENSMUSG00000038976	Ppp1r9b	5286	5737	6473	4883	6763	4863	4782	4464
ENSMUSG00000012405	Rpl15	5000	5271	5541	4015	7234	5719	5816	4618
ENSMUSG00000028195	Ccn1	4600	5352	5963	4376	7511	5361	5353	4680
ENSMUSG00000000149	Gna12	4941	5232	6078	4614	7343	5110	4981	4894
ENSMUSG00000024359	Hspa9	5254	5134	5737	4185	7164	5523	5428	4756
ENSMUSG00000029119	Man2b2	5042	5782	6784	4947	6697	4729	4607	4591
ENSMUSG00000021248	Tmed10	5527	5615	6028	4411	7003	4979	5040	4571
ENSMUSG00000028464	Tpm2	4562	5785	5865	4164	7217	5335	5635	4610
ENSMUSG00000036275	9530068E07Rik	4842	5048	5655	4362	7303	5351	5789	4610
ENSMUSG00000010095	Slc3a2	4965	5557	6092	4358	6904	4923	5392	4599
ENSMUSG00000058056	Palld	4791	5438	5900	4450	7255	5106	5284	4548
ENSMUSG00000026872	Zeb2	5467	5539	6474	4495	6727	4656	4905	4320
ENSMUSG00000029718	Pcolce	5013	6360	6559	5059	6326	4586	4651	3973
ENSMUSG00000032812	Arap1	5023	5757	6352	4870	6687	4669	4760	4357
ENSMUSG00000024066	Xdh	5355	5830	6729	4751	6588	4615	4506	4095
ENSMUSG00000022098	Bmp1	5333	6480	7209	5223	6305	4068	4001	3813
ENSMUSG00000027506	Tpd52	5697	5537	5508	4326	6502	5049	5411	4379
ENSMUSG00000013698	Pea15a	5135	5546	6156	4607	6571	5021	4868	4357
ENSMUSG00000021794	Glud1	5218	4879	5448	4091	7009	5204	5559	4699
ENSMUSG00000007458	M6pr	5363	5409	5732	4548	6651	4932	5057	4376
ENSMUSG00000024335	Brd2	5288	5668	6247	4433	6605	4913	4756	4054
ENSMUSG00000036503	Rnf13	5368	5412	5594	4316	6594	4969	5410	4184
ENSMUSG00000036707	Cab39	5491	5286	5531	4309	6629	4828	5299	4359
ENSMUSG00000089704	Galnt2	4441	4527	5133	4034	7727	5510	5417	4932
ENSMUSG00000030824	Nucb1	4616	5162	5844	4497	6568	5051	5077	4872
ENSMUSG00000025579	Gaa	4699	5203	6140	4475	6747	4875	4631	4799
ENSMUSG00000015950	Ncf1	4781	4729	5575	4029	6987	5207	5495	4742
ENSMUSG00000069662	Marcks	5457	5502	5613	4536	6509	4934	4892	3955
ENSMUSG00000001440	Kpnb1	4782	4865	5663	4222	7126	5020	5057	4628
ENSMUSG00000007817	Zmiz1	4646	5049	6441	4268	7156	4621	4382	4649
ENSMUSG00000035530	Eif1	5122	5427	5473	4215	6661	4891	5196	4176
ENSMUSG00000059456	Ptk2b	5524	5526	6330	4801	6078	4403	4286	4003
ENSMUSG00000061787	Rps17	4773	5276	5747	4015	6110	5286	5062	4627
ENSMUSG00000026878	Rab14	5055	5433	5281	4132	6624	4878	5396	4064
ENSMUSG00000029050	Ski	4662	5190	5910	4256	6877	4756	4854	4256
ENSMUSG00000028618	Tmem59	5290	5442	5541	4245	6353	4619	5240	4007
ENSMUSG00000034220	Gpc1	3859	4894	5263	4030	7417	5023	5241	4996
ENSMUSG00000092341	Malat1	5354	6180	6855	3463	5701	4321	4132	4705
ENSMUSG00000095115	Itpripl2	4900	4986	5771	4049	6923	4857	4660	4553
ENSMUSG00000037072	Selenof	4536	4909	4681	3992	6930	5298	5796	4548
ENSMUSG00000052085	Dock8	4869	4648	5725	3988	6881	4876	4832	4864
ENSMUSG00000056429	Tgoln1	5189	4969	5552	4189	6771	4715	5052	4205
ENSMUSG00000022377	Asap1	4793	4675	5637	4011	6735	5103	4966	4685
ENSMUSG00000000278	Scpep1	4809	5233	5387	4180	6861	4879	4967	4256
ENSMUSG00000060743	H3f3a	4956	5012	5423	4190	6444	4952	5332	4233
ENSMUSG00000075415	Fnbp1	4893	4827	5558	4159	6844	4983	4746	4485
ENSMUSG00000011752	Pgam1	4924	4772	5437	4207	6865	4711	5110	4464
ENSMUSG00000024737	Slc15a3	4847	5141	5985	4358	6211	4605	4836	4449
ENSMUSG00000031555	Adam9	4516	4377	5173	3954	7054	5398	5197	4754
ENSMUSG00000024758	Rtn3	4910	5098	5462	4058	6490	4839	5247	4279
ENSMUSG00000015846	Rxra	4690	4947	5881	4358	6535	4718	4634	4545
ENSMUSG00000038650	Rnh1	4902	5031	5805	4309	6316	4616	4935	4363
ENSMUSG00000030123	Plxnd1	4935	5378	6743	4630	6386	4144	3994	4019
ENSMUSG00000031818	Cox4i1	4583	4892	5512	4057	6454	4995	5340	4375
ENSMUSG00000025982	Sf3b1	5258	5383	5558	4160	6277	4664	4912	3925
ENSMUSG00000022186	Oxct1	5040	5123	5470	4270	6279	4739	4960	4233
ENSMUSG00000026880	Stom	4940	5126	5760	4348	6430	4649	4867	3993
ENSMUSG00000030432	Rpl28	4500	5332	5924	3993	6331	4794	4921	4286
ENSMUSG00000059923	Grb2	5053	5204	5710	4348	6154	4639	4727	4220
ENSMUSG00000092274	Neat1	5291	6795	7298	5030	6101	3754	3252	2461
ENSMUSG00000058099	Nfam1	4762	4852	5551	4129	6452	4759	4799	4652
ENSMUSG00000064080	Fbln2	2372	2971	3652	2638	9576	6381	6147	6208
ENSMUSG00000025877	Hk3	4740	4918	5460	3976	6718	4855	4870	4357
ENSMUSG00000033379	Atp6v0b	4656	5561	5821	4186	6240	4551	4731	4069
ENSMUSG00000024576	Csnk1a1	4931	4992	5259	4059	6519	4880	5094	4054
ENSMUSG00000007041	Clic1	4385	4778	5147	4010	6628	4937	5291	4592
ENSMUSG00000031659	Adcy7	4635	4679	5738	4077	6541	4736	4553	4708
ENSMUSG00000040385	Ppp1ca	4607	4940	5227	3998	6516	4989	4961	4411
ENSMUSG00000021306	Gpr137b	4927	5596	5889	4338	6468	4203	4433	3790
ENSMUSG00000037815	Ctnna1	4698	4724	5343	3866	6738	4687	5007	4448
ENSMUSG00000020850	Prpf8	4471	4595	5841	3961	6457	4752	4447	4977
ENSMUSG00000022564	Grina	4262	5308	5905	4377	6499	4611	4402	4137
ENSMUSG00000027204	Fbn1	3222	3551	4429	2881	8301	5777	5484	5825
ENSMUSG00000039286	Fndc3b	4558	4638	5681	3927	6744	4612	4720	4448
ENSMUSG00000035697	Arhgap45	4639	5214	5981	4175	6420	4582	4176	4066
ENSMUSG00000031696	Vps35	5153	4958	5061	4032	6376	4563	4945	3977
ENSMUSG00000029484	Anxa3	4820	4664	4934	3777	6443	4780	5265	4377
ENSMUSG00000102869	Norad	5345	4988	5288	4091	6142	4504	4717	3984
ENSMUSG00000041740	Rnf10	4441	4937	5477	4243	6579	4592	4611	4173
ENSMUSG00000021484	Lman2	4519	4839	5532	4275	6473	4491	4626	4181
ENSMUSG00000007613	Tgfbr1	5229	4953	5590	4161	6125	4234	4682	3903
ENSMUSG00000022483	Col2a1	2951	5614	4676	4522	6954	5313	4703	4115
ENSMUSG00000003429	Rps11	4478	5000	5410	3964	6065	4980	4692	4229
ENSMUSG00000027698	Nceh1	5219	4977	5539	4064	5991	4379	4614	4011
ENSMUSG00000005417	Mprip	4469	4964	5681	4092	6412	4627	4548	3969
ENSMUSG00000016319	Slc25a5	4393	4993	4990	3875	6210	4874	5018	4345
ENSMUSG00000038733	Wdr26	4862	4741	5490	3769	6427	4551	4754	4085
ENSMUSG00000051695	Pcbp1	4460	4800	5499	4235	6379	4626	4367	4251
ENSMUSG00000004105	Angptl2	3254	3693	4265	3304	7989	5591	5248	5270
ENSMUSG00000026335	Pam	4575	4931	5240	4045	6326	4478	4923	4095
ENSMUSG00000010307	Tmem86a	4975	5967	6608	4748	4873	4121	3939	3368
ENSMUSG00000057738	Sptan1	4491	5032	5492	3765	6294	4469	4581	4449
ENSMUSG00000028041	Adam15	4091	4751	5083	4097	6511	4822	5002	4213
ENSMUSG00000025794	Rpl14	4950	4747	4802	3681	6130	5048	5275	3828
ENSMUSG00000001472	Tcf25	4492	5212	5874	4304	6127	4180	4204	4050
ENSMUSG00000036103	Colec12	5314	5637	6061	4680	5271	3734	4062	3662
ENSMUSG00000022148	Fyb	5340	4936	5949	4381	5926	4176	4090	3554
ENSMUSG00000032855	Pkd1	4248	4682	6080	4022	6221	4310	4120	4658
ENSMUSG00000006740	Kif5b	4879	4753	4921	3949	6447	4359	5023	3957
ENSMUSG00000018474	Chd3	4651	4866	5957	4133	6233	4317	4075	4025
ENSMUSG00000011884	Gltp	4713	5088	5760	4045	5661	4480	4434	3976
ENSMUSG00000004530	Coro1c	4536	4689	5669	4224	6048	4542	4415	3996
ENSMUSG00000112148	Lilrb4a	5438	6468	6685	4662	5356	3496	3136	2757
ENSMUSG00000007564	Ppp2r1a	4328	4679	5431	4105	6225	4623	4496	4101
ENSMUSG00000024308	Tapbp	4517	4940	5560	4238	6061	4423	4643	3563
ENSMUSG00000028370	Pappa	3657	3728	4833	3116	7703	5044	4863	4973
ENSMUSG00000026234	Ncl	4774	4510	4560	3548	6464	4772	5175	4054
ENSMUSG00000045312	Lhfpl2	4592	4726	5395	3746	6311	4551	4452	4033
ENSMUSG00000005873	Reep5	4675	4569	5238	3771	6261	4389	4907	3972
ENSMUSG00000079523	Tmsb10	4267	4861	5428	3542	5787	4818	4864	4167
ENSMUSG00000031400	G6pdx	4398	4524	5191	4035	6246	4635	4524	4132
ENSMUSG00000025278	Flnb	3485	3762	4900	3110	7128	5127	4813	5348
ENSMUSG00000098557	Kctd12	4432	4509	4566	3517	6499	4483	5103	4409
ENSMUSG00000034947	Tmem106a	4631	4967	5573	4061	5729	4457	4254	3809
ENSMUSG00000019943	Atp2b1	4910	4950	5448	4070	5812	4100	4406	3706
ENSMUSG00000022500	Litaf	4455	4775	5248	3820	5899	4428	4629	4113
ENSMUSG00000015854	Cd5l	4666	4871	5643	4164	5539	4086	4318	4071
ENSMUSG00000031565	Fgfr1	4468	5243	5594	4297	5878	4074	4104	3665
ENSMUSG00000041028	Ghitm	4311	4568	4946	3591	6172	4624	4899	4151
ENSMUSG00000030057	Cnbp	4754	4883	4857	3670	5752	4545	4900	3797
ENSMUSG00000013787	Ehmt2	4245	4989	5915	4429	5886	4023	3912	3737
ENSMUSG00000070327	Rnf213	3970	3804	5564	3176	6665	4762	4366	4711
ENSMUSG00000049130	C5ar1	4369	4331	5096	3906	6387	4456	4491	3977
ENSMUSG00000030738	Eif3c	4414	4510	5269	3893	5761	4497	4623	4043
ENSMUSG00000079293	Clec7a	5536	5615	5391	4485	4780	3722	4186	3277
ENSMUSG00000063065	Mapk3	4119	4621	5010	3791	5981	4716	4592	4144
ENSMUSG00000026674	Ddr2	4798	4814	5458	4083	5711	3952	4152	3974
ENSMUSG00000019832	Rab32	4420	4252	4337	3377	6079	4719	5306	4371
ENSMUSG00000032412	Atp1b3	4948	4687	4716	3811	5789	4364	4715	3813
ENSMUSG00000035901	Dennd5a	4454	4322	5187	3766	6212	4356	4328	4196
ENSMUSG00000027087	Itgav	4339	4304	4793	3530	6019	4416	5092	4294
ENSMUSG00000023088	Abcc1	4324	4651	5166	3806	6282	4380	4210	3955
ENSMUSG00000024150	Mcfd2	4145	4383	4705	3456	6192	4680	5011	4188
ENSMUSG00000051223	Bzw1	4774	4349	4714	3748	5950	4330	4794	3946
ENSMUSG00000066036	Ubr4	3964	4135	5320	3164	6085	4573	4331	4947
ENSMUSG00000039501	Znfx1	4176	4225	5162	3653	6105	4533	4641	4021
ENSMUSG00000026288	Inpp5d	4170	4008	5022	3768	6241	4575	4465	4261
ENSMUSG00000004266	Ptpn6	4489	4831	5464	4275	5356	4186	4239	3670
ENSMUSG00000021270	Hsp90aa1	4407	3882	4228	3138	6314	4670	5509	4331
ENSMUSG00000037852	Cpe	3593	4003	4172	3046	6649	4927	5353	4635
ENSMUSG00000026074	Map4k4	4246	4421	5139	3725	6186	4253	4330	4055
ENSMUSG00000020099	Unc5b	4045	4547	5178	3826	6219	4116	4321	4096
ENSMUSG00000037373	Ctbp1	4264	4645	5087	3892	5941	4267	4435	3793
ENSMUSG00000031633	Slc25a4	4016	4570	4663	3664	6203	4524	4753	3930
ENSMUSG00000024965	Fermt3	4146	4729	5025	3928	5995	4355	4261	3773
ENSMUSG00000046330	Rpl37a	4631	4745	5667	3536	5356	4168	4491	3573
ENSMUSG00000034902	Pip5k1c	4291	4821	5810	4263	5594	3991	3782	3582
ENSMUSG00000031751	Amfr	4298	4596	5017	3836	5919	4235	4484	3747
ENSMUSG00000002602	Axl	3759	3856	4526	3355	6675	4898	4813	4232
ENSMUSG00000023186	Vwa5a	4917	4721	5216	4056	5518	3886	4330	3439
ENSMUSG00000030654	Arl6ip1	4566	4311	4956	3694	5920	4260	4721	3650
ENSMUSG00000020432	Tcn2	4198	4282	5069	3655	6054	4386	4516	3883
ENSMUSG00000030662	Ipo5	4434	4311	4853	3966	5761	4204	4586	3900
ENSMUSG00000031532	Saraf	4226	4748	4640	3746	6004	4313	4529	3768
ENSMUSG00000027848	Olfml3	5354	5856	6259	4693	4638	3138	3183	2761
ENSMUSG00000025314	Ptprj	4368	4329	5301	3713	5820	4286	4105	3898
ENSMUSG00000018340	Anxa6	3929	4421	4889	3630	6238	4383	4390	3918
ENSMUSG00000022957	Itsn1	4073	4334	5111	3888	6117	4137	4164	3968
ENSMUSG00000068566	Myadm	3808	3981	4745	3732	6369	4433	4603	4081
ENSMUSG00000023830	Igf2r	4233	4397	5175	3505	6001	4020	4135	4196
ENSMUSG00000000555	Itga5	3484	3943	4434	3272	6638	4844	4559	4452
ENSMUSG00000027893	Ahcyl1	4725	4658	5159	4068	5343	4028	4031	3565
ENSMUSG00000019558	Slc6a8	4078	4618	5168	3800	5981	4151	4129	3638
ENSMUSG00000024413	Npc1	4335	4388	5259	3991	5698	4068	4020	3804
ENSMUSG00000029076	Sdf4	4545	4788	5145	3645	5458	4053	4226	3667
ENSMUSG00000020456	Ogdh	3956	4259	4981	3771	6002	4281	4213	4061
ENSMUSG00000020572	Nampt	4623	4807	4687	3729	5161	4085	4501	3763
ENSMUSG00000030591	Psmd8	3977	4316	5034	3556	5699	4156	4527	4058
ENSMUSG00000036181	H1f2	4949	5131	5191	4000	5000	3719	4104	3195
ENSMUSG00000040466	Blvrb	4213	4401	5198	3885	5673	3924	4308	3661
ENSMUSG00000028173	Wls	4305	4454	5073	3698	5738	4137	4129	3671
ENSMUSG00000027540	Ptpn1	4341	4666	5218	3741	5641	4012	3906	3670
ENSMUSG00000021877	Arf4	4328	4660	4523	3574	5633	4231	4584	3627
ENSMUSG00000018217	Pmp22	4247	4682	5265	3821	5582	4188	4028	3339
ENSMUSG00000022106	Rcbtb2	4801	4499	5032	4042	5060	3771	4231	3694
ENSMUSG00000022836	Mylk	4307	4517	5130	3760	5718	4067	4075	3551
ENSMUSG00000034247	Plekhm1	4289	4461	5466	4022	5584	3925	3885	3491
ENSMUSG00000020790	Ankfy1	4150	4124	4862	3604	5830	4183	4298	4016
ENSMUSG00000025544	Tm9sf2	4402	4297	4664	3652	5859	3978	4541	3631
ENSMUSG00000028059	Arhgef2	4283	4427	5050	3657	5656	4049	4187	3668
ENSMUSG00000018965	Ywhah	4264	4328	4816	3584	5561	4282	4342	3771
ENSMUSG00000021577	Sdha	4127	4405	4825	3777	5638	4042	4263	3793
ENSMUSG00000038467	Chmp4b	4008	4554	4898	3625	5468	4228	4322	3760
ENSMUSG00000040731	Eif4h	4152	4452	4618	3637	5581	4164	4433	3801
ENSMUSG00000024012	Mtch1	3862	4456	4942	3787	5761	4213	3942	3858
ENSMUSG00000031812	Map1lc3b	4293	4550	4785	3725	5601	4139	4102	3614
ENSMUSG00000026123	Plekhb2	4480	4329	4809	3902	5591	3892	4006	3745
ENSMUSG00000042129	Rassf4	4836	4527	5464	3993	5351	3843	3547	3175
ENSMUSG00000032097	Ddx6	4468	4174	5114	3550	5369	4092	4208	3748
ENSMUSG00000004846	Plod3	3932	4496	4982	3891	5678	3951	4068	3724
ENSMUSG00000024835	Coro1b	4013	4550	5057	3775	5560	4121	4111	3517
ENSMUSG00000036636	Clcn7	4153	4829	5430	4046	5081	3960	3759	3402
ENSMUSG00000024620	Pdgfrb	3606	4012	4845	3610	6092	4217	4116	4144
ENSMUSG00000016528	Mapkapk2	4139	4484	4965	3651	5582	4104	3969	3734
ENSMUSG00000005397	Nid1	3018	3239	3888	2749	6950	5097	4889	4794
ENSMUSG00000030447	Cyfip1	4087	4226	4966	3517	5686	4014	4368	3753
ENSMUSG00000028382	Ptbp3	4265	4135	4569	3533	5888	4078	4437	3653
ENSMUSG00000002812	Flii	4127	4525	4924	3710	5504	4056	3954	3758
ENSMUSG00000042626	Shc1	4097	4114	5102	3656	5755	4069	4062	3634
ENSMUSG00000075706	Gpx4	3921	4260	4707	3386	5446	4443	4393	3919
ENSMUSG00000005087	Cd44	3739	3795	4104	3264	6156	4395	5015	3971
ENSMUSG00000060216	Arrb2	3966	4494	5150	3836	5622	4105	3790	3436
ENSMUSG00000037820	Tgm2	3825	3848	4696	3508	5820	4238	4260	4163
ENSMUSG00000075602	Ly6a	3465	3519	4086	3031	6250	4771	5197	4035
ENSMUSG00000008683	Rps15a	4471	4020	4624	3186	5244	4299	4605	3902
ENSMUSG00000030095	Tmem43	4201	4569	5106	3798	5365	3906	3849	3554
ENSMUSG00000061175	Fnip2	4677	4618	5591	3736	5099	3588	3593	3427
ENSMUSG00000001131	Timp1	3517	4072	4178	3100	6089	4627	4768	3963
ENSMUSG00000095041	ENSMUSG00000095041	4382	5543	5909	4225	5254	3330	3004	2656
ENSMUSG00000024392	Bag6	3787	4494	5153	3655	5801	3897	3884	3624
ENSMUSG00000035891	Cerk	4229	4421	5097	3804	5290	3805	4003	3612
ENSMUSG00000025362	Rps26	4148	4292	4661	3393	5288	4350	4497	3628
ENSMUSG00000024937	Ehbp1l1	3963	4481	4950	3541	5627	3978	4084	3605
ENSMUSG00000063015	Ccni	4224	4306	4397	3424	5486	4228	4524	3625
ENSMUSG00000020823	Sec14l1	3651	3930	4581	3483	5999	4289	4250	3978
ENSMUSG00000032096	Arcn1	4097	4189	4716	3581	5571	4102	4161	3742
ENSMUSG00000020361	Hspa4	4307	4101	4440	3186	5780	4124	4401	3747
ENSMUSG00000028673	Fuca1	4132	4568	5032	3663	5356	3724	4068	3537
ENSMUSG00000020460	Rps27a	5505	4726	5704	2679	5015	3876	4124	2431
ENSMUSG00000029106	Add1	4073	4228	4827	3572	5742	3877	4050	3654
ENSMUSG00000020376	Rnf130	4278	4628	4860	3772	5082	3844	4210	3343
ENSMUSG00000066306	Numa1	4120	4597	5136	3718	5327	3635	3739	3739
ENSMUSG00000028843	Sh3bgrl3	3844	4382	4798	3643	5518	4067	4052	3665
ENSMUSG00000001025	S100a6	3174	3567	3647	2619	6288	5100	5303	4185
ENSMUSG00000031438	Rnf128	4246	4425	4264	3499	5510	3920	4401	3545
ENSMUSG00000042520	Ubap2l	3830	4117	4852	3677	5633	4070	3761	3840
ENSMUSG00000062270	Morf4l1	4167	4522	4477	3395	5380	3964	4413	3412
ENSMUSG00000042228	Lyn	3839	3997	4581	3442	5483	4242	4414	3697
ENSMUSG00000052593	Adam17	4553	4503	4709	3814	5100	3615	3938	3458
ENSMUSG00000028868	Wasf2	3898	4144	4823	3566	5512	3941	4023	3755
ENSMUSG00000048234	Rnf149	4571	4211	4528	3448	5428	3798	4164	3460
ENSMUSG00000020695	Mrc2	3811	4272	4836	3685	5519	3843	3714	3839
ENSMUSG00000038991	Txndc5	3715	4008	4349	3400	5775	4093	4222	3951
ENSMUSG00000016487	Ppfibp1	4171	4218	4784	3483	5627	3692	3991	3515
ENSMUSG00000059326	Csf2ra	3806	4807	5510	3834	5491	3482	3354	3187
ENSMUSG00000061315	Naca	4159	4349	4417	3156	5422	4013	4405	3483
ENSMUSG00000036943	Rab8b	4155	4000	4406	3343	5758	4051	4303	3387
ENSMUSG00000020349	Ppp2ca	4081	4128	4543	3617	5346	4019	3904	3680
ENSMUSG00000050721	Plekho2	4370	4419	5078	3986	5018	3720	3518	3186
ENSMUSG00000022043	Trim35	4040	4094	4768	3540	5746	3692	3972	3436
ENSMUSG00000038633	Degs1	4052	4174	4444	3314	5525	4031	4168	3559
ENSMUSG00000000078	Klf6	4329	4391	4834	3459	5318	3686	3963	3249
ENSMUSG00000067212	H2-T23	4078	4485	5297	3631	4882	3867	3972	2975
ENSMUSG00000056851	Pcbp2	3698	4142	4790	3313	5648	4043	3841	3708
ENSMUSG00000049866	Arl4c	3571	3786	4080	3034	6052	4242	4486	3901
ENSMUSG00000027111	Itga6	3665	3633	4086	3059	6157	4264	4442	3840
ENSMUSG00000026480	Ncf2	3935	4288	4691	3366	5476	3839	4110	3356
ENSMUSG00000024853	Sf3b2	3974	4410	4507	3432	5332	3917	4031	3453
ENSMUSG00000022558	Mroh1	3863	4138	5176	3603	5259	3722	3592	3686
ENSMUSG00000031007	Atp6ap2	4333	4190	4411	3422	5335	3836	4269	3234
ENSMUSG00000053617	Sh3pxd2a	4021	4069	4942	3588	5468	3666	3627	3577
ENSMUSG00000036545	Adamts2	4246	4762	5610	4142	4574	3264	3208	3143
ENSMUSG00000056515	Rab31	3845	4150	4691	3371	5211	4083	3951	3646
ENSMUSG00000035325	Sec31a	3711	4320	4774	3660	5309	3749	3872	3542
ENSMUSG00000027288	Zfp106	4077	4210	4776	3375	5325	3829	3779	3552
ENSMUSG00000025151	Maged1	3837	4308	4658	3465	5298	3645	3967	3654
ENSMUSG00000052384	Nrros	3758	4062	4560	3329	5837	3782	3928	3562
ENSMUSG00000023456	Tpi1	4075	3993	4617	3488	5241	3950	3959	3494
ENSMUSG00000029781	Fkbp9	2991	3221	3852	2791	6256	4664	4690	4337
ENSMUSG00000052353	Cemip	3974	4675	5607	3691	4914	3291	3164	3486
ENSMUSG00000021771	Vdac2	3824	4185	4359	3227	5253	3948	4298	3692
ENSMUSG00000062078	Qk	4052	4057	4263	3367	5392	3827	4312	3468
ENSMUSG00000034484	Snx2	3694	3694	3894	3043	5751	4377	4548	3707
ENSMUSG00000025261	Huwe1	3727	3909	5141	3051	5584	3738	3524	4023
ENSMUSG00000018909	Arrb1	3982	4159	4936	3599	5346	3856	3484	3282
ENSMUSG00000002147	Stat6	3795	4339	4959	3492	5087	3740	3708	3516
ENSMUSG00000064368	mt-Nd6	3934	4216	3814	2661	5016	4751	5448	2794
ENSMUSG00000052310	Slc39a1	3812	4431	4713	3488	5169	3779	3821	3413
ENSMUSG00000021457	Syk	4161	4190	5171	3694	5014	3534	3561	3245
ENSMUSG00000022462	Slc38a2	4032	4037	4755	3339	5260	3821	3908	3409
ENSMUSG00000040462	Os9	3918	4313	4776	3376	5224	3695	3938	3317
ENSMUSG00000002603	Tgfb1	3935	4371	4797	3586	4865	3686	3806	3455
ENSMUSG00000037306	Man1c1	3656	4119	4769	3492	5460	3820	3781	3396
ENSMUSG00000032116	Stt3a	3735	4026	4351	3383	5557	3805	4093	3495
ENSMUSG00000004952	Rasa4	3747	4570	5329	3910	5151	3384	3381	2945
ENSMUSG00000020358	Hnrnpab	4066	4078	4265	3126	5478	3843	4181	3329
ENSMUSG00000019055	Plod1	3593	3769	4464	3175	5596	3969	3942	3825
ENSMUSG00000028273	Pdlim5	3784	3804	4413	3228	5340	3955	4285	3477
ENSMUSG00000056076	Eif3b	3887	4097	4519	3349	5272	3722	3959	3407
ENSMUSG00000056888	Glipr1	3746	4467	4785	3610	4805	3704	3826	3246
ENSMUSG00000021134	Srsf5	4210	4654	4722	3468	4942	3590	3526	2981
ENSMUSG00000020592	Sdc1	3483	4063	4456	3215	5557	3864	3917	3479
ENSMUSG00000026509	Capn2	3271	3779	4156	3015	5876	3996	4194	3711
ENSMUSG00000021709	Erbin	4131	4052	4389	3280	5080	3691	4074	3266
ENSMUSG00000019428	Fkbp8	3854	4276	4565	3528	4799	3839	3778	3322
ENSMUSG00000024870	Rab1b	3479	3956	4534	3275	5161	3804	4047	3671
ENSMUSG00000029598	Plbd2	3587	4183	4724	3581	5213	3468	3696	3442
ENSMUSG00000009090	Ap1b1	3689	3894	4355	3352	5312	3865	3897	3480
ENSMUSG00000034290	Nek9	3851	3899	4631	3248	5106	3762	3846	3447
ENSMUSG00000043940	Wdfy3	3707	3565	4894	3040	5249	3736	3551	4036
ENSMUSG00000054693	Adam10	4003	3787	4074	3166	5222	3638	4068	3721
ENSMUSG00000032737	Inppl1	3862	4104	4836	3576	4848	3635	3472	3331
ENSMUSG00000029070	Mxra8	3857	4382	4867	3719	4826	3384	3431	3192
ENSMUSG00000037487	Ubr5	3945	3839	4611	3133	5291	3491	3701	3593
ENSMUSG00000018750	Zbtb4	3653	3878	4326	3437	5137	3624	3756	3774
ENSMUSG00000020009	Ifngr1	4000	4168	4540	3549	4918	3595	3591	3213
ENSMUSG00000040940	Arhgef1	3545	4351	4829	3599	4916	3568	3535	3226
ENSMUSG00000020745	Pafah1b1	3939	3909	4269	3212	5065	3775	3961	3402
ENSMUSG00000034908	Sidt2	3268	3906	4656	3339	5316	3797	3633	3525
ENSMUSG00000020315	Sptbn1	3434	3808	4326	3161	5515	3640	3713	3843
ENSMUSG00000004455	Ppp1cc	4118	3915	4203	3301	4923	3614	4028	3332
ENSMUSG00000019978	Epb41l2	3885	4182	4462	3255	4931	3596	3707	3336
ENSMUSG00000024725	Ostf1	4106	3733	4285	3247	4919	3577	4151	3322
ENSMUSG00000041324	Inhba	2963	3003	3743	2469	6334	4093	4723	3997
ENSMUSG00000021282	Eif5	4021	4019	4181	3275	5091	3543	4034	3070
ENSMUSG00000020841	Cpd	3275	3366	3941	2774	5793	4032	4117	3921
ENSMUSG00000035152	Ap2b1	3565	3816	4179	3288	5188	3816	3864	3497
ENSMUSG00000029478	Ncor2	3074	3647	4912	3036	5441	3767	3425	3826
ENSMUSG00000029426	Scarb2	3814	3711	4341	3045	5124	3688	4001	3363
ENSMUSG00000020859	Spag9	4107	3903	4669	3237	5062	3352	3692	3060
ENSMUSG00000064210	Ano6	3530	3549	4482	3048	5274	3896	3745	3554
ENSMUSG00000025508	Rplp2	3498	4296	4523	2978	4777	3842	3916	3232
ENSMUSG00000057522	Spop	3960	3872	4018	3215	4970	3875	3790	3351
ENSMUSG00000031311	Nono	3754	3862	4327	3047	5029	3798	3935	3277
ENSMUSG00000054404	Slfn5	3934	3633	4639	3133	5008	3641	3861	3162
ENSMUSG00000029063	Nadk	3609	4046	4511	3429	4826	3757	3575	3237
ENSMUSG00000019471	Cdc37	3435	3731	4171	3145	5234	3844	3844	3543
ENSMUSG00000020594	Pum2	3917	3890	4183	3266	4916	3565	3787	3422
ENSMUSG00000029470	P2rx4	3820	4140	4644	3539	4606	3613	3383	3173
ENSMUSG00000027907	S100a11	2992	3865	4243	2924	5152	3922	4042	3771
ENSMUSG00000041801	Phlda3	3609	4148	4409	3150	4970	3539	3765	3281
ENSMUSG00000034024	Cct2	3726	3624	3917	3002	5076	3930	4110	3448
ENSMUSG00000022180	Slc7a8	3437	3379	3830	2792	5203	4023	4145	3998
ENSMUSG00000057113	Npm1	3986	3965	3725	2873	5067	3709	4102	3309
ENSMUSG00000019370	Calm3	3452	3611	4243	3148	4995	3753	3922	3591
ENSMUSG00000030104	Edem1	3962	3790	4343	3264	4937	3450	3679	3225
ENSMUSG00000043733	Ptpn11	3546	3809	4662	3389	5036	3263	3674	3243
ENSMUSG00000033184	Tmed7	3809	3901	3905	3157	5106	3519	3940	3254
ENSMUSG00000019804	Snx3	3554	3557	4185	2997	5048	3757	4157	3259
ENSMUSG00000021823	Vcl	3581	3650	4333	3097	5314	3704	3419	3405
ENSMUSG00000028757	Ddost	3490	3702	4271	3068	5100	3793	3709	3354
ENSMUSG00000005034	Prkacb	3569	3597	3947	3042	5239	3627	4203	3249
ENSMUSG00000022175	Lrp10	3232	3681	4321	3353	5022	3700	3663	3494
ENSMUSG00000002900	Lamb1	3324	3479	4013	2761	5404	3762	3852	3851
ENSMUSG00000056692	Ilrun	3440	3856	4331	3220	5116	3636	3758	3077
ENSMUSG00000032997	Chpf	3078	3847	4198	3248	5228	3621	3813	3395
ENSMUSG00000019210	Atp6v1e1	3913	3938	3902	3027	4933	3616	3832	3236
ENSMUSG00000039477	Tnrc18	3160	3741	4642	3126	5462	3450	3342	3459
ENSMUSG00000015714	Cers2	3591	3741	4360	3310	4849	3725	3563	3224
ENSMUSG00000021610	Clptm1l	3734	3783	4269	3249	5038	3540	3612	3127
ENSMUSG00000022295	Atp6v1c1	4079	3895	4184	3236	4755	3500	3734	2968
ENSMUSG00000035203	Epn1	3059	4062	4268	3219	5058	3681	3613	3374
ENSMUSG00000052160	Pld4	3256	3370	4138	3073	5372	4033	3812	3230
ENSMUSG00000029465	Arpc3	3525	3426	3993	3035	5036	3942	3892	3404
ENSMUSG00000042079	Hnrnpf	3645	3803	3903	3108	4870	3604	3910	3386
ENSMUSG00000027639	Samhd1	3716	4050	4499	3263	4773	3454	3633	2836
ENSMUSG00000024187	Fam234a	3329	3813	4468	3145	5016	3673	3497	3262
ENSMUSG00000024248	Cox7a2l	3882	3777	3823	3035	4943	3546	3996	3186
ENSMUSG00000026956	Uap1l1	3704	4069	4484	3343	4723	3460	3356	3009
ENSMUSG00000033335	Dnm2	3376	3800	4463	3172	5080	3311	3552	3374
ENSMUSG00000003458	Ncstn	3337	3794	4294	3209	4974	3669	3634	3216
ENSMUSG00000020671	Rab10	3745	3745	4002	2890	5078	3649	3873	3129
ENSMUSG00000026421	Csrp1	2913	3311	3495	2639	5513	4172	4222	3843
ENSMUSG00000020143	Dock2	3596	3567	4492	3088	4874	3709	3292	3470
ENSMUSG00000029705	Cux1	3390	3705	4140	2846	5003	3720	3854	3419
ENSMUSG00000029994	Anxa4	4068	4245	4643	3417	4417	3315	3195	2766
ENSMUSG00000030120	Mlf2	3342	3889	4176	3015	4863	3729	3672	3374
ENSMUSG00000002981	Clptm1	3472	3861	4205	3160	4928	3568	3659	3200
ENSMUSG00000029390	Tmed2	3842	3801	3903	2964	4983	3497	3924	3136
ENSMUSG00000037410	Tbc1d2b	3687	4012	4605	3364	4556	3193	3388	3229
ENSMUSG00000038393	Txnip	3753	3826	4167	3259	4727	3621	3757	2914
ENSMUSG00000029163	Emilin1	3553	3964	4443	3313	4877	3438	3260	3171
ENSMUSG00000034342	Cbl	3741	3727	4177	2972	4894	3646	3458	3390
ENSMUSG00000031960	Aars	3259	3592	4107	3064	5033	3699	3783	3441
ENSMUSG00000028822	Tmem50a	3709	3676	4104	3037	4619	3789	3769	3249
ENSMUSG00000021390	Ogn	4380	4972	4847	3694	3767	2577	3410	2160
ENSMUSG00000005198	Polr2a	3351	3507	4797	3079	4983	3376	3178	3525
ENSMUSG00000026586	Prrx1	3538	3692	4152	3062	4923	3599	3720	3096
ENSMUSG00000041734	Kirrel	3472	3797	4724	3383	4719	3170	3307	3197
ENSMUSG00000020869	Lrrc59	3542	3657	4125	3033	4998	3578	3515	3291
ENSMUSG00000066621	Tecpr1	3922	4320	5004	3626	4262	2900	2945	2659
ENSMUSG00000000826	Dnajc5	3794	3819	4297	3110	4889	3350	3259	3102
ENSMUSG00000059182	Skap2	3910	3824	3914	3080	4740	3500	3540	3108
ENSMUSG00000039262	Prrc2b	3508	3461	4430	3198	5032	3420	3143	3322
ENSMUSG00000038886	Man2a2	3548	3552	4732	3439	5112	3060	3011	3018
ENSMUSG00000036371	Serbp1	3726	3758	3983	2800	4816	3520	3930	2928
ENSMUSG00000031029	Eif3f	3267	3808	3954	3069	4718	3526	3958	3152
ENSMUSG00000032458	Copb2	3722	3696	4082	2979	4822	3313	3621	3215
ENSMUSG00000024953	Prdx5	3360	3744	3791	2866	5044	3665	3773	3194
ENSMUSG00000021665	Hexb	3354	3360	3680	2700	5092	3937	3948	3357
ENSMUSG00000038539	Atf5	3163	4067	4127	3252	4781	3447	3545	3034
ENSMUSG00000020571	Pdia6	3555	3597	4043	3040	4810	3542	3704	3110
ENSMUSG00000063358	Mapk1	3664	3692	3755	2985	4678	3594	3722	3272
ENSMUSG00000026842	Abl1	3351	3457	4272	3142	4981	3309	3428	3338
ENSMUSG00000038244	Mical2	3020	3364	4324	2819	5262	3514	3442	3526
ENSMUSG00000025854	Fam20c	3685	4160	4634	3498	4170	2995	3032	3085
ENSMUSG00000020964	Sel1l	3587	3806	4277	3094	4817	3197	3426	3051
ENSMUSG00000024053	Emilin2	3009	3308	3638	2741	5173	3776	3994	3616
ENSMUSG00000042406	Atf4	3630	4075	4116	3003	4547	3391	3556	2923
ENSMUSG00000015755	Tab2	3383	3434	4099	3042	4832	3550	3619	3192
ENSMUSG00000001418	Glmp	3536	3654	4105	3070	4854	3429	3523	2974
ENSMUSG00000058793	Cds2	3719	3851	4480	3335	4675	3088	3145	2851
ENSMUSG00000031865	Dctn1	3387	3614	4223	3129	4865	3374	3419	3119
ENSMUSG00000021978	Extl3	3340	3367	4120	3077	4899	3234	3424	3633
ENSMUSG00000027620	Rbm39	3932	4106	4152	3182	4248	3251	3498	2715
ENSMUSG00000022305	Lrp12	3769	3763	4214	3083	4593	3360	3116	3106
ENSMUSG00000013160	Atp6v0d1	3299	3739	4030	2982	4505	3481	3596	3348
ENSMUSG00000023004	Tuba1b	3033	3137	4141	3115	4521	3527	3755	3731
ENSMUSG00000029430	Ran	3362	3599	3573	2867	4804	3587	3796	3351
ENSMUSG00000060261	Gtf2i	3523	3882	4043	3142	4557	3474	3309	2984
ENSMUSG00000053063	Clec12a	4115	4017	4087	3193	4239	3182	3435	2645
ENSMUSG00000036644	Tbc1d9b	3490	3690	4329	3202	4712	3243	3253	2993
ENSMUSG00000020580	Rock2	3054	3050	3499	2551	5289	3937	4140	3391
ENSMUSG00000025162	Csnk1d	3170	3587	4146	3004	4698	3510	3495	3277
ENSMUSG00000022463	Srebf2	3244	3842	4361	3252	4500	3118	3375	3122
ENSMUSG00000062234	Gak	3480	3591	4302	3145	4621	3345	3289	3027
ENSMUSG00000063316	Rpl27	3209	3716	3857	3029	4513	3703	3520	3217
ENSMUSG00000018398	Septin8	3542	3828	4389	3229	4665	3089	3203	2808
ENSMUSG00000030220	Arhgdib	3438	3305	3915	2919	4619	3597	3697	3214
ENSMUSG00000032698	Lmo2	3479	3611	4239	3083	4493	3296	3616	2859
ENSMUSG00000027366	Sppl2a	3722	3683	3856	3043	4472	3365	3691	2811
ENSMUSG00000024909	Efemp2	3293	3818	4382	3324	4328	3181	3254	3043
ENSMUSG00000001555	Fkbp10	2969	3661	4014	3016	4768	3434	3484	3241
ENSMUSG00000032122	Slc37a2	3677	3596	4217	3211	4395	3332	3207	2853
ENSMUSG00000003380	Rabac1	3564	3996	4270	3114	4320	3165	3260	2779
ENSMUSG00000028161	Ppp3ca	3691	3601	3870	2928	4579	3271	3531	2976
ENSMUSG00000022312	Eif3h	3352	3694	3813	2884	4543	3530	3563	3060
ENSMUSG00000025950	Idh1	3634	3454	3846	2852	4564	3209	3830	3032
ENSMUSG00000038776	Ephx1	3221	3714	3851	2998	4828	3257	3509	3028
ENSMUSG00000051343	Rab11fip5	3110	3597	4211	3023	4876	3286	3258	2964
ENSMUSG00000020088	Sar1a	3430	3654	3968	2962	4379	3399	3581	2930
ENSMUSG00000034462	Pkd2	3839	3710	4124	2999	4606	2956	3300	2731
ENSMUSG00000031453	Rasa3	3229	3576	4168	3111	4644	3270	3253	2897
ENSMUSG00000022336	Eif3e	3430	3771	3622	2724	4669	3376	3847	2671
ENSMUSG00000071650	Ganab	3240	3664	4012	3059	4664	3245	3176	3047
ENSMUSG00000028760	Eif4g3	3336	3495	4067	2888	4626	3201	3357	3136
ENSMUSG00000022261	Sdc2	3789	4274	4285	3059	3986	3044	3218	2405
ENSMUSG00000029338	Antxr2	4145	4000	4512	3063	3834	2856	3035	2598
ENSMUSG00000032434	Cmtm6	3408	3673	3881	2910	4656	3336	3391	2777
ENSMUSG00000028936	Rpl22	3455	3664	4050	2713	4365	3383	3464	2887
ENSMUSG00000036333	Kidins220	3296	3344	4062	2695	4809	3320	3264	3166
ENSMUSG00000034205	Loxl2	2715	3407	3541	2663	4814	3726	3735	3301
ENSMUSG00000030530	Furin	3062	3579	4249	3037	4535	3286	3081	3057
ENSMUSG00000051495	Irf2bp2	3429	3896	4151	3156	4546	2979	3099	2630
ENSMUSG00000018501	Ncor1	3447	3281	4049	2924	4615	3189	3165	3200
ENSMUSG00000039191	Rbpj	3125	3220	3555	2688	5010	3536	3670	3047
ENSMUSG00000025511	Tspan4	3353	3804	4039	3062	4520	3106	3124	2835
ENSMUSG00000019818	Cd164	3366	3414	3345	2836	4856	3447	3718	2844
ENSMUSG00000050565	Tor1aip2	3380	3312	3565	2923	4672	3474	3579	2853
ENSMUSG00000015165	Hnrnpl	3255	3628	3907	2952	4378	3274	3411	2949
ENSMUSG00000002103	Acp2	3293	3563	4014	3132	4512	3227	3198	2813
ENSMUSG00000030062	Rpn1	3379	3705	3755	3032	4476	3109	3462	2834
ENSMUSG00000032328	Tmem30a	3672	3724	3786	2877	4397	3089	3357	2758
ENSMUSG00000059248	Septin9	3078	3455	3692	2770	4670	3388	3513	3090
ENSMUSG00000014956	Ppp1cb	3524	3516	3439	2774	4532	3344	3726	2794
ENSMUSG00000022831	Hcls1	3219	3678	3899	3110	4497	3253	3352	2615
ENSMUSG00000022477	Aco2	3298	3394	3856	2803	4728	3234	3228	3034
ENSMUSG00000031422	Morf4l2	3520	3550	3729	2746	4398	3264	3528	2773
ENSMUSG00000020496	Rnf187	3357	3702	3945	2871	4469	3141	3197	2818
ENSMUSG00000024759	Atl3	3276	3457	3728	2766	4625	3243	3438	2966
ENSMUSG00000070738	Dgkd	3681	3439	4135	3092	4202	3043	2966	2871
ENSMUSG00000037331	Larp1	3285	3171	3997	2923	4476	3228	3307	3025
ENSMUSG00000019998	Stx7	3210	3495	3532	2772	4414	3224	3716	3024
ENSMUSG00000029472	Anapc5	3336	3686	3937	3003	4312	3221	3193	2679
ENSMUSG00000017776	Crk	2907	3055	3367	2467	4891	3559	3859	3177
ENSMUSG00000027177	Hipk3	3510	3549	3995	2990	4263	3050	3049	2875
ENSMUSG00000058818	Pirb	3601	3813	4292	3248	4210	2916	2723	2439
ENSMUSG00000020029	Nudt4	3191	3440	3645	2747	4567	3227	3701	2719
ENSMUSG00000004040	Stat3	3081	3361	3956	2964	4393	3305	3257	2905
ENSMUSG00000021111	Papola	3436	3424	3905	2813	4322	3178	3281	2860
ENSMUSG00000039959	Hip1	3439	3379	4297	2936	4222	3017	2907	3014
ENSMUSG00000030105	Arl8b	3621	3273	3472	2725	4254	3298	3689	2819
ENSMUSG00000006498	Ptbp1	3040	3348	3968	2945	4360	3297	3235	2935
ENSMUSG00000052296	Ppp6r1	3167	3432	4050	2844	4479	3141	2955	3035
ENSMUSG00000046841	Ckap4	3105	3632	3943	2849	4216	3190	3405	2747
ENSMUSG00000027678	Ncoa3	3249	3201	4152	2936	4315	3049	3099	3085
ENSMUSG00000004535	Tax1bp1	3368	3376	3755	2845	4242	3007	3545	2937
ENSMUSG00000023118	Sympk	2992	3462	3781	2852	4501	3185	3186	3103
ENSMUSG00000029405	G3bp2	3412	3311	3557	2808	4429	3312	3338	2854
ENSMUSG00000022867	Usp25	3376	3200	3610	2732	4334	3307	3458	2971
ENSMUSG00000097715	Gpr137b-ps	3250	3584	4092	2936	4440	2984	2963	2738
ENSMUSG00000006005	Tpr	3390	3166	3824	2557	4472	3071	3395	3015
ENSMUSG00000020868	Xylt2	3072	3371	4023	2912	4384	3139	3121	2841
ENSMUSG00000034595	Ppp1r18	2833	3398	3643	2898	4621	3401	3112	2945
ENSMUSG00000036833	Pnpla7	3147	3502	3948	2987	4307	3042	2968	2924
ENSMUSG00000063193	Cd300lb	3636	3498	4182	3001	3976	2887	3049	2595
ENSMUSG00000027006	Dnajc10	3667	3640	3940	2870	4023	2898	3100	2648
ENSMUSG00000008730	Hipk1	3193	3382	3892	2780	4268	3113	3304	2849
ENSMUSG00000049470	Aff4	3271	3233	3908	2781	4460	3064	3095	2940
ENSMUSG00000020184	Mdm2	3215	3329	3539	2461	4681	3199	3537	2775
ENSMUSG00000036499	Eea1	3430	3282	3722	2607	4541	3194	3131	2796
ENSMUSG00000021109	Hif1a	3322	3484	3506	2777	4419	3055	3509	2622
ENSMUSG00000069792	Wfdc17	3259	3237	3671	2594	4027	3199	3703	2998
ENSMUSG00000055302	Mrfap1	3574	3511	3458	2561	4217	3103	3513	2735
ENSMUSG00000030748	Il4ra	2877	3114	3631	2699	4720	3359	3147	3087
ENSMUSG00000006676	Usp19	3020	3531	3988	2993	4391	3070	2923	2699
ENSMUSG00000078429	Ctdsp2	3184	3413	3903	3114	4444	3119	2821	2609
ENSMUSG00000048865	Arhgap30	3310	3330	3958	2888	4270	3074	3056	2719
ENSMUSG00000075705	Msrb1	2952	3273	3554	2623	4291	3344	3392	3171
ENSMUSG00000075700	Selenot	3435	3351	3373	2690	4215	3289	3580	2659
ENSMUSG00000028459	Cd72	3405	3296	3912	2850	4202	3255	3100	2544
ENSMUSG00000029771	Irf5	3268	3388	3643	2745	4202	3213	3327	2772
ENSMUSG00000027479	Mapre1	3304	3088	3531	2652	4378	3378	3480	2737
ENSMUSG00000021486	Prelid1	3145	3230	3414	2697	4443	3243	3339	3025
ENSMUSG00000001687	Ubl3	3284	3437	3641	2734	4338	3025	3426	2645
ENSMUSG00000050912	Tmem123	3545	3548	3840	3024	4046	2953	2940	2620
ENSMUSG00000071659	Hnrnpul2	3437	3314	3944	2800	4257	2926	3218	2578
ENSMUSG00000023942	Slc29a1	2957	3384	3703	2894	4309	3071	3269	2862
ENSMUSG00000026667	Uhmk1	3155	2904	3352	2661	4559	3265	3495	3040
ENSMUSG00000005566	Trim28	3135	3390	3660	2866	4454	2966	3277	2667
ENSMUSG00000036246	Gmip	3206	3538	3981	3049	4044	2909	2960	2718
ENSMUSG00000004897	Hdgf	3103	3405	3494	2543	4386	3346	3394	2697
ENSMUSG00000021987	Mtmr6	3506	3056	3507	2549	4413	3176	3290	2871
ENSMUSG00000030754	Copb1	3257	3350	3435	2745	4265	3094	3437	2748
ENSMUSG00000026867	Gapvd1	3395	3172	3834	2710	4376	2965	3042	2819
ENSMUSG00000039168	Dap	3135	3524	3699	2589	4207	3220	3301	2631
ENSMUSG00000032431	Crtap	3176	3534	3813	2955	4292	2868	3013	2645
ENSMUSG00000024381	Bin1	2911	3133	3483	2600	4455	3249	3519	2923
ENSMUSG00000030007	Cct7	2895	3071	3560	2770	4313	3226	3389	3025
ENSMUSG00000020190	Mknk2	3000	3179	3652	2756	4274	3322	3116	2942
ENSMUSG00000029616	Erp29	3253	3512	3739	2697	3963	2926	3325	2817
ENSMUSG00000039105	Atp6v1g1	3406	3467	3502	2529	4205	3140	3262	2718
ENSMUSG00000054263	Lifr	4740	5070	5790	3927	2125	1507	1616	1431
ENSMUSG00000001424	Snd1	3163	3376	3517	2790	4307	3096	3172	2774
ENSMUSG00000024140	Epas1	3465	3383	4403	3240	3907	2492	2723	2576
ENSMUSG00000021876	Rnase4	2674	2847	3220	2430	4903	3596	3525	2977
ENSMUSG00000035093	Secisbp2l	3340	3243	3725	2683	4321	2893	3244	2704
ENSMUSG00000032959	Pebp1	2985	3273	3418	2609	4349	3275	3205	3031
ENSMUSG00000009291	Pttg1ip	3030	3312	3660	2803	4124	3247	3138	2800
ENSMUSG00000034116	Vav1	3358	3462	3685	2847	4012	3052	2950	2735
ENSMUSG00000029560	Snx8	3163	3514	3762	2682	4136	2996	3034	2786
ENSMUSG00000049354	Dcaf7	3158	3367	3695	2587	4163	3093	3308	2700
ENSMUSG00000024048	Myl12a	2948	3495	3083	2584	4470	3182	3454	2849
ENSMUSG00000006219	Fblim1	3137	3327	3836	3001	4163	2897	2896	2804
ENSMUSG00000032637	Atxn2l	2997	3403	4403	2901	4235	2833	2628	2650
ENSMUSG00000071713	Csf2rb	3223	3142	3613	2620	4017	3133	3259	3043
ENSMUSG00000024507	Hsd17b4	3207	3004	3205	2502	4217	3299	3484	3091
ENSMUSG00000019188	H13	2818	3226	3550	2701	4363	3307	3204	2834
ENSMUSG00000030058	Copg1	3037	3357	3716	2724	4243	3001	2971	2906
ENSMUSG00000029103	Lrpap1	3218	3495	3816	2710	4065	2974	2977	2691
ENSMUSG00000007836	Hnrnpa0	3169	3437	3414	2652	4309	3008	3227	2694
ENSMUSG00000027012	Dync1i2	3211	3101	3350	2580	4222	3228	3414	2778
ENSMUSG00000001576	Ergic1	2712	3071	3477	2635	4455	3239	3250	3034
ENSMUSG00000028413	B4galt1	2847	3056	3322	2533	4671	3255	3334	2851
ENSMUSG00000032966	Fkbp1a	2989	3412	3420	2613	4132	3209	3249	2821
ENSMUSG00000023092	Fhl1	2213	2486	2973	2151	4928	3665	3927	3439
ENSMUSG00000022365	Derl1	3062	3272	3534	2608	4196	3090	3235	2780
ENSMUSG00000032802	Srxn1	3343	3176	3590	2836	4046	3084	3090	2583
ENSMUSG00000020917	Acly	3067	3250	3682	2630	4141	3004	2980	2975
ENSMUSG00000030934	Oat	3221	3403	3504	2697	4131	2828	3040	2904
ENSMUSG00000037679	Inf2	2622	3452	3787	2730	4317	2978	2993	2838
ENSMUSG00000040212	Emp3	2822	3245	3821	2774	3951	3286	3078	2738
ENSMUSG00000026426	Arl8a	2953	3149	3672	2829	4214	3046	3122	2724
ENSMUSG00000037119	Fam91a1	3154	3058	3437	2551	4398	3012	3218	2865
ENSMUSG00000031010	Usp9x	3055	2992	3472	2419	4361	3060	3174	3128
ENSMUSG00000021253	Tgfb3	2645	3269	3688	2509	4389	3257	3183	2707
ENSMUSG00000021814	Anxa7	3105	3346	3346	2613	4291	3028	3195	2718
ENSMUSG00000030082	Sec61a1	2865	3124	3754	2863	4304	3014	2896	2767
ENSMUSG00000033220	Rac2	2874	3232	3722	2768	4105	3066	3009	2803
ENSMUSG00000066026	Dhrs3	3047	3351	3935	2956	3899	2804	2935	2650
ENSMUSG00000026817	Ak1	2977	3271	3526	2694	4256	3019	3198	2633
ENSMUSG00000070372	Capza1	3231	3034	3246	2485	4432	3083	3284	2776
ENSMUSG00000024679	Ms4a6d	2979	3211	3551	2682	4132	3071	3280	2630
ENSMUSG00000025369	Smarcc2	2994	3338	3821	2910	4075	2787	2721	2862
ENSMUSG00000032312	Csk	2897	3339	3610	2735	4080	2990	3008	2845
ENSMUSG00000008348	Ubc	3027	3273	3668	2407	3949	3220	3231	2727
ENSMUSG00000028149	Rap1gds1	3041	3004	3426	2563	4195	3107	3258	2907
ENSMUSG00000054455	Vapb	2954	3157	3583	2540	4258	2937	3159	2876
ENSMUSG00000003435	Supt5	3115	3211	3943	2858	4038	2783	2856	2656
ENSMUSG00000009470	Tnpo1	3170	2956	3513	2504	4199	3097	3151	2862
ENSMUSG00000023022	Lima1	2926	3065	3401	2447	4267	3311	3160	2846
ENSMUSG00000061731	Ext1	2970	3166	3522	2675	4145	2930	3159	2827
ENSMUSG00000041697	Cox6a1	2749	3263	3571	2711	4111	3112	3197	2679
ENSMUSG00000030678	Maz	3026	3563	3998	2884	3820	2769	2770	2559
ENSMUSG00000028759	Hp1bp3	3171	3333	3329	2613	4138	2894	3256	2580
ENSMUSG00000062997	Rpl35	3060	3150	3529	2484	4012	3172	3413	2484
ENSMUSG00000058799	Nap1l1	3076	3016	3259	2493	4242	3090	3334	2771
ENSMUSG00000079426	Arpc4	2975	3062	3255	2601	4118	3228	3259	2769
ENSMUSG00000071714	Csf2rb2	3180	3294	3745	2730	3794	2806	2946	2760
ENSMUSG00000090862	Rps13	3067	3370	3248	2351	3873	3043	3649	2638
ENSMUSG00000022969	Il10rb	3084	3313	3486	2638	3974	2999	3126	2606
ENSMUSG00000030707	Coro1a	2729	2879	3249	2486	4484	3276	3232	2861
ENSMUSG00000035247	Hectd1	3073	3114	3700	2478	3980	3038	2957	2850
ENSMUSG00000023913	Pla2g7	3591	3568	3647	2822	3819	2576	3067	2094
ENSMUSG00000023845	Lnpep	3097	3111	3362	2401	4187	3045	3181	2774
ENSMUSG00000024811	Tnks2	3289	3010	3360	2572	3994	2978	3323	2627
ENSMUSG00000025613	Cct8	3326	3039	3249	2447	4104	3031	3295	2653
ENSMUSG00000035673	Sbno2	2946	3411	3947	2781	3931	2627	2725	2768
ENSMUSG00000045039	Megf8	2926	3327	4033	2656	4061	2615	2781	2718
ENSMUSG00000024456	Diaph1	3123	3280	3656	2651	4010	2805	2932	2642
ENSMUSG00000040225	Prrc2c	2853	3008	3815	2332	4384	2879	2732	3068
ENSMUSG00000041870	Ankrd13a	3110	3035	3617	2696	4107	2883	2990	2624
ENSMUSG00000020936	Nmt1	2804	3147	3567	2618	3956	3053	3065	2843
ENSMUSG00000028657	Ppt1	3128	3066	3459	2702	3983	3101	2957	2636
ENSMUSG00000022234	Cct5	2983	2957	3377	2500	4153	2997	3234	2828
ENSMUSG00000066406	Akap13	3000	3080	3578	2535	4105	2996	2863	2840
ENSMUSG00000072235	Tuba1a	2763	3235	3345	2535	4256	3224	3033	2602
ENSMUSG00000021660	Btf3	2956	3166	3124	2423	3968	3114	3548	2676
ENSMUSG00000018920	Cxcl16	2983	3230	3597	2809	3859	2865	2990	2621
ENSMUSG00000029998	Pcyox1	2983	3041	3442	2623	4100	2982	2963	2814
ENSMUSG00000038371	Sbf2	3077	3145	3664	2574	4025	2795	2804	2857
ENSMUSG00000034652	Cd300a	3417	3603	3963	2918	3385	2399	2877	2379
ENSMUSG00000028552	Eps15	2928	2909	3222	2383	4214	3032	3404	2839
ENSMUSG00000054008	Ndst1	2911	3117	3706	2649	4063	2831	2933	2720
ENSMUSG00000053931	Cnn3	2668	3245	3324	2413	4114	3299	3183	2664
ENSMUSG00000014361	Mertk	3206	3086	3729	2699	3974	2823	2839	2542
ENSMUSG00000017119	Nbr1	3005	3272	3588	2618	3957	2907	2858	2678
ENSMUSG00000074582	Arfgef2	3045	3107	3566	2519	4074	2808	2880	2872
ENSMUSG00000030272	Camk1	2863	3250	3573	2567	4038	2982	3054	2544
ENSMUSG00000025228	Actr1a	2927	3118	3292	2645	4170	2984	3133	2575
ENSMUSG00000029919	Hpgds	3130	3150	3645	2655	4008	2894	2904	2456
ENSMUSG00000007739	Cct4	3074	2975	3173	2567	4056	3088	3324	2577
ENSMUSG00000039910	Cited2	2811	2994	3761	2702	4030	2934	2956	2627
ENSMUSG00000030681	Mvp	2956	3372	3947	2576	3768	2765	2824	2587
ENSMUSG00000029364	Wsb2	2995	3189	3349	2607	3976	2885	3070	2720
ENSMUSG00000053436	Mapk14	2967	3110	3419	2692	4047	2902	2874	2761
ENSMUSG00000027351	Spred1	3204	3108	3355	2551	3987	2858	3015	2692
ENSMUSG00000073982	Rhog	2531	2926	3486	2607	4136	3080	3158	2846
ENSMUSG00000029763	Exoc4	2994	2957	3697	2635	4116	2940	2869	2550
ENSMUSG00000027660	Skil	3185	2822	3168	2472	3945	2834	3436	2889
ENSMUSG00000046711	Hmga1	2437	2657	2902	2177	4706	3435	3345	3086
ENSMUSG00000061983	Rps12	2851	3331	3864	2355	3646	2963	3128	2585
ENSMUSG00000040945	Rcc2	2819	3053	3323	2565	4067	3163	2956	2773
ENSMUSG00000020346	Mgat1	2865	3178	3582	2742	4000	2859	2789	2678
ENSMUSG00000053158	Fes	2821	3377	3773	2666	4023	2875	2623	2490
ENSMUSG00000026112	Coa5	2986	2977	3353	2577	4015	2892	3121	2723
ENSMUSG00000001123	Lgals9	2690	2684	3182	2519	4285	3217	3148	2872
ENSMUSG00000076432	Ywhaq	3118	3237	3263	2617	3690	3001	3222	2437
ENSMUSG00000058135	Gstm1	3167	3665	3786	2880	3458	2585	2659	2380
ENSMUSG00000038324	Trpc4ap	2938	3149	3607	2696	3907	2891	2848	2543
ENSMUSG00000062127	Cttnbp2nl	3002	3026	3300	2563	4001	2859	3163	2632
ENSMUSG00000079562	Maea	3158	3060	3518	2558	3974	2747	3000	2522
ENSMUSG00000001870	Ltbp1	2827	3203	3531	2622	3830	2833	3040	2638
ENSMUSG00000024085	Man2a1	2827	2611	3076	2302	4452	3191	3231	2807
ENSMUSG00000003226	Ranbp2	3142	2849	3262	2291	4205	2834	3118	2760
ENSMUSG00000038429	Usp5	2975	3200	3383	2642	4016	2639	2985	2571
ENSMUSG00000034377	Tulp4	2919	2718	3363	2536	4284	2981	2752	2844
ENSMUSG00000042726	Trafd1	2828	3280	3456	2642	4055	2831	2737	2538
ENSMUSG00000020827	Mink1	2964	3444	4255	2953	3496	2495	2410	2339
ENSMUSG00000056091	St3gal5	2625	2706	2763	2265	4082	3234	3502	3174
ENSMUSG00000066151	Fkbp15	2656	3015	3414	2510	4155	2944	2828	2791
ENSMUSG00000039316	Rftn1	2999	3069	3645	2751	3775	2723	2877	2466
ENSMUSG00000032437	Stt3b	3032	3076	3315	2410	3830	2943	2987	2702
ENSMUSG00000035569	Ankrd11	2974	3044	3601	2502	3963	2860	2669	2675
ENSMUSG00000002741	Ykt6	2932	2959	3230	2488	4078	2900	3045	2651
ENSMUSG00000039952	Dag1	2801	2922	3440	2634	4211	2681	2825	2767
ENSMUSG00000058600	Rpl30	3064	3252	2592	2613	4378	2739	2749	2885
ENSMUSG00000045594	Glb1	2717	2813	3325	2509	3989	2985	3062	2860
ENSMUSG00000024663	Rab3il1	2507	2935	3429	2452	4384	3038	2812	2675
ENSMUSG00000034160	Ogt	3211	3539	3719	2761	3634	2657	2556	2138
ENSMUSG00000021143	Pacs2	2811	3110	3653	2607	4012	2751	2641	2616
ENSMUSG00000036620	Mgat4b	2679	3088	3165	2657	4074	2798	3046	2684
ENSMUSG00000024949	Sf1	2874	3294	3772	2596	3850	2669	2702	2432
ENSMUSG00000024360	Etf1	3070	3050	3143	2374	3981	2868	3150	2533
ENSMUSG00000017843	Ppp2r5c	2904	2925	3288	2406	3997	2983	3150	2514
ENSMUSG00000029146	Snx17	2892	3055	3183	2448	4063	2791	3164	2556
ENSMUSG00000052298	Cdc42se2	2955	3090	3095	2397	3973	2947	3195	2498
ENSMUSG00000006301	Tmbim1	2884	3073	3462	2542	4037	2750	2904	2493
ENSMUSG00000025410	Dctn2	2744	3209	3365	2536	3958	2889	2875	2559
ENSMUSG00000058835	Abi1	3134	3013	3351	2622	3674	2680	3095	2542
ENSMUSG00000051510	Mafg	2832	3294	3495	2607	3986	2726	2732	2410
ENSMUSG00000031078	Cttn	2896	2887	3283	2469	4241	2890	2905	2506
ENSMUSG00000022965	Ifngr2	3015	3171	3314	2430	4045	2785	2838	2478
ENSMUSG00000024425	Ndfip1	3054	3069	3096	2280	3964	2901	3338	2367
ENSMUSG00000066232	Ipo7	3174	3043	3094	2342	3969	2882	3043	2507
ENSMUSG00000022698	Naa50	3297	3044	3083	2372	3734	2799	3225	2498
ENSMUSG00000068739	Sars	2643	2883	3095	2332	4115	3047	3266	2659
ENSMUSG00000039208	Metrnl	3073	3353	3583	2661	3470	2667	2706	2526
ENSMUSG00000032042	Srpr	2900	3091	3578	2566	4048	2595	2849	2407
ENSMUSG00000021003	Galc	3041	3172	3336	2453	3855	2758	2889	2526
ENSMUSG00000030201	Lrp6	2907	2722	3517	2355	4015	2772	2888	2833
ENSMUSG00000030435	U2af2	2795	3057	3573	2723	3770	2795	2644	2638
ENSMUSG00000005161	Prdx2	2588	3020	3236	2427	3927	3032	3141	2622
ENSMUSG00000026131	Dst	2543	2662	3624	2158	4226	2758	2839	3177
ENSMUSG00000022517	Mgrn1	2750	2931	3587	2605	3642	2837	2670	2932
ENSMUSG00000036402	Gng12	2752	2945	3090	2378	4097	2861	3214	2598
ENSMUSG00000003873	Bax	2767	3172	3244	2450	3977	2826	2924	2569
ENSMUSG00000005683	Cs	2522	3057	3149	2482	4057	2912	2977	2762
ENSMUSG00000032220	Myo1e	3203	3154	3573	2696	3509	2633	2716	2418
ENSMUSG00000013858	Tmem259	2601	3330	3453	2656	3861	2679	2794	2490
ENSMUSG00000006024	Napa	2757	3206	3332	2450	3785	2797	2939	2584
ENSMUSG00000016382	Pls3	2738	2955	3081	2384	3981	2890	3204	2610
ENSMUSG00000041958	Pigs	2606	2889	3242	2487	3829	3065	3070	2655
ENSMUSG00000030403	Vasp	2667	3066	3358	2535	3838	2888	2977	2499
ENSMUSG00000014349	Ube2z	2909	3015	3401	2520	4003	2745	2750	2481
ENSMUSG00000052911	Lamb2	2752	3420	3890	2798	3709	2394	2425	2405
ENSMUSG00000074785	Plxnc1	3082	3006	3571	2544	3884	2589	2675	2432
ENSMUSG00000049076	Acap2	3035	2786	3320	2364	3950	2717	3074	2513
ENSMUSG00000032531	Amotl2	2580	3030	3370	2490	4124	2652	2904	2593
ENSMUSG00000038375	Trp53inp2	2972	3139	3553	2585	3771	2627	2625	2434
ENSMUSG00000020321	Mdh1	3214	3060	3396	2566	3408	2718	2931	2409
ENSMUSG00000021819	Zswim8	2817	3246	3847	2561	3738	2543	2511	2430
ENSMUSG00000025203	Scd2	2730	2984	3042	2465	4295	2858	2781	2485
ENSMUSG00000057236	Rbbp4	2882	2963	3093	2501	3715	2702	3061	2714
ENSMUSG00000062006	Rpl34	2803	2928	3243	2265	3552	2931	3055	2702
ENSMUSG00000015243	Abca1	2848	2812	3518	2378	3861	2730	2713	2603
ENSMUSG00000005054	Cstb	2877	3112	3481	2433	3444	2803	2807	2498
ENSMUSG00000052837	Junb	2609	3186	3190	2437	3862	2841	2862	2454
ENSMUSG00000027995	Tlr2	3106	3214	3265	2522	3591	2619	2926	2191
ENSMUSG00000000001	Gnai3	2814	2906	3085	2320	3893	2678	3115	2595
ENSMUSG00000025630	Hprt	2957	2881	2953	2297	3521	2976	3283	2532
ENSMUSG00000001833	Septin7	3126	2938	2956	2283	3631	2767	3319	2355
ENSMUSG00000037470	Uggt1	2825	2688	3165	2328	3887	2931	2876	2667
ENSMUSG00000027007	Itprid2	3004	2968	3359	2525	3821	2631	2693	2365
ENSMUSG00000026547	Tagln2	2447	2697	3008	2176	4093	3283	2945	2716
ENSMUSG00000027593	Raly	2695	2994	3003	2390	3860	2840	2976	2606
ENSMUSG00000023075	Akirin1	2722	2833	3009	2406	3839	2852	3113	2578
ENSMUSG00000051615	Rap2a	2761	2828	3115	2354	3831	2792	2915	2754
ENSMUSG00000026970	Rbms1	2754	2886	3116	2512	3903	2876	2797	2504
ENSMUSG00000031402	Mpp1	2893	2866	3220	2414	3587	2830	2951	2568
ENSMUSG00000047187	Rab2a	2958	2916	3009	2390	3732	2840	3084	2376
ENSMUSG00000045658	Pid1	2814	2829	3057	2432	3888	2844	2969	2467
ENSMUSG00000040725	Hnrnpul1	2664	2963	3498	2324	3783	2812	2761	2490
ENSMUSG00000024404	Riok3	2986	3202	3280	2396	3609	2669	2739	2401
ENSMUSG00000075284	Wipf1	2827	2960	3168	2422	3769	2794	2825	2513
ENSMUSG00000026425	Srgap2	2878	2993	3630	2616	3544	2698	2556	2358
ENSMUSG00000024639	Gnaq	2922	2688	3209	2458	4073	2687	2690	2516
ENSMUSG00000068039	Tcp1	2904	2750	2918	2313	3854	2907	3087	2413
ENSMUSG00000001416	Cct3	2685	2748	2995	2351	3872	2899	2965	2609
ENSMUSG00000041417	Pik3r1	2862	2788	3227	2433	3883	2577	2816	2525
ENSMUSG00000022982	Sod1	2715	2813	3325	2354	3580	2925	2964	2430
ENSMUSG00000011958	Bnip2	2982	2909	3189	2332	3600	2711	2997	2364
ENSMUSG00000002365	Snx9	2798	2847	2930	2250	3925	2846	2940	2502
ENSMUSG00000024772	Ehd1	2459	2473	3063	2126	4161	3063	2981	2706
ENSMUSG00000032187	Smarca4	2701	2840	3086	2183	3756	2962	2766	2730
ENSMUSG00000044477	Zfand3	2673	2841	3058	2245	3835	2948	2935	2467
ENSMUSG00000019577	Pdk4	3325	3373	3634	2782	3040	2184	2538	2107
ENSMUSG00000022255	Mtdh	2843	2825	2986	2312	3929	2667	3009	2379
ENSMUSG00000029447	Cct6a	2853	2713	2890	2247	3896	2748	3029	2556
ENSMUSG00000026748	Plxdc2	2855	3123	3483	2636	3472	2517	2630	2204
ENSMUSG00000020611	Gna13	2950	2903	3123	2460	3742	2482	2827	2425
ENSMUSG00000018583	G3bp1	2775	3063	3267	2378	3572	2648	2632	2558
ENSMUSG00000003283	Hck	2766	2891	3185	2475	3762	2587	2802	2413
ENSMUSG00000037295	Ldlrap1	2800	3174	3211	2326	3590	2533	2771	2471
ENSMUSG00000026615	Eprs	2713	2880	3187	2146	3844	2783	2737	2582
ENSMUSG00000015745	Plekho1	2738	3067	3302	2433	3438	2799	2670	2421
ENSMUSG00000022781	Pak2	2738	2876	2993	2386	3682	2726	2970	2476
ENSMUSG00000013593	Ndufs2	2642	2834	3058	2428	3783	2872	2721	2497
ENSMUSG00000038619	Ensa	2876	2965	3193	2404	3639	2698	2766	2292
ENSMUSG00000053510	Nrd1	2687	2933	3180	2493	3686	2655	2775	2420
ENSMUSG00000031701	Dnaja2	2851	2853	3099	2407	3776	2653	2884	2298
ENSMUSG00000031983	2310022B05Rik	2852	3134	3430	2589	3412	2591	2632	2175
ENSMUSG00000035199	Arl6ip5	2572	2709	3215	2335	3641	2837	2923	2580
ENSMUSG00000009687	Fxyd5	2714	2637	3337	2256	3722	2789	2813	2501
ENSMUSG00000032359	Ctsh	2841	2906	3137	2416	3543	2772	2732	2412
ENSMUSG00000061032	Rrp1	2837	2941	3340	2317	3525	2714	2721	2354
ENSMUSG00000039852	Rere	2510	2974	3520	2464	3844	2560	2457	2403
ENSMUSG00000038965	Ube2l3	2758	2931	2780	2152	3887	2927	2875	2406
ENSMUSG00000008140	Emc10	2688	2967	3316	2654	3550	2720	2519	2290
ENSMUSG00000000711	Rab5b	2741	2796	3158	2421	3623	2682	2745	2482
ENSMUSG00000003345	Csnk1g2	2524	3034	3262	2363	3569	2726	2701	2467
ENSMUSG00000016921	Srsf6	2883	3104	3265	2360	3565	2605	2774	2087
ENSMUSG00000032334	Loxl1	2476	3218	3518	2709	3574	2493	2427	2220
ENSMUSG00000032076	Cadm1	2824	2982	3386	2671	3455	2513	2507	2274
ENSMUSG00000037946	Fgd3	2743	2851	3458	2385	3711	2421	2538	2505
ENSMUSG00000009079	Ewsr1	2551	3142	3378	2492	3596	2526	2547	2372
ENSMUSG00000058546	Rpl23a	3111	2143	2953	2288	3762	2708	3226	2402
ENSMUSG00000020402	Vdac1	2862	2517	2971	2223	3693	2756	3051	2519
ENSMUSG00000042613	Pbxip1	2545	2729	3064	2241	3893	2744	2837	2535
ENSMUSG00000026965	Anapc2	2582	2845	3266	2345	3748	2638	2704	2434
ENSMUSG00000003402	Prkcsh	2668	2838	3127	2391	3728	2718	2714	2366
ENSMUSG00000048779	P2ry6	2488	2752	3317	2498	3798	2734	2520	2436
ENSMUSG00000028923	Necap2	2672	2798	2956	2233	3814	2683	2978	2387
ENSMUSG00000025510	Cd151	2213	2501	2891	2088	3950	2937	2955	2946
ENSMUSG00000021186	Fbln5	2998	3379	3992	2885	3009	2189	2177	1813
ENSMUSG00000023972	Ptk7	2347	2650	3056	2143	4102	2747	2709	2685
ENSMUSG00000006281	Tep1	2522	3010	3311	2170	3746	2655	2570	2451
ENSMUSG00000032115	Hyou1	2569	2908	3076	2319	3636	2764	2590	2560
ENSMUSG00000047731	Wbp1l	2643	2758	3363	2497	3519	2579	2692	2357
ENSMUSG00000026437	Cdk18	2674	2912	3513	2555	3486	2543	2443	2261
ENSMUSG00000036155	Mgat5	2725	2719	3092	2370	3671	2663	2640	2488
ENSMUSG00000026031	Cflar	2745	2648	3294	2423	3769	2645	2616	2224
ENSMUSG00000064339	mt-Rnr2	3151	3076	2956	1962	3136	2993	3258	1815
ENSMUSG00000056124	B4galt6	2810	2805	2939	2371	3690	2710	2736	2283
ENSMUSG00000027363	Usp8	2701	2677	3163	2327	3670	2631	2751	2419
ENSMUSG00000005881	Ergic3	2441	2770	3306	2359	3685	2600	2708	2446
ENSMUSG00000044496	2510039O18Rik	2553	2825	3177	2349	3756	2455	2720	2467
ENSMUSG00000027208	Fgf7	2500	2578	2920	2095	3872	2747	3097	2489
ENSMUSG00000054520	Sh3bp2	2766	3052	3338	2581	3324	2510	2381	2341
ENSMUSG00000032382	Snx1	2716	2995	3100	2430	3473	2439	2795	2344
ENSMUSG00000022967	Ifnar1	2718	2763	3100	2383	3679	2713	2597	2326
ENSMUSG00000025234	Arih1	2838	2619	3112	2451	3686	2556	2622	2385
ENSMUSG00000019920	Lims1	3035	2795	3138	2333	3388	2418	2839	2313
ENSMUSG00000041390	Mdfic	2907	2836	3154	2367	3591	2562	2559	2281
ENSMUSG00000060373	Hnrnpc	2971	2888	3073	2259	3423	2528	2893	2211
ENSMUSG00000062933	Gm10123	1509	1630	3079	3050	5167	4115	1581	2114
ENSMUSG00000040848	Sft2d2	2727	2846	3324	2501	3675	2500	2410	2258
ENSMUSG00000001642	Akr1b3	2694	2730	3042	2356	3703	2698	2707	2292
ENSMUSG00000022246	Rai14	2756	2709	3043	2245	3780	2555	2827	2300
ENSMUSG00000005686	Ampd3	2715	2736	3316	2450	3666	2491	2617	2218
ENSMUSG00000096188	Cmtm4	3011	2889	3298	2482	3576	2342	2405	2186
ENSMUSG00000044583	Tlr7	2816	2756	2968	2347	3677	2690	2723	2208
ENSMUSG00000032393	Dpp8	2691	2783	3116	2530	3564	2561	2661	2274
ENSMUSG00000001768	Rin2	2666	2857	3126	2177	3404	2666	2769	2496
ENSMUSG00000021782	Dlg5	2387	2661	3370	2367	3807	2687	2357	2478
ENSMUSG00000003644	Rps6ka1	2415	2711	3049	2260	3831	2652	2611	2568
ENSMUSG00000034422	Parp14	2722	2527	3248	2094	3790	2692	2583	2428
ENSMUSG00000027878	Notch2	2524	2710	3573	2248	3716	2486	2319	2462
ENSMUSG00000026466	Tor1aip1	2507	2845	2890	2422	3619	2618	2856	2264
ENSMUSG00000034330	Plcg2	2630	2724	3224	2502	3663	2535	2499	2231
ENSMUSG00000048120	Entpd1	2986	2883	3209	2432	3472	2423	2391	2207
ENSMUSG00000038608	Dock10	2701	2752	3271	2321	3399	2420	2592	2541
ENSMUSG00000027782	Kpna4	2736	2673	2972	2251	3635	2584	2822	2302
ENSMUSG00000015575	Atp6v0e	2588	3002	3222	2139	3310	2583	2631	2485
ENSMUSG00000048897	Zfp710	2474	2659	3155	2289	3710	2608	2619	2428
ENSMUSG00000004798	Ulk2	2478	2588	3050	2257	3669	2626	2746	2525
ENSMUSG00000074364	Ehd2	2046	2174	2645	2141	4196	3154	2921	2640
ENSMUSG00000022139	Mbnl2	2662	2488	3041	2245	3566	2591	2886	2432
ENSMUSG00000077450	Rab11b	2580	2843	3106	2390	3600	2470	2548	2366
ENSMUSG00000039497	Dse	2781	2714	3103	2438	3561	2375	2573	2344
ENSMUSG00000079641	Rpl39	2680	2608	3294	2144	3341	2583	2930	2307
ENSMUSG00000051506	Wdfy4	2589	2575	3270	2260	3635	2569	2458	2526
ENSMUSG00000026317	Cln8	2853	2734	3106	2417	3347	2471	2553	2396
ENSMUSG00000019254	Ppp1r12c	2643	2896	3175	2427	3625	2499	2430	2176
ENSMUSG00000049550	Clip1	2878	2667	3406	2240	3532	2457	2617	2067
ENSMUSG00000001783	Rtcb	2634	2654	2765	2080	3659	2723	2901	2446
ENSMUSG00000014077	Chp1	2543	2633	2881	2285	3716	2607	2820	2370
ENSMUSG00000055447	Cd47	2842	2671	3322	2388	3351	2557	2586	2112
ENSMUSG00000041841	Rpl37	2650	2826	3356	2005	3131	2642	2828	2388
ENSMUSG00000043962	Thrap3	2520	2737	3033	2327	3650	2681	2551	2309
ENSMUSG00000072620	Slfn2	2651	2725	3164	2242	3567	2687	2745	2010
ENSMUSG00000025980	Hspd1	2780	2666	2773	2177	3464	2702	2900	2317
ENSMUSG00000020865	Abcc3	2215	2672	3006	2233	3683	2663	2644	2644
ENSMUSG00000020091	Eif4ebp2	2578	2789	3108	2210	3454	2653	2595	2361
ENSMUSG00000026094	Stk17b	3034	2969	2927	2381	3437	2339	2691	1956
ENSMUSG00000056770	Setd3	2692	2776	2927	2117	3505	2565	2919	2186
ENSMUSG00000039001	Rps21	2656	2933	3181	2160	3089	2710	2639	2298
ENSMUSG00000003660	Snrnp200	2538	2712	3241	2209	3617	2421	2440	2483
ENSMUSG00000032194	Kank2	2623	2705	3146	2209	3662	2410	2577	2328
ENSMUSG00000028719	Cmpk1	3085	2680	2744	2247	3425	2506	2973	1981
ENSMUSG00000032661	Oas3	2363	2324	3136	2083	3719	2903	2830	2277
ENSMUSG00000041515	Irf8	2553	2773	3292	2319	3478	2427	2478	2312
ENSMUSG00000036565	Ttyh3	2488	2689	3261	2597	3610	2323	2402	2258
ENSMUSG00000042594	Sh2b3	2431	2760	3193	2314	3579	2577	2389	2381
ENSMUSG00000022403	St13	2793	2540	2841	2206	3482	2545	3008	2203
ENSMUSG00000021756	Il6st	2618	2821	3437	2519	3385	2271	2340	2219
ENSMUSG00000009907	Vps4b	2776	2793	2899	2168	3500	2544	2647	2275
ENSMUSG00000029030	Tprgl	2322	2829	3124	2364	3493	2600	2571	2287
ENSMUSG00000034928	Rnf44	2263	2777	3065	2322	3592	2609	2497	2459
ENSMUSG00000020640	Itsn2	2759	2803	3057	2307	3606	2401	2428	2215
ENSMUSG00000044408	Sptssa	2670	2793	2729	2089	3394	2571	3133	2163
ENSMUSG00000000275	Trim25	2744	2685	3219	2389	3461	2435	2410	2175
ENSMUSG00000021567	Nkd2	2866	3222	3726	2741	2913	2075	2043	1925
ENSMUSG00000029777	Gars	2540	2648	2827	1925	3624	2753	2846	2337
ENSMUSG00000030101	Sumf1	2758	2757	2902	2267	3429	2528	2700	2148
ENSMUSG00000056069	Otulinl	2518	2714	2794	2166	3705	2523	2760	2303
ENSMUSG00000020520	Galnt10	2374	2968	3173	2434	3266	2476	2446	2343
ENSMUSG00000028163	Nfkb1	2538	2975	3349	2237	3376	2339	2488	2177
ENSMUSG00000039367	Sec24c	2623	2701	3161	2421	3462	2318	2431	2355
ENSMUSG00000020484	Xbp1	2654	2826	2983	2226	3455	2506	2483	2323
ENSMUSG00000028426	Rad23b	2425	2615	2880	2158	3614	2699	2605	2458
ENSMUSG00000031441	Atp11a	2619	2518	3331	2430	3449	2516	2224	2365
ENSMUSG00000025404	R3hdm2	2468	2816	3365	2274	3344	2445	2361	2377
ENSMUSG00000031930	Wwp2	2221	2857	3137	2216	3516	2448	2628	2424
ENSMUSG00000059208	Hnrnpm	2753	2837	3010	2151	3356	2479	2633	2223
ENSMUSG00000019916	P4ha1	2782	2774	2824	2253	3468	2500	2630	2208
ENSMUSG00000058013	Septin11	2566	2817	3253	2383	3264	2437	2487	2230
ENSMUSG00000051439	Cd14	2951	3030	3324	2456	3095	2295	2272	1922
ENSMUSG00000007880	Arid1a	2481	2620	3259	2258	3481	2408	2237	2583
ENSMUSG00000073490	Ifi207	2605	2613	3141	2215	3528	2537	2505	2182
ENSMUSG00000033732	Sf3b3	2548	2592	2993	2259	3451	2512	2592	2372
ENSMUSG00000030655	Smg1	2595	2570	3285	2079	3433	2406	2423	2494
ENSMUSG00000022995	Enah	2467	2696	2882	2207	3667	2564	2598	2202
ENSMUSG00000020644	Id2	2763	2993	3031	2239	2819	2323	2811	2303
ENSMUSG00000002015	Bcap31	2598	2823	2864	2214	3427	2550	2679	2120
ENSMUSG00000045092	S1pr1	2713	2848	3222	2438	3292	2235	2357	2168
ENSMUSG00000026604	Ptpn14	2414	2722	3188	2141	3607	2362	2443	2395
ENSMUSG00000065954	Tacc1	2646	2871	3168	2196	3306	2524	2446	2115
ENSMUSG00000024431	Nr3c1	2639	2873	2921	2241	3469	2350	2595	2182
ENSMUSG00000022136	Dnajc3	2668	2728	3013	2189	3406	2365	2779	2089
ENSMUSG00000021037	Ahsa1	2833	2767	3152	2218	3163	2359	2567	2177
ENSMUSG00000074884	Serf2	2520	2903	2540	2353	3647	2431	2545	2270
ENSMUSG00000025178	Pi4k2a	2477	2632	2920	2260	3400	2554	2583	2381
ENSMUSG00000022822	Abcc5	2613	2851	3454	2289	3306	2352	2266	2073
ENSMUSG00000018507	Trpv2	2598	2854	3033	2357	3368	2355	2498	2138
ENSMUSG00000054766	Set	2686	2718	2914	2061	3420	2469	2847	2084
ENSMUSG00000031924	Cyb5b	2567	2727	2876	2130	3491	2465	2636	2298
ENSMUSG00000022350	Washc5	2632	2482	2940	2185	3497	2457	2572	2410
ENSMUSG00000058569	Tmed9	2475	2723	3068	2244	3490	2347	2494	2333
ENSMUSG00000000743	Chmp1a	2613	2655	2939	2216	3378	2424	2599	2323
ENSMUSG00000021171	Esyt2	2382	2478	2521	2076	3780	2627	2859	2411
ENSMUSG00000056050	Mia3	2592	2746	2982	2145	3464	2477	2538	2189
ENSMUSG00000028917	Plekhm2	2566	2882	3422	2300	3300	2343	2127	2179
ENSMUSG00000021264	Yy1	2757	2666	2894	2139	3621	2371	2518	2153
ENSMUSG00000026176	Ctdsp1	2421	2823	3018	2283	3250	2586	2447	2290
ENSMUSG00000045980	Tmem104	2320	2566	3093	2227	3531	2556	2348	2454
ENSMUSG00000040990	Sh3kbp1	2417	2478	2820	1980	3564	2686	2702	2438
ENSMUSG00000015120	Ube2i	2453	2747	2843	2277	3537	2539	2598	2089
ENSMUSG00000022636	Alcam	3038	2872	3178	2359	2993	2324	2449	1821
ENSMUSG00000014355	Anapc1	2646	2458	3046	2156	3567	2430	2440	2287
ENSMUSG00000030842	Lamtor1	2453	2800	3138	2383	3252	2402	2394	2189
ENSMUSG00000022307	Oxr1	2321	2655	2861	2206	3452	2528	2668	2308
ENSMUSG00000020573	Pik3cg	2503	2430	2820	2043	3550	2517	2809	2324
ENSMUSG00000018677	Slc25a39	2177	2483	2761	2088	3786	2527	2594	2562
ENSMUSG00000034667	Xpot	2631	2523	2822	2150	3447	2548	2689	2166
ENSMUSG00000026229	Psmd1	2582	2561	2816	2027	3345	2566	2618	2438
ENSMUSG00000006169	Clint1	2567	2623	2866	2185	3322	2570	2550	2267
ENSMUSG00000040997	Abhd4	2348	2563	2980	2119	3508	2556	2490	2364
ENSMUSG00000042524	Sun2	2576	2812	3118	2330	3275	2334	2313	2157
ENSMUSG00000021890	Eaf1	2353	2580	2788	2128	3578	2416	2682	2340
ENSMUSG00000028367	Txn1	2585	2443	2626	1926	3430	2871	2735	2239
ENSMUSG00000033149	Phldb2	2118	2326	2669	1880	3850	2676	2906	2430
ENSMUSG00000042572	Ube2q1	2438	2750	3050	2110	3331	2538	2413	2203
ENSMUSG00000047045	Tmem164	2585	2549	2878	2306	3326	2514	2427	2241
ENSMUSG00000022185	Acin1	2439	2841	3267	2229	3429	2314	2243	2062
ENSMUSG00000019179	Mdh2	2262	2454	2747	1895	3674	2719	2649	2423
ENSMUSG00000043740	B430306N03Rik	2454	2507	2731	2269	3271	2656	2656	2278
ENSMUSG00000048277	Syngr2	2289	2728	2832	2164	3339	2542	2668	2259
ENSMUSG00000070493	Chchd2	2409	2675	2967	2168	3332	2486	2534	2241
ENSMUSG00000035969	Rusc2	2428	2658	3311	2280	3320	2281	2387	2136
ENSMUSG00000032324	Tspan3	2257	2586	2741	2071	3509	2456	2804	2370
ENSMUSG00000034602	Mon2	2533	2488	2924	2105	3493	2434	2481	2317
ENSMUSG00000035273	Hpse	2805	3140	3187	2363	2917	2093	2249	2019
ENSMUSG00000034354	Mtmr3	2610	2696	3109	2375	3309	2278	2314	2081
ENSMUSG00000004936	Map2k1	2569	2612	3027	2053	3392	2349	2601	2155
ENSMUSG00000063077	Kif1b	2398	2375	2833	2071	3616	2375	2733	2352
ENSMUSG00000031386	Hcfc1	2252	2403	3062	2138	3636	2374	2244	2609
ENSMUSG00000039318	Rab3gap2	2615	2644	3046	2279	3297	2378	2238	2218
ENSMUSG00000020946	Gosr2	2665	2578	2911	2275	3233	2377	2509	2161
ENSMUSG00000045767	B230219D22Rik	2553	2601	2590	2213	3504	2446	2556	2240
ENSMUSG00000020078	Vps26a	2629	2673	2664	2110	3381	2500	2719	2016
ENSMUSG00000028559	Osbpl9	2396	2641	2748	2111	3329	2515	2686	2255
ENSMUSG00000029581	Fscn1	1609	1982	2068	1602	4461	3084	3131	2738
ENSMUSG00000042699	Dhx9	2598	2762	2674	2117	3323	2394	2525	2257
ENSMUSG00000028793	Rnf19b	2700	2667	3408	2389	2899	2239	2235	2113
ENSMUSG00000001419	Mef2d	2438	2567	3172	2199	3457	2295	2338	2183
ENSMUSG00000030835	Nomo1	2166	2517	2666	1965	3531	2668	2671	2458
ENSMUSG00000020661	Dnmt3a	2802	2672	3344	2228	3042	2286	2201	2065
ENSMUSG00000027253	Lrp4	3097	3654	4619	2975	2034	1423	1439	1398
ENSMUSG00000026083	Eif5b	2502	2712	2689	1920	3381	2550	2737	2120
ENSMUSG00000005779	Psmb4	2404	2693	2779	2126	3384	2439	2565	2207
ENSMUSG00000041891	Lman1	2664	2708	3017	2154	3100	2327	2467	2158
ENSMUSG00000031835	Mbtps1	2518	2575	2883	2256	3414	2414	2330	2202
ENSMUSG00000022272	Myo10	2474	2666	3120	2168	3153	2290	2432	2287
ENSMUSG00000035212	Leprot	2429	2562	2771	2029	3403	2558	2591	2234
ENSMUSG00000073639	Rab18	2328	2637	2614	2109	3485	2457	2846	2094
ENSMUSG00000023048	Prr13	2353	2844	3072	2259	3136	2501	2340	2056
ENSMUSG00000002102	Psmc3	2357	2625	2852	2159	3301	2455	2587	2223
ENSMUSG00000021279	Cdc42bpb	2421	2734	3166	2200	3383	2196	2297	2107
ENSMUSG00000029571	Tmem106b	2635	2521	2633	2080	3470	2322	2621	2218
ENSMUSG00000040463	Mybbp1a	2409	2546	2954	2151	3372	2379	2415	2273
ENSMUSG00000021427	Ssr1	2565	2720	2684	2116	3226	2498	2618	2058
ENSMUSG00000019432	Ddx39b	2534	2786	3378	2348	3188	2220	2153	1868
ENSMUSG00000007038	Neu1	2567	2700	2967	2227	3216	2345	2445	2003
ENSMUSG00000029169	Dhx15	2453	2602	2748	2190	3329	2379	2574	2189
ENSMUSG00000056708	Ier5	2416	2677	2972	2246	3354	2375	2505	1917
ENSMUSG00000056234	Ncoa4	2954	2647	3077	2193	2959	2237	2320	2064
ENSMUSG00000039515	Ptpa	2378	2522	2974	2012	3253	2561	2552	2185
ENSMUSG00000027404	Snrpb	2308	2669	2822	2232	3287	2448	2421	2247
ENSMUSG00000034341	Wbp2	2092	2616	2950	2296	3502	2415	2362	2188
ENSMUSG00000018363	Smurf2	2382	2448	2706	2144	3405	2380	2521	2428
ENSMUSG00000033417	Cacul1	2560	2487	2683	2106	3456	2411	2582	2126
ENSMUSG00000055805	Fmnl1	2251	2538	2843	2158	3519	2564	2357	2162
ENSMUSG00000046836	Brox	2518	2432	2832	2033	3333	2389	2575	2267
ENSMUSG00000034854	Mfsd12	2635	2785	3149	2420	2942	2210	2165	2071
ENSMUSG00000014959	Gorasp2	2239	2547	2811	2261	3250	2482	2496	2287
ENSMUSG00000030161	Gabarapl1	2628	2664	2924	2110	3071	2261	2430	2280
ENSMUSG00000010663	Fads1	2368	2554	3017	2214	3330	2453	2301	2107
ENSMUSG00000036918	Ttc7	2293	2442	2925	2209	3362	2346	2527	2214
ENSMUSG00000019790	Stxbp5	2767	2625	3019	2291	3054	2187	2249	2089
ENSMUSG00000012017	Scarf2	2578	3133	3427	2697	2805	1806	1989	1829
ENSMUSG00000049339	Retreg2	2515	2635	2941	2307	3209	2222	2402	2031
ENSMUSG00000024474	Ik	2681	2721	2837	1974	3125	2375	2476	2073
ENSMUSG00000055053	Nfic	2084	2527	2890	2100	3476	2589	2270	2325
ENSMUSG00000045374	Wdr81	2195	2563	3086	2177	3483	2276	2267	2214
ENSMUSG00000004626	Stxbp2	2340	2599	3190	2270	3176	2341	2276	2063
ENSMUSG00000032803	Cdv3	2173	2382	2490	1993	3516	2596	2737	2353
ENSMUSG00000005312	Ubqln1	2460	2493	2749	1978	3291	2492	2463	2294
ENSMUSG00000020340	Cyfip2	2640	2634	3338	2387	2878	2140	2133	2060
ENSMUSG00000037235	Mxd4	2425	2737	2987	2295	3238	2237	2197	2077
ENSMUSG00000015149	Sirt2	2371	2520	2984	2246	3321	2322	2382	2047
ENSMUSG00000055204	Ankrd17	2350	2313	2911	2035	3526	2512	2155	2387
ENSMUSG00000000563	Atp5pb	2609	2561	2555	1928	3214	2454	2781	2071
ENSMUSG00000063511	Snrnp70	2430	3054	3465	2362	3033	2134	2073	1622
ENSMUSG00000002748	Baz1b	2329	2707	2854	2097	3268	2309	2350	2255
ENSMUSG00000023994	Nfya	2378	2485	2925	2102	3254	2467	2363	2190
ENSMUSG00000060279	Ap2a1	2268	2575	2910	2175	3139	2514	2483	2082
ENSMUSG00000031176	Dynlt3	2421	2550	2500	1969	3350	2449	2754	2152
ENSMUSG00000053119	Chmp3	2394	2480	2712	2106	3119	2691	2476	2166
ENSMUSG00000028497	Hacd4	2533	2350	2537	2072	3381	2476	2550	2190
ENSMUSG00000032320	Rcn2	2426	2544	2550	1851	3440	2344	2832	2098
ENSMUSG00000000631	Myo18a	2451	2571	3154	2233	3072	2263	2157	2172
ENSMUSG00000006800	Sulf2	1974	2238	2624	1941	3631	2594	2630	2427
ENSMUSG00000059555	Tor4a	2335	2420	2893	2122	3305	2472	2401	2097
ENSMUSG00000026103	Gls	2748	2440	2686	1986	3272	2375	2449	2088
ENSMUSG00000021096	Ppm1a	2600	2565	2590	2049	3203	2408	2476	2152
ENSMUSG00000029561	Oasl2	2096	2365	2856	2015	3463	2794	2612	1799
ENSMUSG00000019873	Reep3	2608	2333	2720	2121	3284	2357	2461	2103
ENSMUSG00000029528	Pxn	2412	2369	2910	2058	3323	2461	2228	2213
ENSMUSG00000056917	Sipa1	2279	2630	2907	2156	3341	2257	2169	2228
ENSMUSG00000033128	Gga1	2220	2661	3023	2240	3242	2240	2258	2081
ENSMUSG00000028111	Ctsk	2396	2768	3060	2144	3123	2265	2270	1937
ENSMUSG00000033004	Mycbp2	2387	2364	3143	1997	3170	2191	2207	2475
ENSMUSG00000028820	Sfpq	2385	2755	2843	2133	3199	2251	2395	1957
ENSMUSG00000032050	Rdx	2596	2532	2732	2071	3100	2273	2500	2111
ENSMUSG00000036529	Sbf1	2305	2533	3054	2254	3206	2254	2207	2101
ENSMUSG00000026628	Atf3	2824	2901	3167	2337	2770	1975	2098	1826
ENSMUSG00000043091	Tuba1c	2217	2610	2548	2074	3225	2479	2451	2291
ENSMUSG00000041354	Rgl2	2494	2888	3214	2343	3057	2038	2036	1824
ENSMUSG00000036550	Cnot1	2275	2292	2721	2080	3359	2484	2384	2298
ENSMUSG00000071646	Mta2	2363	2406	2926	2114	3259	2300	2382	2136
ENSMUSG00000037012	Hk1	2116	2434	2824	1912	3453	2377	2500	2267
ENSMUSG00000044811	Cd300c2	2517	2488	2827	2188	3094	2310	2476	1983
ENSMUSG00000058486	Wdr91	2507	2939	3072	2166	2989	2160	2223	1821
ENSMUSG00000006390	Elovl1	2247	2565	2816	2206	3020	2336	2406	2273
ENSMUSG00000014748	Tex261	2416	2547	2780	2198	3305	2206	2343	2051
ENSMUSG00000001751	Naglu	2131	2533	2853	2200	3321	2409	2233	2158
ENSMUSG00000020387	Jade2	2445	2699	3099	2061	3101	2180	2250	1994
ENSMUSG00000024451	Arap3	2386	2550	3147	2260	3260	2088	2184	1952
ENSMUSG00000053907	Mat2a	2410	2544	2707	2043	3245	2371	2503	2001
ENSMUSG00000032560	Dnajc13	2449	2194	2729	1906	3490	2384	2386	2276
ENSMUSG00000039234	Sec24d	2291	2480	2744	2166	3359	2207	2320	2212
ENSMUSG00000035770	Dync1li2	2437	2591	2787	2153	3144	2154	2441	2069
ENSMUSG00000028955	Vamp3	2304	2273	2438	1977	3464	2492	2670	2151
ENSMUSG00000039844	Rapgef1	2310	2396	2768	2114	3297	2435	2270	2161
ENSMUSG00000022265	Ank	2054	2141	2344	1808	3649	2495	2726	2533
ENSMUSG00000000594	Gm2a	2436	2436	2758	2028	3198	2445	2452	1983
ENSMUSG00000021038	Vipas39	2713	2538	2847	2308	3032	2187	2185	1925
ENSMUSG00000044147	Arf6	2427	2467	2644	2117	3281	2307	2373	2072
ENSMUSG00000022451	Twf1	2322	2514	2518	1887	3328	2475	2562	2060
ENSMUSG00000029860	Zyx	1809	2253	2587	1860	3633	2634	2544	2340
ENSMUSG00000027247	Arhgap1	2148	2417	2664	1925	3402	2443	2424	2219
ENSMUSG00000021000	Mia2	2639	2423	2499	1975	3197	2351	2581	1959
ENSMUSG00000023068	Nus1	2417	2453	2601	2101	3159	2239	2556	2092
ENSMUSG00000028603	Scp2	2652	2516	2616	1851	3233	2195	2602	1952
ENSMUSG00000006299	Aamp	2225	2495	2762	2134	3228	2327	2440	1991
ENSMUSG00000045763	Basp1	2339	2434	2663	2007	3242	2356	2551	2005
ENSMUSG00000004044	Cavin1	2015	2228	2480	1937	3536	2547	2611	2235
ENSMUSG00000023008	Fmnl3	2286	2546	3129	2099	3141	2222	2092	2052
ENSMUSG00000036093	Arl5a	2539	2460	2717	2114	3258	2129	2388	1932
ENSMUSG00000027706	Sec62	2475	2521	2679	1937	3087	2406	2514	1916
ENSMUSG00000023224	Serping1	3171	3558	3773	2896	1973	1431	1495	1235
ENSMUSG00000039703	Nploc4	2271	2303	2690	2104	3396	2255	2321	2191
ENSMUSG00000064215	Ifi27	2488	2762	2837	2189	2889	2129	2296	1941
ENSMUSG00000026305	Lrrfip1	2221	2160	2668	1809	3449	2502	2493	2214
ENSMUSG00000022010	Tsc22d1	2140	2179	2365	1668	3527	2574	2583	2449
ENSMUSG00000017677	Wsb1	2575	2553	2762	2043	3062	2229	2392	1868
ENSMUSG00000001128	Cfp	2053	2307	2363	1738	3507	2702	2536	2231
ENSMUSG00000021969	Zdhhc20	2584	2478	2574	1940	3169	2214	2392	2084
ENSMUSG00000037933	Bicd2	2425	2478	2880	2129	2994	2183	2288	2034
ENSMUSG00000002233	Rhoc	2118	2362	2534	1956	3424	2502	2513	1996
ENSMUSG00000041236	Vps41	2526	2447	2779	2057	2999	2195	2293	2106
ENSMUSG00000062373	Tmem65	2452	2400	2479	1934	3230	2278	2547	2060
ENSMUSG00000014329	Bicc1	2660	2980	3413	2450	2562	1742	1846	1700
ENSMUSG00000024750	Zfand5	2494	2489	2666	2054	3087	2115	2567	1879
ENSMUSG00000024981	Acsl5	2508	2493	2618	2076	3022	2169	2468	1985
ENSMUSG00000038740	Mvb12b	2164	2315	2455	2000	3255	2337	2503	2291
ENSMUSG00000024940	Ltbp3	2066	2409	2830	1927	3323	2175	2279	2296
ENSMUSG00000031253	Srpx2	2662	2963	3292	2473	2622	1851	1791	1648
ENSMUSG00000017756	Slc12a7	2177	2345	2734	2133	3282	2354	2109	2168
ENSMUSG00000048758	Rpl29	2170	2499	2413	1760	3211	2555	2679	2001
ENSMUSG00000041645	Ddx24	2343	2491	2791	1970	3002	2383	2337	1967
ENSMUSG00000020700	Map3k3	2478	2370	2786	2155	3150	2252	2146	1942
ENSMUSG00000036323	Srp72	2400	2312	2663	2115	3106	2298	2331	2047
ENSMUSG00000055024	Ep300	2361	2226	3124	1968	3148	2123	1968	2344
ENSMUSG00000027663	Zmat3	2285	2250	2798	1967	3220	2203	2370	2159
ENSMUSG00000027465	Tbc1d20	2300	2484	2737	2089	3027	2321	2341	1938
ENSMUSG00000052102	Gnpda1	2172	2316	2522	1961	3366	2327	2362	2207
ENSMUSG00000008855	Hdac5	2331	2686	3008	2271	2709	2106	2081	2039
ENSMUSG00000020238	Ncln	2236	2454	2905	2201	3134	2151	2122	2014
ENSMUSG00000039678	Tbc1d13	2320	2222	2485	1894	3227	2407	2506	2148
ENSMUSG00000009035	Tmem184b	1925	2386	2766	1982	3499	2319	2249	2083
ENSMUSG00000042029	Ncapg2	2362	2250	2571	2033	3177	2385	2463	1958
ENSMUSG00000025139	Tollip	2189	2523	2732	2084	3074	2409	2187	1993
ENSMUSG00000038406	Scaf1	2018	2542	3075	2209	3187	2167	2051	1938
ENSMUSG00000025034	Trim8	2312	2546	2806	2155	2997	2159	2217	1990
ENSMUSG00000059263	Usp47	2559	2238	2634	1855	3120	2333	2291	2146
ENSMUSG00000031392	Irak1	2263	2378	2638	2168	3153	2328	2210	2035
ENSMUSG00000041926	Rnpep	2309	2341	2654	2013	3120	2250	2395	2090
ENSMUSG00000037206	Islr	2731	3072	3581	2660	2224	1676	1693	1518
ENSMUSG00000037351	Actr1b	2200	2434	2726	2031	3111	2205	2229	2190
ENSMUSG00000004056	Akt2	2247	2336	2751	1924	3186	2341	2315	2017
ENSMUSG00000025781	Atp5c1	2344	2375	2616	1991	3116	2294	2380	1999
ENSMUSG00000038762	Abcf1	2371	2397	2596	1994	3183	2286	2241	2013
ENSMUSG00000000374	Trappc10	2440	2432	2735	1928	3077	2145	2233	2075
ENSMUSG00000040712	Camta2	2271	2723	3099	2195	2908	2010	1916	1926
ENSMUSG00000020476	Dbnl	2262	2288	2446	2041	3251	2237	2312	2199
ENSMUSG00000071715	Ncf4	2452	2623	2706	2006	2790	2160	2255	2038
ENSMUSG00000019539	Rcn3	2287	2709	3191	2242	2784	1911	2078	1809
ENSMUSG00000022912	Pros1	2524	2633	2669	2064	2933	2074	2208	1892
ENSMUSG00000052688	Rab7b	2398	2482	2999	2052	2845	2211	2151	1839
ENSMUSG00000022788	Fgd4	2650	2422	2699	1893	2822	2248	2348	1880
ENSMUSG00000055541	Lair1	2470	2416	2597	2022	2918	2294	2280	1945
ENSMUSG00000033953	Ppp3r1	2428	2416	2506	1950	3013	2379	2388	1823
ENSMUSG00000034075	Zdhhc5	2276	2216	2699	2179	3198	2146	2231	1933
ENSMUSG00000028980	H6pd	2198	2193	2674	1922	3261	2303	2155	2169
ENSMUSG00000006373	Pgrmc1	2292	2535	2463	2142	2976	2110	2350	1992
ENSMUSG00000061950	Ppp4r1	2293	2413	2753	1966	3051	2190	2164	2008
ENSMUSG00000034216	Vps18	2159	2262	2955	2051	3061	2118	2145	2084
ENSMUSG00000033228	Scaf11	2364	2157	2627	2092	3077	2198	2258	2051
ENSMUSG00000021870	Slmap	2451	2371	2535	1956	3237	2123	2285	1850
ENSMUSG00000022533	Atp13a3	2273	2312	2491	1787	3213	2165	2471	2090
ENSMUSG00000024104	Washc2	2454	2398	2629	2018	3004	2163	2165	1959
ENSMUSG00000013236	Ptprs	2105	2416	2908	1952	3220	2042	2064	2080
ENSMUSG00000054874	Pcnx3	2141	2560	2938	2144	2999	2116	1969	1910
ENSMUSG00000029311	Hsd17b11	2332	2496	2671	1985	2874	2252	2192	1971
ENSMUSG00000038181	Chpf2	2196	2425	2761	1974	3174	2113	2135	1995
ENSMUSG00000034312	Iqsec1	2277	2349	3030	1996	3142	2023	1871	2085
ENSMUSG00000004285	Atp6v1f	2129	2449	2879	1884	2872	2254	2166	2114
ENSMUSG00000038024	Dennd4c	2540	2369	2715	1897	2919	2229	2127	1918
ENSMUSG00000020271	Fbxw11	2129	2279	2663	2028	3043	2164	2332	2058
ENSMUSG00000020176	Grb10	1894	2041	2300	1707	3334	2586	2494	2318
ENSMUSG00000061288	Taok3	2248	2359	2680	1923	3125	2174	2166	1996
ENSMUSG00000029175	Slc35f6	2162	2410	2747	2116	2943	2130	2084	2071
ENSMUSG00000020570	Sypl	2393	2411	2280	1805	3171	2142	2650	1811
ENSMUSG00000028042	Zbtb7b	2219	2386	2671	2098	2859	2182	2279	1965
ENSMUSG00000023977	Ubr2	2266	2372	2887	1835	3124	2092	2067	2015
ENSMUSG00000060012	Kif13b	2193	2322	2966	1982	2917	2119	2036	2116
ENSMUSG00000002052	Supt6	2112	2277	2830	1963	3119	2199	2160	1983
ENSMUSG00000034243	Golgb1	2414	2491	2827	1833	2778	2037	2161	2099
ENSMUSG00000107176	Gm9794	2203	2386	2794	1805	2843	2261	2401	1939
ENSMUSG00000029922	Mkrn1	2350	2470	2775	2050	2923	2083	2103	1872
ENSMUSG00000033793	Atp6v1h	2288	2316	2620	1899	2858	2170	2396	2076
ENSMUSG00000024286	Ccny	2508	2306	2645	2022	2857	2136	2253	1892
ENSMUSG00000032777	Gtf3c1	2129	2313	2812	1948	2973	2123	2197	2123
ENSMUSG00000022855	Senp2	2413	2297	2444	1927	2971	2230	2307	2018
ENSMUSG00000012114	Med15	2028	2231	2901	2055	3149	2150	1988	2079
ENSMUSG00000029686	Cul1	2433	2611	2676	2001	2808	2119	2165	1762
ENSMUSG00000031167	Rbm3	2015	2528	2323	1890	3075	2448	2305	1990
ENSMUSG00000057193	Slc44a2	2100	2267	2642	1846	3081	2186	2297	2153
ENSMUSG00000025498	Irf7	1928	2309	2826	1901	3022	2639	2348	1596
ENSMUSG00000041936	Agrn	2290	2539	3196	2243	2753	1859	1944	1743
ENSMUSG00000022536	Glyr1	2250	2294	2622	1905	2985	2280	2243	1982
ENSMUSG00000006205	Htra1	2289	2351	2536	1930	3009	2196	2273	1956
ENSMUSG00000025862	Stag2	2571	2257	2376	1940	3013	2045	2317	2006
ENSMUSG00000057672	Pkn1	2354	2424	2710	2126	2908	1994	1995	2011
ENSMUSG00000025651	Uqcrc1	2121	2325	2398	1886	3032	2372	2368	2013
ENSMUSG00000026393	Nek7	2389	2191	2520	1833	2992	2338	2459	1790
ENSMUSG00000019970	Sgk1	2026	2221	2296	1584	3498	2351	2393	2141
ENSMUSG00000038708	Golga4	2275	2307	2649	1732	3035	2275	2234	2000
ENSMUSG00000020483	Dynll2	2136	2241	2530	1919	3006	2298	2273	2093
ENSMUSG00000009555	Cdk9	2209	2504	2555	2017	2959	2132	2221	1891
ENSMUSG00000008036	Ap2s1	2096	2254	2440	1924	3097	2131	2416	2122
ENSMUSG00000031875	Cmtm3	2099	2756	2720	1871	2781	2101	2213	1935
ENSMUSG00000031722	Hp	3279	3468	4098	2950	1522	1076	1157	919
ENSMUSG00000025153	Fasn	1900	2200	2650	1949	3101	2156	2080	2413
ENSMUSG00000024646	Cyb5a	2335	2514	2542	1837	2811	2120	2295	1984
ENSMUSG00000036752	Tubb4b	2051	2185	2649	1805	2947	2237	2347	2197
ENSMUSG00000011179	Odc1	2372	2368	2731	2147	2795	1987	2101	1911
ENSMUSG00000046879	Irgm1	2040	2188	2540	1825	3081	2410	2404	1903
ENSMUSG00000033047	Eif3l	2042	2319	2693	1896	2950	2233	2057	2186
ENSMUSG00000024927	Rela	2076	2424	2834	2091	2970	1986	2058	1936
ENSMUSG00000068040	Tm9sf4	2305	2254	2753	2103	2983	2189	2002	1780
ENSMUSG00000035011	Zbtb7a	2186	2366	2802	1997	3010	2039	2137	1826
ENSMUSG00000017765	Slc12a4	2213	2519	2922	2148	2861	1888	1968	1842
ENSMUSG00000020260	Pofut2	2109	2396	2648	2027	2941	2214	2022	1989
ENSMUSG00000036112	Metap2	2208	2293	2386	1785	2941	2180	2472	2071
ENSMUSG00000020923	Ubtf	2352	2460	2775	1899	2913	1971	2111	1849
ENSMUSG00000015291	Gdi1	2037	2599	2910	2076	2930	2126	1978	1665
ENSMUSG00000020901	Pik3r5	2441	2515	2958	2165	2813	1778	1822	1829
ENSMUSG00000028796	Phc2	2157	2294	2557	1966	3020	2198	2114	2012
ENSMUSG00000071172	Srsf3	2425	2385	2434	1751	3077	2155	2221	1846
ENSMUSG00000045482	Trrap	1892	2097	2738	1628	3185	2216	2068	2439
ENSMUSG00000062382	Ftl1-ps1	2214	2464	2191	1769	3150	2147	2487	1827
ENSMUSG00000040842	Szrd1	2264	2326	2629	1908	2988	2148	2186	1789
ENSMUSG00000037458	Azin1	2449	2286	2405	1942	2868	2005	2434	1849
ENSMUSG00000031309	Rps6ka3	2299	2194	2464	1731	2937	2249	2245	2087
ENSMUSG00000090958	Lrrc32	1311	1460	1979	1484	4003	2777	2484	2706
ENSMUSG00000000194	Gpr107	2094	2211	2676	1861	3104	2117	2123	1978
ENSMUSG00000026924	Sec16a	2153	2289	2682	1827	3061	2123	1960	2065
ENSMUSG00000041439	Mfsd6	2059	2050	2415	1804	3132	2196	2294	2206
ENSMUSG00000033306	Lpp	1711	1821	2216	1455	3440	2575	2367	2570
ENSMUSG00000030339	Ltbr	2016	2402	2523	1944	2907	2207	2142	2002
ENSMUSG00000034641	Cd300ld	2388	2103	2700	2018	2804	2064	2090	1965
ENSMUSG00000027189	Trim44	2259	2234	2624	1963	3015	2081	2066	1885
ENSMUSG00000002957	Ap2a2	2079	2084	2659	1880	2950	2240	2267	1962
ENSMUSG00000008540	Mgst1	2322	2464	2493	1826	2665	2001	2430	1916
ENSMUSG00000031266	Gla	2464	2486	2718	1973	2620	1999	2153	1695
ENSMUSG00000030224	Strap	2191	2167	2398	1842	2951	2211	2407	1939
ENSMUSG00000033499	Larp4b	2354	2272	2637	1823	2917	2080	2156	1867
ENSMUSG00000015002	Efr3a	2355	2264	2557	1855	2879	2143	2275	1767
ENSMUSG00000023349	Clec4n	2436	2582	2738	1919	2828	1907	2063	1620
ENSMUSG00000030451	Herc2	2033	2163	2623	1680	2905	2172	2191	2321
ENSMUSG00000035885	Cox8a	1952	2460	2625	1877	2925	2256	1999	1988
ENSMUSG00000016664	Pacsin2	1913	2061	2426	1776	3280	2256	2293	2072
ENSMUSG00000068328	Aup1	2104	2422	2656	1934	2771	2202	2147	1822
ENSMUSG00000030682	Cdipt	2028	2313	2524	1915	2889	2189	2314	1875
ENSMUSG00000067336	Bmpr2	2153	2193	2519	1638	2949	2146	2387	2061
ENSMUSG00000021585	Cast	2327	2147	2478	1892	3008	2144	2150	1893
ENSMUSG00000026663	Atf6	2356	2359	2679	2015	2827	2008	1914	1879
ENSMUSG00000030064	Frmd4b	2182	2400	2669	1867	2860	2091	2089	1874
ENSMUSG00000073489	Ifi204	2110	2123	2398	1847	2935	2168	2657	1787
ENSMUSG00000060601	Nr1h2	2043	2620	2659	1919	2802	2056	2084	1839
ENSMUSG00000046434	Hnrnpa1	2122	2202	2328	1645	3205	2315	2306	1898
ENSMUSG00000042331	Specc1	2173	2178	2535	1953	2981	2197	2045	1955
ENSMUSG00000020132	Rab21	2239	2317	2484	1776	2947	2051	2371	1831
ENSMUSG00000021036	Sptlc2	2276	2285	2466	1843	2830	2163	2234	1891
ENSMUSG00000029247	Paics	2185	2052	2259	1718	3149	2106	2473	2042
ENSMUSG00000029577	Ube3b	2035	2224	2567	2070	2987	2068	2011	2018
ENSMUSG00000037712	Fermt2	1950	2031	2246	1766	3143	2349	2426	2059
ENSMUSG00000035181	Heatr5a	2129	2086	2435	1785	3037	2194	2062	2232
ENSMUSG00000001349	Cnn1	1688	2055	2220	1641	3116	2438	2518	2282
ENSMUSG00000026207	Speg	2115	2379	2962	1944	2909	2046	1832	1765
ENSMUSG00000025612	Bach1	2406	2251	2695	1838	2930	1975	2053	1793
ENSMUSG00000051339	2900026A02Rik	2059	2435	2915	2127	2790	2020	1875	1717
ENSMUSG00000002524	Puf60	2225	2323	2665	1850	2875	2066	2031	1903
ENSMUSG00000050989	Selenon	1972	2282	2474	1876	3071	2257	2095	1898
ENSMUSG00000038332	Sesn1	2204	2072	2435	1812	3067	2247	2241	1844
ENSMUSG00000030982	Vps35l	2089	2201	2665	1913	2791	2039	2183	2032
ENSMUSG00000085438	Oip5os1	2482	2403	2589	1911	2819	1935	2067	1704
ENSMUSG00000000134	Tfe3	2058	2451	2531	1875	2913	2172	1986	1885
ENSMUSG00000027193	Api5	2264	2109	2344	1664	2879	2143	2509	1945
ENSMUSG00000023353	Agap3	2097	2395	2674	2053	2780	1995	1974	1884
ENSMUSG00000041773	Enc1	2043	2040	2368	1862	2976	2201	2249	2113
ENSMUSG00000035478	Mbd3	2029	2320	2593	1886	2783	2097	2144	1993
ENSMUSG00000030697	Ppp4c	2161	2313	2470	1916	2853	2034	2207	1890
ENSMUSG00000093904	Tomm20	2186	2267	2340	1728	2926	2036	2382	1978
ENSMUSG00000062203	Gspt1	2127	2233	2253	1778	2817	2279	2344	2000
ENSMUSG00000024143	Rhoq	2186	2180	2089	1694	3008	2330	2310	2031
ENSMUSG00000026159	Agfg1	2006	2196	2184	1852	3098	2228	2310	1952
ENSMUSG00000056492	Adgrf5	2168	2447	2951	2106	2755	1810	1824	1757
ENSMUSG00000022799	Arhgap31	2036	2114	2574	1808	3019	2000	2105	2160
ENSMUSG00000058587	Tmod3	2446	2154	2464	1923	2816	2066	2255	1687
ENSMUSG00000016918	Sulf1	2129	2244	2600	1897	2898	2152	2028	1860
ENSMUSG00000038179	Slamf7	2626	2630	2825	2197	2524	1756	1723	1527
ENSMUSG00000036698	Ago2	2070	2049	2632	1749	3076	2017	1965	2248
ENSMUSG00000024091	Vapa	2239	2291	2184	1704	3015	2038	2429	1893
ENSMUSG00000035545	Leng8	2106	2798	3393	2223	2598	1669	1455	1532
ENSMUSG00000034616	Ssh3	2177	2561	2856	2005	2774	1898	1775	1707
ENSMUSG00000027067	Ssrp1	2063	2217	2469	1763	2859	2180	2215	1986
ENSMUSG00000027195	Hsd17b12	2064	2220	2443	1712	2842	2239	2236	1968
ENSMUSG00000028238	Atp6v0d2	2547	2577	2794	2001	2418	1850	1892	1644
ENSMUSG00000060636	Rpl35a	2282	2331	2375	1668	2848	2148	2381	1673
ENSMUSG00000032570	Atp2c1	2262	2083	2422	1823	2993	1987	2231	1900
ENSMUSG00000035284	Vps13c	2171	2034	2554	1695	3027	2115	1870	2233
ENSMUSG00000024083	Pja2	2300	2069	2467	1784	2943	2027	2248	1856
ENSMUSG00000027198	Ext2	1952	2080	2359	1810	3156	2185	2103	2043
ENSMUSG00000081895	Rpl17-ps10	2447	1972	1898	1187	3138	2643	2670	1724
ENSMUSG00000014769	Psmb1	2143	2198	2278	1696	2989	2150	2266	1959
ENSMUSG00000019960	Dusp6	1771	1990	2081	1648	3370	2281	2394	2142
ENSMUSG00000043895	S1pr2	2148	2213	2667	2016	2824	1993	1976	1831
ENSMUSG00000060904	Arl1	2184	2437	2280	1769	2834	2109	2223	1831
ENSMUSG00000069045	Ddx3y	2271	2104	2326	1724	2975	2097	2399	1770
ENSMUSG00000042650	Alkbh5	2326	2234	2478	1973	2883	1869	2019	1880
ENSMUSG00000041685	Fcho2	2241	2312	2548	1730	2862	2049	2201	1711
ENSMUSG00000028809	Srrm1	2114	2334	2502	1801	2905	2008	2206	1779
ENSMUSG00000025935	Tram1	2251	2205	2391	1812	2814	2038	2304	1828
ENSMUSG00000037089	Slc35b2	2010	2169	2501	1935	2871	2045	2143	1965
ENSMUSG00000003072	Atp5d	2003	2333	2343	1834	2890	2030	2228	1961
ENSMUSG00000028048	Gba	1978	2204	2585	1767	2843	2127	2149	1965
ENSMUSG00000031353	Rbbp7	2109	2115	2267	1674	2912	2284	2280	1970
ENSMUSG00000008763	Man1a2	2203	2230	2337	1824	2890	2018	2168	1925
ENSMUSG00000072825	Cep170b	1951	2083	2418	1916	3156	1987	2015	2052
ENSMUSG00000031387	Renbp	2169	2230	2657	1847	2802	1959	2124	1784
ENSMUSG00000003518	Dusp3	2499	2109	2500	1882	2651	2053	2152	1723
ENSMUSG00000048332	Lhfp	1962	2336	2571	1854	2786	2017	2238	1803
ENSMUSG00000053716	Dusp7	2043	1992	2402	1994	3072	2077	2025	1953
ENSMUSG00000029810	Tmem176b	2792	2830	3185	2272	2136	1510	1506	1323
ENSMUSG00000032350	Gclc	2080	2051	2348	1722	2985	2147	2192	2029
ENSMUSG00000022200	Golph3	2302	2215	2437	1819	2701	1988	2275	1791
ENSMUSG00000026116	Tmem131	2090	1935	2674	1737	2905	2065	2111	1988
ENSMUSG00000002496	Tsc2	2045	2133	2573	1912	2784	2090	1930	2022
ENSMUSG00000037894	H2az1	2137	2314	2390	1761	2696	2090	2223	1877
ENSMUSG00000041997	Tlk1	2181	2122	2504	1784	2920	2040	2160	1776
ENSMUSG00000006728	Cdk4	1983	2220	2350	1836	2856	1995	2284	1958
ENSMUSG00000004609	Cd33	1984	2129	2304	1708	3192	2131	2047	1954
ENSMUSG00000026353	Ubxn4	2289	2159	2478	1790	2856	2082	2048	1743
ENSMUSG00000027340	Slc23a2	2101	2255	2725	1962	2763	1918	1896	1825
ENSMUSG00000035847	Ids	2282	2148	2430	1883	2880	1866	2211	1725
ENSMUSG00000024052	Lpin2	2241	2153	2690	1924	2751	1890	1982	1790
ENSMUSG00000038127	Ccdc50	2205	2093	2333	1769	2948	2056	2221	1791
ENSMUSG00000026478	Lamc1	1890	2078	2429	1674	3069	2094	2072	2101
ENSMUSG00000032193	Ldlr	2085	2224	2670	1932	2933	1953	1879	1726
ENSMUSG00000067851	Arfgef1	2209	2219	2403	1909	2696	1978	2207	1780
ENSMUSG00000020393	Kremen1	1961	2219	2538	1821	2999	2050	1977	1836
ENSMUSG00000007850	Hnrnph1	2356	2692	2629	1844	2531	1820	1938	1590
ENSMUSG00000035992	Fnip1	2391	2282	2517	1878	2548	1845	2119	1804
ENSMUSG00000032604	Qars	2013	2129	2448	1628	2980	2152	2141	1891
ENSMUSG00000003131	Pafah1b2	2188	2143	2171	1643	2920	2168	2214	1927
ENSMUSG00000058301	Upf1	1995	2279	2754	1788	2810	1954	1957	1829
ENSMUSG00000013089	Etv5	1893	1912	2176	1713	3045	2238	2220	2166
ENSMUSG00000032418	Me1	2036	2179	2110	1668	2998	2135	2331	1903
ENSMUSG00000002778	Kdelr1	1926	2432	2253	1762	2785	2050	2234	1913
ENSMUSG00000062014	Gmfb	2289	2199	2246	1754	2811	2015	2353	1684
ENSMUSG00000013663	Pten	2277	2250	2454	1863	2671	1897	2208	1728
ENSMUSG00000074656	Eif2s2	2199	2085	2231	1630	2936	2123	2308	1826
ENSMUSG00000034714	Ttyh2	2011	2173	2651	1859	2690	2072	1892	1970
ENSMUSG00000003200	Sh3gl1	1909	2169	2586	1830	2719	2084	2081	1931
ENSMUSG00000034158	Lrrc58	2243	2209	2356	1715	2773	2006	2236	1764
ENSMUSG00000004789	Dlst	1928	2239	2477	1819	2707	2135	2011	1971
ENSMUSG00000032492	Pth1r	2527	3059	3336	2389	1967	1357	1373	1260
ENSMUSG00000027287	Snap23	2156	2235	2216	1897	2802	1986	2253	1716
ENSMUSG00000028412	Slc44a1	2314	2330	2381	1818	2642	1807	2169	1777
ENSMUSG00000050812	Ecpas	2310	2193	2267	1717	2740	2028	2074	1905
ENSMUSG00000021127	Zfp36l1	2001	2267	2507	1868	2720	1990	2061	1820
ENSMUSG00000042364	Snx18	2132	2200	2352	1804	2749	1985	2176	1826
ENSMUSG00000021408	Ripk1	2229	2127	2449	1782	2715	2009	2066	1845
ENSMUSG00000021322	Aoah	2234	2217	2462	1876	2819	1984	2016	1613
ENSMUSG00000028416	Bag1	2142	2154	2255	1723	2751	2229	2158	1794
ENSMUSG00000042492	Tbc1d10b	2125	2344	2521	1994	2651	1928	1948	1676
ENSMUSG00000024538	Ppic	1932	2364	2430	1817	2797	1957	2081	1808
ENSMUSG00000039405	Prss23	1849	2018	1872	1516	3184	2288	2526	1923
ENSMUSG00000027955	Gask1b	1945	2017	2011	1504	3170	2233	2397	1889
ENSMUSG00000030770	Parva	1834	1954	2220	1624	3160	2204	2164	2003
ENSMUSG00000026554	Dcaf8	2140	2167	2623	1936	2808	1903	1891	1653
ENSMUSG00000024571	Naa12	1952	2275	2270	1896	2761	2134	2054	1776
ENSMUSG00000004771	Rab11a	1935	2091	2155	1693	2795	2137	2357	1946
ENSMUSG00000043998	Mgat2	2102	2199	2284	1762	2864	2033	2012	1846
ENSMUSG00000071379	Hpcal1	2024	2226	2469	1849	2702	1944	2136	1736
ENSMUSG00000036138	Acaa1a	1880	2252	2507	1714	2746	2121	2044	1817
ENSMUSG00000007659	Bcl2l1	2057	1969	2343	1698	2827	2185	2120	1879
ENSMUSG00000037926	Ssh2	2054	1909	2382	1678	2908	2017	2102	2002
ENSMUSG00000024851	Pitpnm1	2007	2342	2819	1864	2630	1902	1720	1767
ENSMUSG00000058076	Sdhc	1903	2172	2242	1826	2852	2043	2117	1890
ENSMUSG00000062901	Klhl24	2321	2326	2490	1799	2705	1747	1960	1693
ENSMUSG00000024294	Mib1	2079	2246	2448	1731	2853	1829	1988	1865
ENSMUSG00000035027	Map2k2	1956	2207	2352	1764	2790	2125	2096	1741
ENSMUSG00000060591	Ifitm2	1820	2235	2407	1936	2770	2088	1972	1794
ENSMUSG00000003068	Stk11	2029	2257	2451	1800	2621	1906	2003	1954
ENSMUSG00000018286	Psmb6	2015	2247	2498	1802	2492	1970	2114	1870
ENSMUSG00000055681	Cope	1948	2203	2441	1807	2923	1936	1949	1798
ENSMUSG00000057863	Rpl36	1921	2181	2588	1710	2592	2179	2090	1728
ENSMUSG00000046722	Cdc42se1	2014	2114	2250	1733	2810	2074	2135	1850
ENSMUSG00000074934	Grem1	1181	1089	1345	930	4048	2732	3002	2643
ENSMUSG00000031839	Hsbp1	2019	2285	2228	1651	2613	2082	2260	1832
ENSMUSG00000028211	Trp53inp1	2295	2402	2600	1891	2543	1758	1906	1564
ENSMUSG00000001910	Nacc1	1946	1980	2464	1819	2774	2078	1967	1931
ENSMUSG00000021288	Klc1	2066	2265	2572	1715	2785	1880	1983	1682
ENSMUSG00000029152	Ociad1	2113	2203	2309	1784	2619	2048	2107	1762
ENSMUSG00000021453	Gadd45g	2133	2578	2652	1725	2534	1716	1962	1641
ENSMUSG00000017221	Psmd3	1968	2154	2433	1814	2792	1970	2062	1740
ENSMUSG00000029434	Vps33a	2047	2050	2147	1763	2981	2072	1986	1874
ENSMUSG00000021686	Ap3b1	1986	1992	2440	1725	2744	2003	2097	1931
ENSMUSG00000059495	Arhgef12	2179	2005	2553	1772	2752	1866	1912	1870
ENSMUSG00000021178	Psmc1	2007	2279	2281	1651	2726	2022	2084	1857
ENSMUSG00000026701	Prdx6	2099	2036	2095	1687	2773	2054	2270	1889
ENSMUSG00000019969	Psen1	1982	2161	2419	1831	2662	2049	1976	1805
ENSMUSG00000041879	Ipo9	2026	2112	2371	1684	2798	1990	2069	1816
ENSMUSG00000037851	Iars	2061	2070	2265	1623	2749	2099	2056	1943
ENSMUSG00000033940	Brk1	2069	2057	2377	1694	2657	2084	2146	1770
ENSMUSG00000074305	Peak1	1905	1924	2500	1581	3011	2012	1960	1960
ENSMUSG00000032089	Il10ra	2099	2229	2552	1856	2726	1861	1906	1615
ENSMUSG00000020075	Ddx21	2038	1897	2072	1635	2895	2182	2278	1845
ENSMUSG00000109336	Samd4b	1808	1944	2387	1853	2790	2059	1881	2111
ENSMUSG00000028557	Rnf11	2118	2082	2055	1640	2794	2057	2235	1850
ENSMUSG00000025795	Rassf3	2152	2188	2305	1668	2749	1966	2089	1712
ENSMUSG00000027852	Nras	2184	1914	2256	1753	2662	2074	2209	1772
ENSMUSG00000054604	Cggbp1	2243	2125	2158	1786	2807	1896	2174	1634
ENSMUSG00000062328	Rpl17	1897	2315	2749	2346	2197	1575	1546	2198
ENSMUSG00000024960	Plcb3	2037	2286	2663	1874	2594	1926	1750	1692
ENSMUSG00000024941	Scyl1	2029	2213	2443	1798	2591	1910	2139	1694
ENSMUSG00000027502	Rtf2	2061	2302	2410	1853	2540	1888	1984	1758
ENSMUSG00000034390	Cmip	1999	2076	2562	1745	2810	1905	1785	1914
ENSMUSG00000041638	Gcn1	1965	2056	2518	1879	2910	1840	1832	1791
ENSMUSG00000066568	Lsm14a	2220	2071	2190	1824	2691	2008	2117	1662
ENSMUSG00000058355	Abce1	2207	1987	2184	1716	2572	1980	2197	1918
ENSMUSG00000053841	Txlna	2068	2128	2476	1847	2878	1863	1835	1660
ENSMUSG00000027365	Trpm7	2312	2411	2392	1857	2565	1813	1859	1542
ENSMUSG00000025860	Xiap	2098	1971	2204	1713	2836	1928	2291	1706
ENSMUSG00000018765	Fxr2	1977	2181	2371	1785	2703	1955	1953	1797
ENSMUSG00000021822	Plau	1828	1968	2216	1599	2990	2092	2170	1848
ENSMUSG00000057561	Eif1a	2070	2260	2256	1596	2622	2007	2243	1653
ENSMUSG00000005973	Rcn1	2103	2207	2317	1788	2594	1895	2101	1697
ENSMUSG00000001089	Luzp1	1949	2047	2412	1817	2746	1819	2027	1832
ENSMUSG00000024423	Impact	2130	2115	2226	1698	2682	1897	2158	1738
ENSMUSG00000022812	Gsk3b	1961	1983	2400	1552	2965	2013	1965	1786
ENSMUSG00000025509	Pnpla2	2109	2169	2453	1853	2501	1898	1866	1773
ENSMUSG00000051920	Rspo2	2337	2321	2862	1965	2470	1635	1657	1356
ENSMUSG00000052889	Prkcb	2211	1955	2632	1738	2745	1811	1851	1658
ENSMUSG00000005615	Pcyt1a	2128	2242	2537	1833	2430	1796	1847	1785
ENSMUSG00000049313	Sorl1	2095	2188	2545	1811	2588	1792	1803	1773
ENSMUSG00000028410	Dnaja1	2212	2001	2173	1631	2578	1947	2298	1751
ENSMUSG00000052915	Msl1	2104	2165	2415	1729	2692	1865	1990	1625
ENSMUSG00000030256	Bhlhe41	2095	2261	2372	1851	2549	1884	1964	1606
ENSMUSG00000040188	Scamp2	1931	2262	2279	1746	2708	2028	1883	1723
ENSMUSG00000032594	Ip6k1	2080	2223	2427	1820	2695	1885	1838	1591
ENSMUSG00000018770	Atp5g3	2066	1956	2170	1531	2783	2117	2202	1722
ENSMUSG00000048756	Foxo3	2006	2136	2505	1684	2661	1917	1802	1833
ENSMUSG00000042055	Wdr11	2125	2285	2526	1759	2528	1800	1851	1652
ENSMUSG00000030286	Emc3	1990	1980	2298	1684	2743	2055	1973	1787
ENSMUSG00000037234	Hook3	2302	1906	2159	1574	2902	1964	1950	1742
ENSMUSG00000007888	Crlf1	1486	1753	2099	1453	3119	2184	2246	2158
ENSMUSG00000003420	Fcgrt	1910	2176	2195	1800	2699	1996	2068	1652
ENSMUSG00000024073	Birc6	1943	1986	2400	1531	2707	1980	1800	2149
ENSMUSG00000070544	Top1	2133	2137	2073	1580	2545	1875	2339	1810
ENSMUSG00000026456	Cyb5r1	1899	1995	2334	1726	2738	1983	2073	1742
ENSMUSG00000034850	Tmem127	1966	2085	2566	1915	2654	1810	1790	1688
ENSMUSG00000014547	Wdfy2	1824	1896	2302	1689	2829	2027	1853	2039
ENSMUSG00000017291	Taok1	1997	1938	2369	1691	2720	1982	1953	1806
ENSMUSG00000029098	Acox3	1916	2078	2404	1791	2681	1972	1871	1725
ENSMUSG00000028967	Errfi1	1704	1787	2043	1499	3000	2047	2314	2040
ENSMUSG00000002107	Celf2	2110	2076	2221	1574	2643	1946	2133	1720
ENSMUSG00000026786	Apbb1ip	2031	2142	2241	1603	2688	1998	1907	1804
ENSMUSG00000025702	Marchf8	2146	2057	2483	1868	2479	1828	1805	1744
ENSMUSG00000038587	Akap12	1718	1993	2374	1566	2811	2008	2016	1912
ENSMUSG00000029313	Aff1	1946	1807	2307	1694	2831	2019	1910	1872
ENSMUSG00000032612	Usp4	1984	2184	2268	1706	2543	1982	1947	1767
ENSMUSG00000021458	Aopep	2153	2334	2502	1755	2397	1828	1920	1492
ENSMUSG00000073725	Lmbrd1	2109	2043	2310	1771	2516	2052	1903	1674
ENSMUSG00000018209	Stk4	2089	2101	2327	1767	2554	1859	1962	1708
ENSMUSG00000000131	Xpo6	1889	2082	2383	1646	2726	1941	1861	1839
ENSMUSG00000027339	Rassf2	2018	2069	2637	1872	2654	1843	1669	1600
ENSMUSG00000030275	Etnk1	2047	1938	2141	1658	2666	1961	2168	1779
ENSMUSG00000018171	Vmp1	1980	2020	2169	1611	2678	2094	2124	1661
ENSMUSG00000032633	Flcn	1950	2157	2486	1705	2660	1888	1722	1767
ENSMUSG00000025575	Cant1	1951	2175	2402	1916	2494	1873	1826	1685
ENSMUSG00000018412	Kansl1	2136	2018	2456	1938	2487	1825	1768	1686
ENSMUSG00000024096	Ralbp1	1880	2032	2321	1736	2753	1958	1916	1717
ENSMUSG00000041164	Zmiz2	1994	2316	2709	1968	2458	1723	1540	1591
ENSMUSG00000019907	Ppp1r12a	1975	2261	2311	1751	2629	1859	1866	1646
ENSMUSG00000029407	Uso1	1996	2089	2284	1609	2724	1910	1950	1730
ENSMUSG00000068699	Flnc	1407	1540	2044	1381	3166	2360	2055	2338
ENSMUSG00000033565	Rbfox2	1813	2101	2296	1770	2652	1911	1939	1805
ENSMUSG00000035778	Ggta1	2020	2032	2160	1645	2687	1981	2063	1686
ENSMUSG00000038664	Herc1	1879	1897	2500	1473	2630	1999	1886	2004
ENSMUSG00000020114	Cand1	2061	1944	2153	1629	2738	1914	1987	1841
ENSMUSG00000022710	Usp7	2064	2160	2208	1808	2568	1874	1938	1636
ENSMUSG00000034560	Washc4	2213	2037	2128	1737	2591	1879	2024	1637
ENSMUSG00000035248	Tut7	2097	1960	2279	1760	2543	1845	1984	1775
ENSMUSG00000026775	Yme1l1	2072	2143	2202	1785	2410	1937	2155	1538
ENSMUSG00000004849	Ap1s1	1740	2015	2247	1535	2634	2111	2173	1787
ENSMUSG00000022378	Cyrib	2042	1879	1910	1508	2874	2005	2324	1699
ENSMUSG00000074212	Dnajb14	2218	1944	2393	1663	2701	1672	1902	1737
ENSMUSG00000042997	Nhlrc3	2031	2102	2372	1765	2641	1711	1871	1735
ENSMUSG00000026725	Tnn	2178	3009	2935	2123	1978	1399	1290	1309
ENSMUSG00000003382	Etv3	2153	2264	2563	1890	2455	1661	1665	1560
ENSMUSG00000027291	Vps39	1977	2057	2493	1860	2629	1796	1822	1562
ENSMUSG00000095567	Noc2l	2096	2240	2379	1818	2502	1777	1741	1629
ENSMUSG00000020388	Pdlim4	1808	2139	2229	1753	2565	1989	1937	1760
ENSMUSG00000031299	Pdha1	1965	1913	2184	1579	2821	1928	1961	1823
ENSMUSG00000026623	Lpgat1	2167	2031	2343	1778	2522	1759	1943	1607
ENSMUSG00000001211	Agpat3	1824	1915	2165	1513	2894	1943	1991	1900
ENSMUSG00000033763	Mtss2	2143	2628	2877	2162	2048	1420	1415	1446
ENSMUSG00000023951	Vegfa	2131	2347	2484	1871	2533	1759	1588	1413
ENSMUSG00000024914	Drap1	1723	2046	2326	1634	2633	2003	2035	1724
ENSMUSG00000002881	Nab1	2130	2021	2357	1665	2583	1787	1878	1698
ENSMUSG00000039936	Pik3cd	1883	2049	2304	1664	2743	1981	1827	1668
ENSMUSG00000028437	Ubap1	1977	2080	2259	1707	2580	1890	1957	1669
ENSMUSG00000026737	Pip4k2a	2082	1979	2408	1825	2506	1819	1826	1669
ENSMUSG00000031129	Slc9a9	1953	1991	2228	1569	2784	1903	1990	1695
ENSMUSG00000031703	Itfg1	1983	2059	2192	1596	2609	1852	2075	1728
ENSMUSG00000029202	Pds5a	2163	2055	2212	1679	2602	1722	1979	1675
ENSMUSG00000032786	Alas1	1956	1844	2079	1554	2841	1965	1962	1875
ENSMUSG00000017485	Top2b	2109	1940	2172	1544	2669	1885	2114	1641
ENSMUSG00000039982	Dtx4	2124	2111	2481	1803	2439	1691	1759	1659
ENSMUSG00000000420	Galnt1	1897	1943	2113	1654	2682	1870	2119	1786
ENSMUSG00000029192	Tbc1d14	1928	1991	2190	1783	2600	1849	1982	1738
ENSMUSG00000022973	Synj1	2076	1960	2323	1604	2737	1831	1788	1740
ENSMUSG00000033059	Pygb	1823	1951	2257	1588	2658	1967	2004	1794
ENSMUSG00000060671	Atp8b2	1765	2009	2344	1661	2654	1808	1992	1805
ENSMUSG00000021319	Sfrp4	2092	2519	2715	2041	2133	1552	1662	1317
ENSMUSG00000004099	Dnmt1	1919	1999	2209	1623	2660	1807	1935	1869
ENSMUSG00000047180	Neurl3	2057	2138	2414	1820	2444	1779	1837	1526
ENSMUSG00000030168	Adipor2	2018	2027	2243	1612	2696	1846	1905	1668
ENSMUSG00000022898	Vps26c	1950	2045	2238	1713	2563	1860	1947	1683
ENSMUSG00000025745	Hadha	1923	1949	2277	1648	2664	1961	1875	1700
ENSMUSG00000026365	Cfh	2780	2960	2945	2200	1548	1150	1393	1018
ENSMUSG00000052040	Klf13	1840	2109	2444	1689	2561	1787	1883	1676
ENSMUSG00000002808	Epdr1	2086	2394	2536	1822	2314	1685	1763	1389
ENSMUSG00000054611	Kdm2a	2041	1910	2515	1627	2562	1847	1759	1715
ENSMUSG00000033545	Znrf1	2018	2184	2496	1795	2413	1845	1703	1504
ENSMUSG00000059810	Rgs3	2383	2745	2755	2062	1880	1412	1455	1261
ENSMUSG00000004508	Gab2	2071	2049	2436	1784	2481	1819	1728	1581
ENSMUSG00000028932	Psmc2	2069	2036	2001	1634	2593	1911	1992	1710
ENSMUSG00000025417	Pip4k2c	1891	2043	2317	1761	2564	1754	1812	1797
ENSMUSG00000022415	Syngr1	1971	2221	2306	1713	2440	1799	1799	1689
ENSMUSG00000015750	Aph1a	1741	2089	2230	1812	2517	1891	1926	1725
ENSMUSG00000022553	Maf1	1834	2084	2237	1812	2600	1857	1822	1684
ENSMUSG00000105987	AI506816	1672	1916	2063	1521	2912	1963	2075	1798
ENSMUSG00000062397	Zfp706	2005	2034	2081	1498	2574	2043	2041	1619
ENSMUSG00000038034	Igsf8	1897	1969	2201	1644	2622	1914	1909	1733
ENSMUSG00000028756	Pink1	1824	2147	2365	1909	2404	1785	1845	1584
ENSMUSG00000031133	Arhgef6	1912	2075	2331	1627	2480	1938	1817	1672
ENSMUSG00000029135	Fosl2	1724	1865	2195	1563	2840	2031	1864	1768
ENSMUSG00000029826	Zc3hav1	1860	1910	2363	1652	2485	1907	1909	1751
ENSMUSG00000031229	Atrx	2199	2070	2248	1541	2598	1752	1818	1599
ENSMUSG00000031068	Glrx3	1845	1805	1995	1631	2505	2038	2202	1792
ENSMUSG00000030921	Trim30a	2015	1776	2140	1522	2707	1931	2275	1445
ENSMUSG00000022680	Pdxdc1	1905	1931	2347	1608	2545	1897	1908	1662
ENSMUSG00000030218	Mgp	1605	1635	1768	1381	2951	2243	2281	1935
ENSMUSG00000040761	Spen	1872	1862	2602	1707	2587	1771	1542	1847
ENSMUSG00000024098	Twsg1	1926	1914	2309	1659	2545	1874	1885	1676
ENSMUSG00000059995	Atxn7l3	2048	2140	2268	1765	2464	1734	1771	1592
ENSMUSG00000055932	Fto	1948	2041	2289	1744	2655	1688	1734	1661
ENSMUSG00000016541	Atxn10	1838	1990	2035	1525	2489	2016	2127	1736
ENSMUSG00000022314	Rad21	1987	1924	2104	1532	2554	1982	2072	1596
ENSMUSG00000031537	Ikbkb	1946	2094	2442	1657	2489	1817	1770	1518
ENSMUSG00000004460	Dnajb11	2084	2072	2245	1667	2399	1811	1964	1474
ENSMUSG00000040850	Psme4	2014	1937	2075	1459	2595	1840	2051	1738
ENSMUSG00000033955	Tnks1bp1	1728	1890	2245	1610	2710	1744	1929	1851
ENSMUSG00000073468	Sft2d1	1944	2139	2112	1651	2543	1861	1823	1634
ENSMUSG00000026749	Nek6	1829	1859	2333	1676	2663	1896	1785	1665
ENSMUSG00000019528	Gyg	1888	1962	2289	1708	2441	1929	1801	1676
ENSMUSG00000032199	Polr2m	1966	2158	2373	1591	2373	1835	1779	1618
ENSMUSG00000035621	Midn	1710	2079	2159	1692	2671	1795	1809	1767
ENSMUSG00000020777	Acox1	1664	1854	2078	1468	2670	1996	2037	1912
ENSMUSG00000040054	Baz2a	1807	1971	2372	1618	2558	1887	1768	1692
ENSMUSG00000062647	Rpl7a	1471	1263	2687	1054	4768	1469	1943	1012
ENSMUSG00000017754	Pltp	1751	2057	2487	1774	2599	1757	1721	1519
ENSMUSG00000028019	Pdgfc	1946	2203	2348	1751	2357	1702	1754	1598
ENSMUSG00000024900	Cpt1a	1706	1919	2071	1668	2614	1936	1903	1842
ENSMUSG00000022124	Fbxl3	2046	2160	2218	1757	2433	1638	1966	1422
ENSMUSG00000032340	Neo1	1798	2085	2403	1652	2574	1758	1686	1681
ENSMUSG00000020267	Hint1	1979	1932	2237	1660	2383	1808	1960	1677
ENSMUSG00000028333	Anp32b	1905	2007	2017	1521	2625	1964	1990	1599
ENSMUSG00000052684	Jun	1911	2071	2275	1705	2550	1721	1808	1576
ENSMUSG00000004937	Sgta	1821	1959	2288	1626	2568	1868	1784	1700
ENSMUSG00000025223	Ldb1	1834	2055	2236	1705	2429	1870	1778	1691
ENSMUSG00000050732	Vamp8	1959	2107	2321	1699	2374	1774	1875	1485
ENSMUSG00000035929	H2-Q4	2328	2579	3039	2129	1768	1313	1351	1080
ENSMUSG00000040296	Ddx58	1771	1943	2069	1656	2601	1952	2023	1569
ENSMUSG00000037822	Smim14	1813	2028	2144	1597	2572	1860	2011	1559
ENSMUSG00000052512	Nav2	1661	2047	2390	1369	2532	1832	1782	1965
ENSMUSG00000021892	Sh3bp5	1867	1774	2165	1649	2502	2011	1798	1800
ENSMUSG00000031833	Mast3	1901	2107	2543	1784	2461	1695	1485	1586
ENSMUSG00000003360	Ddx23	1859	2081	2326	1643	2506	1793	1726	1625
ENSMUSG00000000605	Clcn4	1924	1836	2018	1524	2659	1862	1990	1737
ENSMUSG00000022201	Zfr	1974	1929	2218	1668	2416	1791	1844	1703
ENSMUSG00000047213	Ythdf3	1976	2056	2071	1677	2394	1814	1920	1622
ENSMUSG00000101188	Eif4a-ps4	1839	1991	1996	1505	2578	1918	1963	1738
ENSMUSG00000015461	Atf6b	1814	2054	2321	1742	2371	1772	1823	1626
ENSMUSG00000029649	Pomp	1944	1960	2002	1539	2645	1873	1909	1649
ENSMUSG00000028771	Ptpn12	2020	1927	2131	1706	2574	1768	1849	1545
ENSMUSG00000020265	Sumo3	1981	1950	2231	1693	2391	1770	1895	1603
ENSMUSG00000034109	Golim4	1891	1904	1983	1476	2759	1908	1915	1667
ENSMUSG00000047714	Ppp1r2	1989	1973	2005	1551	2510	1822	2037	1608
ENSMUSG00000069682	Gm10275	1809	1984	2011	1610	2668	1713	2073	1616
ENSMUSG00000060992	Copz1	1898	1899	2090	1549	2413	1886	1995	1751
ENSMUSG00000041836	Ptpre	1882	2007	2255	1691	2426	1806	1692	1721
ENSMUSG00000025823	Pdia4	1943	1917	2003	1660	2484	1825	1967	1656
ENSMUSG00000031217	Efnb1	1623	1914	2172	1659	2700	1820	1883	1675
ENSMUSG00000023952	Gtpbp2	1862	2098	2554	1757	2461	1669	1528	1513
ENSMUSG00000039159	Ube2h	1856	1916	2104	1621	2488	1932	1895	1622
ENSMUSG00000022667	Cd200r1	2059	1972	2186	1654	2549	1721	1810	1474
[truncated: 54,749 more rows]

## Sheet: P811_TextFileTemplate
EnsemblID	siNT_1	siNT_2	siNT_3	siNT_4	siTsg6_1	siTsg6_2	siTsg6_3	siTsg6_4
ENSMUSG00000069516	235370	232060	257493	196449	319273	236395	247365	226003
ENSMUSG00000021939	188013	190440	219343	165756	236255	177379	183034	161733
ENSMUSG00000024661	171249	186497	203852	150661	227483	174629	179573	157416
ENSMUSG00000002985	175428	189741	207773	150703	227178	168756	178658	150736
ENSMUSG00000026193	109806	120832	156667	104874	307877	206820	197424	227265
ENSMUSG00000029816	163846	166037	191786	145043	203458	145533	150009	140657
ENSMUSG00000037742	137293	137476	152557	114914	181026	134803	141401	123345
ENSMUSG00000040152	111391	122199	143800	101404	211429	144711	149006	138439
ENSMUSG00000007891	124908	135071	150351	115782	181644	135957	144361	129084
ENSMUSG00000004207	141051	143410	165693	122249	164847	120520	123470	107970
ENSMUSG00000001506	134933	165574	170044	130788	150348	98053	103468	90723
ENSMUSG00000029661	97615	113544	114705	88199	114125	78512	83167	71456
ENSMUSG00000064351	84649	104681	101071	69750	111674	101474	102453	71322
ENSMUSG00000050708	86297	93128	84667	72651	115379	84105	91133	73440
ENSMUSG00000029580	47626	50959	57996	43633	78011	59077	59825	54047
ENSMUSG00000073411	58760	64405	73177	53340	63010	47641	49308	41172
ENSMUSG00000029304	52313	48934	52525	41243	69607	52802	58044	48163
ENSMUSG00000018593	48670	55281	62327	46048	68158	47524	49560	44171
ENSMUSG00000034994	47026	50675	59641	45140	69441	50897	50596	47889
ENSMUSG00000022108	43147	47494	51566	38768	58554	42060	44765	36493
ENSMUSG00000040249	32922	36940	47172	27303	59950	43679	41759	50100
ENSMUSG00000049775	39822	39098	41309	30815	56153	42931	49042	36913
ENSMUSG00000046805	44354	42903	49670	36302	51921	37914	38152	33076
ENSMUSG00000037902	40717	41713	47492	36125	51221	36863	37867	33902
ENSMUSG00000024781	43444	40683	46708	35767	45433	32701	35229	31071
ENSMUSG00000031447	36203	37261	42113	31703	48954	36743	37824	34244
ENSMUSG00000031375	33168	37960	42546	32742	50701	35944	36235	33333
ENSMUSG00000026728	29909	32977	35279	27235	56230	41248	42718	35730
ENSMUSG00000031451	35843	40095	44282	33027	45113	31803	33567	29535
ENSMUSG00000060802	37906	41312	44844	31749	41802	32311	35549	25606
ENSMUSG00000024621	34748	35485	39666	29925	47585	34653	35017	32663
ENSMUSG00000017466	29619	32181	36430	27044	47559	32897	33195	30401
ENSMUSG00000035783	24905	28660	31865	23579	47021	34966	36053	32275
ENSMUSG00000026043	29655	33568	37396	27643	39776	26239	27366	24002
ENSMUSG00000032294	27028	28801	32530	23648	43250	30651	30961	28037
ENSMUSG00000034708	26007	28102	32826	24747	40875	30851	30805	26864
ENSMUSG00000042286	23517	25450	32080	22340	42408	28796	27368	28994
ENSMUSG00000031328	24715	27515	33569	23034	38188	27491	25939	27360
ENSMUSG00000028691	29771	29658	29834	22943	33519	24685	27489	21602
ENSMUSG00000062825	22121	24504	25763	20454	39226	28081	29449	26017
ENSMUSG00000061232	27572	31225	34474	24996	29585	22619	23194	18510
ENSMUSG00000015656	25317	25679	28786	21695	33554	25115	26439	23292
ENSMUSG00000021998	26302	25259	28473	21980	33204	24820	25940	22908
ENSMUSG00000036905	22593	25431	28168	21508	34276	26786	26195	23032
ENSMUSG00000038642	26815	25081	26792	19833	32226	25299	26690	20835
ENSMUSG00000028364	25747	31340	35913	24730	28083	19053	18818	19125
ENSMUSG00000023944	23431	23786	27774	20838	32770	24272	25272	21669
ENSMUSG00000028581	22292	24001	28834	21388	33267	24088	23531	22280
ENSMUSG00000027750	27245	29670	30428	22348	26567	19087	19851	17491
ENSMUSG00000050335	23245	26838	28872	21336	26636	21180	21498	18779
ENSMUSG00000017493	23629	28156	30338	23064	26457	18820	19958	17235
ENSMUSG00000028692	22284	23386	25553	19477	29857	22450	22846	20177
ENSMUSG00000004730	22765	22145	25857	19578	30032	20955	21097	18999
ENSMUSG00000064373	22584	22670	24185	18915	28685	21593	23181	18700
ENSMUSG00000050578	34754	36821	38369	29637	12635	9097	9843	7559
ENSMUSG00000067274	18774	22602	24942	17932	28770	21960	22009	20525
ENSMUSG00000026042	22494	25190	25400	19735	26699	19122	20616	16299
ENSMUSG00000040713	23290	23483	25381	18957	26086	18737	19715	17205
ENSMUSG00000019997	18425	20927	23951	17401	29442	20224	22018	19381
ENSMUSG00000017760	19866	22564	25186	19015	26630	20093	19934	17944
ENSMUSG00000027187	21799	22438	25086	18762	26192	18865	19600	17763
ENSMUSG00000060126	19824	21795	23480	16755	27144	20531	21372	17813
ENSMUSG00000015340	22688	21592	25330	19081	25886	18479	19317	16215
ENSMUSG00000119584	29916	29391	21443	11909	24373	16138	22005	12678
ENSMUSG00000020473	17820	21654	24327	17545	27761	19185	19137	18133
ENSMUSG00000036896	17101	20412	21829	15844	28675	21434	21351	18777
ENSMUSG00000032562	18584	20579	22193	17065	27065	19723	20318	18366
ENSMUSG00000031207	18764	18764	20623	15390	28334	20244	21292	18117
ENSMUSG00000024529	18237	20729	21950	16939	26722	18483	20134	16251
ENSMUSG00000021190	16543	17020	19952	14800	26719	19943	19887	18012
ENSMUSG00000025743	16223	18650	22017	16219	25826	18314	18463	16492
ENSMUSG00000064367	16567	19424	20927	14010	23913	20874	19754	15329
ENSMUSG00000064370	16697	19031	19253	12724	23229	21759	20552	15313
ENSMUSG00000005610	18406	18010	19131	15003	24279	17788	19422	15918
ENSMUSG00000030096	17512	18432	22064	15848	24071	16563	16252	15766
ENSMUSG00000022443	14686	16704	19706	13510	25462	18530	17814	17318
ENSMUSG00000025809	16792	16198	17754	13469	24688	17897	19300	16445
ENSMUSG00000028656	16363	17066	19668	14807	23174	17301	17062	16215
ENSMUSG00000026837	15065	18436	18899	14206	25258	17117	17012	15421
ENSMUSG00000032399	17162	17928	18498	14448	23175	16825	18316	14892
ENSMUSG00000016256	17457	18203	21597	15958	21256	15952	15724	14874
ENSMUSG00000025232	17661	19143	20579	15571	21330	15908	16058	14013
ENSMUSG00000022283	16299	17061	18848	14696	23761	17275	17230	14685
ENSMUSG00000022817	16333	16459	19572	14775	23126	16398	16716	16176
ENSMUSG00000022892	16209	16502	19528	14190	22878	16010	16954	15761
ENSMUSG00000032518	15310	17650	18415	14151	21621	17055	17115	15001
ENSMUSG00000021242	16175	17719	18993	13991	20773	16561	16681	14521
ENSMUSG00000030695	16565	17210	18777	14359	20558	15725	16379	14215
ENSMUSG00000020372	15363	16366	18726	13664	21259	16375	16656	15367
ENSMUSG00000028249	17366	17686	18021	13796	20445	15500	17310	13429
ENSMUSG00000020719	17566	18170	19028	13765	20764	14919	15533	12612
ENSMUSG00000029622	15128	16911	18481	14015	21501	15816	15682	14170
ENSMUSG00000019132	16383	16779	16752	13057	21077	15777	17277	14213
ENSMUSG00000032216	15346	15020	17622	13216	22792	15411	16244	14883
ENSMUSG00000023885	16142	17606	21344	14719	19774	13409	13591	13195
ENSMUSG00000002944	19346	18114	19265	14902	18123	13068	14774	11586
ENSMUSG00000015568	20774	18412	19794	15952	16846	12912	13886	10581
ENSMUSG00000044533	14203	16273	16758	12497	21458	15982	17086	14142
ENSMUSG00000025351	16871	17102	18257	13856	19503	14321	14880	12559
ENSMUSG00000015837	15334	16273	17681	13561	20818	15062	15344	13241
ENSMUSG00000037260	11135	11188	11685	9495	26490	19132	19627	15976
ENSMUSG00000020458	15453	15260	16388	12598	20730	14766	16203	13098
ENSMUSG00000033161	14939	16694	18698	14234	19048	13416	14403	12932
ENSMUSG00000023992	15603	17139	18561	13270	18233	13714	14206	12501
ENSMUSG00000029455	13635	14992	16511	12009	20938	14917	15175	13670
ENSMUSG00000036887	12549	13989	15782	11609	21410	16431	16342	13391
ENSMUSG00000056201	13431	14403	15188	11865	20448	15682	16111	13974
ENSMUSG00000025132	13234	15490	17005	12387	19399	14280	14190	13695
ENSMUSG00000031320	15396	14871	16139	12709	18649	14373	15015	12462
ENSMUSG00000007892	13656	15621	16790	12420	18444	14122	15123	12581
ENSMUSG00000036606	13725	14109	17528	12408	19527	13812	13514	13467
ENSMUSG00000016534	14663	14984	15503	12348	18808	14048	15260	12436
ENSMUSG00000018774	12287	15342	17420	12160	19361	14125	13214	13349
ENSMUSG00000028108	11174	12908	14033	10710	21751	15509	16276	13927
ENSMUSG00000032332	14097	17308	20614	12407	16765	11145	11099	12280
ENSMUSG00000017707	13694	13509	15485	11816	19233	13853	14690	12037
ENSMUSG00000025969	14818	15156	18086	13071	17379	11773	12004	11740
ENSMUSG00000020044	8278	8257	9724	7389	26267	17722	18063	16957
ENSMUSG00000034707	13253	14504	16374	11948	18486	12992	13291	11636
ENSMUSG00000008682	13306	14667	14856	11652	17646	13302	13542	11802
ENSMUSG00000021477	12878	13228	14278	10412	18085	13883	14581	11960
ENSMUSG00000025473	11133	12740	14730	10814	18881	13446	13222	12573
ENSMUSG00000005142	11960	12341	14312	10300	18424	12947	13067	12026
ENSMUSG00000028081	14234	13277	14140	10317	16356	12017	13559	10282
ENSMUSG00000032366	13311	15495	16030	11285	15281	11033	11873	9751
ENSMUSG00000052459	13850	13782	14650	11389	15880	11293	12134	10646
ENSMUSG00000024300	13179	13946	15808	11243	15833	11295	11220	10808
ENSMUSG00000028465	11528	12696	14896	10553	16935	11916	11906	12070
ENSMUSG00000023010	12117	13114	13538	10905	16717	12348	13135	10562
ENSMUSG00000025503	12825	13827	13863	10581	15557	11836	12554	11246
ENSMUSG00000047126	12019	12157	14214	9661	16997	12347	12958	11840
ENSMUSG00000026864	13247	12960	14071	10469	16251	11552	12597	10117
ENSMUSG00000031996	12977	13646	14884	11515	15777	10734	11470	10067
ENSMUSG00000025993	13987	13346	14250	11521	15130	11113	12014	9574
ENSMUSG00000022816	10624	11112	12443	9398	18591	13216	14114	11269
ENSMUSG00000014599	10293	11263	12534	9150	18116	13428	13669	12266
ENSMUSG00000070436	11381	13637	15380	11161	15755	11359	11314	10116
ENSMUSG00000003814	12188	12119	13666	10634	15535	12158	11775	10778
ENSMUSG00000006699	12292	12280	12567	9808	16144	12328	13074	10341
ENSMUSG00000028961	11925	12382	13687	10574	15738	11727	12020	10493
ENSMUSG00000006932	12181	13253	14155	10646	15104	10824	11142	10460
ENSMUSG00000030536	11606	11987	13676	9824	16169	11826	11574	11024
ENSMUSG00000030744	11680	12270	13322	9903	15494	11992	12539	10445
ENSMUSG00000064341	11617	13035	12972	8836	14830	13465	13663	8909
ENSMUSG00000029761	11114	11035	11991	9209	17668	12611	13359	10267
ENSMUSG00000006333	12320	12303	12948	9858	15417	11682	12430	10200
ENSMUSG00000033880	10850	11984	14510	10640	15547	11801	11615	9962
ENSMUSG00000018293	10307	12342	13228	10123	15559	12016	11414	10189
ENSMUSG00000000957	10040	12345	13292	9947	15737	11277	11125	9927
ENSMUSG00000060036	10945	11941	12717	9418	14667	11417	12021	10300
ENSMUSG00000027447	11461	12458	14206	10023	13816	10453	11160	9835
ENSMUSG00000054808	10661	11403	13629	9690	14884	10681	10637	10386
ENSMUSG00000049723	13553	12770	13910	10658	12313	9904	9782	8507
ENSMUSG00000068220	8728	11058	12180	8729	15764	11868	12221	10703
ENSMUSG00000064363	9730	12144	12910	8171	13432	12510	12454	8825
ENSMUSG00000025393	10552	10898	11930	8941	15116	10917	11087	10128
ENSMUSG00000029614	11205	10475	11625	8826	14508	11116	11920	9536
ENSMUSG00000025130	10413	10780	11651	9156	14831	10788	11351	9471
ENSMUSG00000026879	9777	11023	11555	8794	14985	11058	11298	9706
ENSMUSG00000020422	11265	11227	14527	10077	13366	9185	9482	9049
ENSMUSG00000020585	10510	11267	12097	9006	13893	10634	11445	9258
ENSMUSG00000031502	8957	9207	10293	7892	16444	11705	12138	10771
ENSMUSG00000026712	10195	10602	11681	8712	15174	10677	10722	9621
ENSMUSG00000034993	10128	11388	13317	9804	13790	9849	9641	9343
ENSMUSG00000027248	10677	10937	11248	8694	14231	10536	12014	8875
ENSMUSG00000064345	10430	12205	12110	7994	12671	11590	11783	8140
ENSMUSG00000000740	9816	11290	12059	8978	13552	10738	10886	9594
ENSMUSG00000070348	10760	10512	11970	9129	14317	9865	10583	9582
ENSMUSG00000026249	13179	13922	14774	10873	10755	7797	8222	7078
ENSMUSG00000024087	9350	10055	10565	7929	15420	11122	11634	9740
ENSMUSG00000026177	10520	11523	12961	9505	13645	9390	9236	8869
ENSMUSG00000006304	10239	10270	11104	8604	14225	10442	11272	9140
ENSMUSG00000000290	10142	10572	12382	9527	13887	9609	9615	9189
ENSMUSG00000030605	9722	10425	12044	8757	13478	10331	10401	9372
ENSMUSG00000045128	9344	10979	12424	8606	13004	10061	10496	9591
ENSMUSG00000012848	10085	10222	12096	8613	13167	10069	10490	9689
ENSMUSG00000043716	10424	10734	11337	8272	13570	10216	10791	8718
ENSMUSG00000024672	10870	11849	11965	9504	12899	9586	9677	7568
ENSMUSG00000024659	9189	9086	9699	7486	15077	11163	12069	9994
ENSMUSG00000010277	10360	10266	12253	8881	13417	9714	9677	9105
ENSMUSG00000001175	10168	10676	11098	8516	13283	9979	10917	8813
ENSMUSG00000027712	10534	10574	11576	8776	13175	9826	10529	8320
ENSMUSG00000031799	9924	9979	10305	7895	14217	10261	11051	9051
ENSMUSG00000058558	10184	10370	11411	8194	12780	9968	10616	8965
ENSMUSG00000059796	10161	10267	11063	8546	13583	9913	10122	8713
ENSMUSG00000045983	9643	10287	11649	8230	13731	9545	10145	9057
ENSMUSG00000038147	10779	10457	11062	8405	13119	9306	10399	8326
ENSMUSG00000026341	10427	10046	10435	8405	13291	10129	10751	8362
ENSMUSG00000027763	9785	9964	10681	8051	13523	9436	10608	8390
ENSMUSG00000038178	9797	10099	11999	8724	12985	9063	8786	8641
ENSMUSG00000036256	8375	9632	10382	7608	14558	9822	10463	9219
ENSMUSG00000023067	8805	9893	10930	8334	13356	9667	10131	8532
ENSMUSG00000003970	9122	10362	10942	8243	12308	9817	10082	8408
ENSMUSG00000026796	8502	9470	11060	8150	13523	9580	9596	9087
ENSMUSG00000024608	9236	10412	11301	7996	12356	9247	9881	8484
ENSMUSG00000034088	9156	9619	11473	8157	13159	9226	9318	8708
ENSMUSG00000040659	9418	10104	11148	8226	12329	8906	9195	8515
ENSMUSG00000021281	10360	10651	12400	9078	11703	8016	8173	7257
ENSMUSG00000025428	9141	9538	10874	7964	12585	9461	9722	8294
ENSMUSG00000019087	9252	9856	11026	8310	12122	9023	8914	8368
ENSMUSG00000058715	8935	10036	10784	7745	11750	9572	9611	8326
ENSMUSG00000020053	9968	9475	10687	8443	12219	8688	9418	7572
ENSMUSG00000005413	8045	8840	9439	7112	13245	10017	10151	9134
ENSMUSG00000030144	9835	10408	11046	8211	11223	8409	9030	7473
ENSMUSG00000027940	9412	9529	10087	7701	12153	9019	9606	7568
ENSMUSG00000020097	8998	9235	10779	8058	12339	8521	8614	8252
ENSMUSG00000056737	8824	9573	10830	7726	11600	8986	9365	7890
ENSMUSG00000028639	8316	8902	9765	7074	13004	9543	9612	8465
ENSMUSG00000019505	8607	10032	11362	7871	11424	8911	8743	7682
ENSMUSG00000081534	8336	9847	10545	7791	12243	9046	8674	8114
ENSMUSG00000022150	8129	8364	9499	7359	13647	9829	9465	8164
ENSMUSG00000031740	8866	10787	12394	9084	11020	7209	7657	7195
ENSMUSG00000027533	9668	10081	11506	7923	10625	8279	8243	7869
ENSMUSG00000003363	8508	9985	11596	8212	11398	8451	8151	7891
ENSMUSG00000022587	7465	8269	9320	6538	12831	10727	10795	7969
ENSMUSG00000028124	9037	9411	9046	7143	12095	8535	10090	8232
ENSMUSG00000022488	9279	8830	11026	8021	11998	8219	8231	7831
ENSMUSG00000015852	8358	7899	9788	7398	12931	9458	9248	8267
ENSMUSG00000020152	9085	8764	9372	6943	11989	9051	9957	7589
ENSMUSG00000029306	11733	13357	13856	10411	7405	5039	5969	4837
ENSMUSG00000021218	9545	8827	9230	6984	12193	8923	9406	7460
ENSMUSG00000028495	9106	8737	9066	7106	12215	9163	9472	7701
ENSMUSG00000000184	9215	9130	11003	7967	11826	7958	7992	7087
ENSMUSG00000030579	8090	9190	10800	7407	11050	8738	8764	8045
ENSMUSG00000001119	8953	10152	11909	8338	11074	7719	7032	6785
ENSMUSG00000036908	8259	9107	10475	7876	11555	8479	8508	7357
ENSMUSG00000029767	7849	8182	8515	6729	12354	9343	9968	8214
ENSMUSG00000019872	8684	8738	9525	7240	11414	8532	9259	7631
ENSMUSG00000027656	7797	9192	10078	7821	12008	8199	8531	7327
ENSMUSG00000112023	10020	11162	12345	8443	10499	6943	6328	5155
ENSMUSG00000034593	8698	8362	10135	7179	11934	8142	8062	7991
ENSMUSG00000059498	7992	8115	9534	7092	12093	9065	8583	8017
ENSMUSG00000018707	7677	8294	10380	6371	11642	8444	8163	8996
ENSMUSG00000025534	8203	8986	9977	7337	11283	8115	8704	7344
ENSMUSG00000001750	8365	10115	11593	8012	10922	7536	6795	6584
ENSMUSG00000040552	8653	8790	10123	7657	10980	8021	8262	7302
ENSMUSG00000031503	6700	7933	8427	6400	13241	8988	9525	8539
ENSMUSG00000045962	8024	8010	9774	6891	12214	8290	8208	8263
ENSMUSG00000028763	6114	7135	9412	5763	12990	9129	8440	10356
ENSMUSG00000031591	8544	8576	9121	6890	11497	8157	9066	7224
ENSMUSG00000020326	8181	7704	8193	6563	12306	8565	9639	7768
ENSMUSG00000030772	7530	8428	9519	7174	11507	8516	8389	7752
ENSMUSG00000031246	9687	8821	8697	6954	10498	8228	9277	6573
ENSMUSG00000020612	8157	8705	8708	6920	11553	8215	9028	7190
ENSMUSG00000063524	7314	7768	8404	6636	12229	8875	8927	8106
ENSMUSG00000015143	7203	7989	9452	7036	11726	8169	8329	8018
ENSMUSG00000070047	7209	8456	10818	6279	10941	7732	7680	8796
ENSMUSG00000038274	8182	8719	9881	6989	10146	8193	8328	7084
ENSMUSG00000030084	7846	8089	11233	7505	10809	7733	6598	7521
ENSMUSG00000079477	7745	8289	8980	6944	11111	8223	8532	7265
ENSMUSG00000037242	7896	8243	9286	6726	11410	8012	8262	7072
ENSMUSG00000022665	8122	9539	10800	7972	10029	6866	7006	6487
ENSMUSG00000038612	8838	8892	9172	7099	10585	7753	7948	6507
ENSMUSG00000017404	8111	8572	9058	6505	10458	8456	8375	7189
ENSMUSG00000001525	7018	7723	8734	6688	11870	8397	8309	7889
ENSMUSG00000020101	8190	8329	9766	7468	10663	7800	7594	6807
ENSMUSG00000038366	7374	8536	9699	6900	10563	8024	7657	7195
ENSMUSG00000033685	6699	7745	8868	6402	11548	8377	8347	7778
ENSMUSG00000035242	7518	8408	8735	6749	10584	8239	8227	7282
ENSMUSG00000048076	7536	7955	9035	6723	10742	8002	8030	7229
ENSMUSG00000024740	7755	7841	9074	6772	11129	7715	7734	7170
ENSMUSG00000038900	7629	8308	8700	6435	10899	7917	8505	6750
ENSMUSG00000041058	8831	8258	8954	6988	10568	7279	7859	6396
ENSMUSG00000090841	7172	8771	9711	6713	9881	7727	7864	7214
ENSMUSG00000071644	7450	7959	8206	6563	10704	8344	8690	7110
ENSMUSG00000021910	7448	8655	10160	6890	10369	7229	7055	6969
ENSMUSG00000071866	8939	10043	8553	5299	8004	6386	9974	7547
ENSMUSG00000020368	8287	8025	8408	6414	10504	7868	8384	6750
ENSMUSG00000024991	8582	7853	8818	6398	10542	7453	8143	6736
ENSMUSG00000026457	7868	8224	8965	6863	10391	7648	7794	6603
ENSMUSG00000032231	6732	7630	8437	6360	10725	8489	8449	7468
ENSMUSG00000033777	8681	7966	8699	6753	10125	7177	8044	6596
ENSMUSG00000093674	8004	8131	9632	6285	9496	7266	8154	7005
ENSMUSG00000022565	6756	7439	9360	5930	11597	7843	7277	7746
ENSMUSG00000020821	7667	7877	9132	6874	10168	6947	7726	6794
ENSMUSG00000050953	8150	9188	10271	7621	9069	6355	6576	5755
ENSMUSG00000063229	6894	7936	8479	6372	10112	7710	8187	7279
ENSMUSG00000025283	8093	8541	8675	6195	9746	7434	8147	6070
ENSMUSG00000024858	7500	7838	8882	6772	10257	7114	7630	6891
ENSMUSG00000033684	7514	8377	9121	6874	10055	7243	7266	6374
ENSMUSG00000060147	7519	7518	8284	6052	10114	7823	8504	7004
ENSMUSG00000078812	6931	7792	8281	6286	10122	7876	8358	7061
ENSMUSG00000020241	7444	8845	9950	7515	9898	6374	6164	5886
ENSMUSG00000028745	7125	7373	7856	6210	10337	8064	8050	6967
ENSMUSG00000069833	7067	6844	8648	5186	10507	7835	7792	7935
ENSMUSG00000068196	8524	9444	10320	7210	8648	5850	6587	5152
ENSMUSG00000018339	7944	9385	10626	7832	8148	5938	6152	5551
ENSMUSG00000027184	7507	7519	8467	6525	9983	7199	7460	6726
ENSMUSG00000026223	7292	7915	8927	6547	9653	6868	7296	6433
ENSMUSG00000036427	6787	7276	8474	6353	10307	7433	7394	6866
ENSMUSG00000052681	7888	7250	8205	6004	9829	7518	8034	6159
ENSMUSG00000034957	7312	7942	8195	6489	9687	6624	7804	6805
ENSMUSG00000025017	7649	7716	8876	6985	9480	6839	7070	6191
ENSMUSG00000001729	6838	7671	8393	6300	10122	7257	7326	6826
ENSMUSG00000029064	7250	7283	8710	6287	9860	7366	7596	6374
ENSMUSG00000020048	7705	7776	7840	6173	9726	7248	7915	6338
ENSMUSG00000006273	7884	7895	8389	6554	9414	6869	7354	6348
ENSMUSG00000051391	7036	7092	8271	6100	10100	7519	7532	6831
ENSMUSG00000020250	7836	7731	8616	6518	9294	6786	7211	6343
ENSMUSG00000028063	6624	7414	8051	6062	10567	7304	7554	6580
ENSMUSG00000006519	7332	8310	8880	6442	9695	6751	6969	5739
ENSMUSG00000060938	7607	7081	8397	6215	9399	6929	7855	6433
ENSMUSG00000028452	6655	7120	8122	6120	10515	7071	7477	6650
ENSMUSG00000049517	7349	7772	8506	6051	8993	7295	7334	6401
ENSMUSG00000061477	7320	6937	7772	5796	9841	7277	8083	6384
ENSMUSG00000048578	6799	7151	8166	6022	10029	7237	7179	6551
ENSMUSG00000061353	9471	10757	12275	9047	5785	3927	4223	3630
ENSMUSG00000032336	7474	7596	8247	6331	9152	6926	7387	5993
ENSMUSG00000001794	6611	7542	7618	6258	9812	7238	7456	6320
ENSMUSG00000028766	8540	10517	11329	8340	6421	4416	4767	4393
ENSMUSG00000029840	7308	6722	7299	5821	9930	7344	7497	6287
ENSMUSG00000024393	6348	7622	8253	6150	9732	6717	6642	6637
ENSMUSG00000019877	7296	7062	7703	5855	9602	6875	7700	5926
ENSMUSG00000041559	6849	8382	9022	6659	8854	5720	6173	6040
ENSMUSG00000017631	7252	7548	8672	6243	8972	6363	6520	5994
ENSMUSG00000016559	7266	7969	8004	5976	9065	6528	6987	5660
ENSMUSG00000031827	5892	6510	7567	5656	9739	7459	7402	6931
ENSMUSG00000021996	6857	7012	7209	5493	9403	7328	7621	6159
ENSMUSG00000008668	6332	6975	8188	5542	9222	7058	7207	6406
ENSMUSG00000021957	6521	7206	7831	5972	8923	6929	6858	6444
ENSMUSG00000024644	6862	7501	8075	5887	8742	6710	6735	6036
ENSMUSG00000026553	6505	7142	8043	5878	9254	6392	6732	6320
ENSMUSG00000015305	6878	6725	8062	5789	9599	6454	6619	6047
ENSMUSG00000037706	6244	7134	7910	6210	9072	6586	6908	5957
ENSMUSG00000046718	5890	6314	7668	5366	9528	7559	7551	6053
ENSMUSG00000017774	6227	6768	7968	5906	9718	6552	6616	6127
ENSMUSG00000027435	7278	6783	8481	6148	8916	6490	6093	5634
ENSMUSG00000031673	8134	8717	9653	7294	6939	4997	5379	4705
ENSMUSG00000036438	6816	7547	7769	5717	8892	6445	7067	5547
ENSMUSG00000030894	6487	6890	7946	5973	9138	6517	6527	6180
ENSMUSG00000037503	6874	6994	8471	6124	8751	6049	6476	5874
ENSMUSG00000027422	6690	7276	8054	5742	8887	6408	6605	5923
ENSMUSG00000047675	6198	7033	7093	5670	8747	6959	7410	6454
ENSMUSG00000028478	6248	6799	7243	5472	9363	6903	7241	6120
ENSMUSG00000059070	6383	7167	7453	5522	8773	6709	7097	6218
ENSMUSG00000067818	6140	6745	7656	5690	8884	6745	7056	6323
ENSMUSG00000038615	6361	6834	8080	5746	8876	6567	6728	5846
ENSMUSG00000025016	6919	6853	7227	5424	8811	6663	7281	5788
ENSMUSG00000005103	6240	6537	7116	5449	9258	7054	6916	6362
ENSMUSG00000000787	6910	6954	7359	5310	9087	6354	6929	5851
ENSMUSG00000027322	4667	4799	6895	4534	11205	8103	7176	7352
ENSMUSG00000058655	6506	6552	7374	5485	9307	6652	6847	5872
ENSMUSG00000025492	6057	6884	8214	5656	8934	7208	6264	5363
ENSMUSG00000028649	6340	6420	8121	4733	8543	6560	6629	7175
ENSMUSG00000021546	6700	6994	6928	5496	8995	6841	6911	5575
ENSMUSG00000030122	6240	7341	7940	6039	8860	6261	6183	5572
ENSMUSG00000037805	6299	6924	7399	5192	8736	6800	7024	5920
ENSMUSG00000057841	6382	6972	7451	5440	8917	6637	6900	5584
ENSMUSG00000024121	5916	7368	7596	5836	8728	6391	6585	5820
ENSMUSG00000059291	7085	6772	7319	5391	8244	6590	6721	6057
ENSMUSG00000020120	7360	7156	7768	5725	8129	6010	6553	5230
ENSMUSG00000007815	6506	6631	6931	5248	9188	6515	7149	5663
ENSMUSG00000046364	6537	6628	7572	5457	8481	6592	6675	5865
ENSMUSG00000004980	7206	7341	7320	5271	8596	6244	6674	5150
ENSMUSG00000048612	6597	6504	7864	5335	8831	6161	6241	6043
ENSMUSG00000039062	7108	8040	9524	6583	7250	5191	5117	4672
ENSMUSG00000020189	7762	6848	7922	5577	8322	5792	6254	4990
ENSMUSG00000008475	6804	6898	7034	5052	8393	6553	7285	5442
ENSMUSG00000025290	6550	6788	7155	5025	8453	6827	7053	5520
ENSMUSG00000055435	6396	6492	7083	5403	8988	6192	6882	5681
ENSMUSG00000020849	6462	6404	6720	5170	8881	6604	7311	5467
ENSMUSG00000028599	6805	6799	8074	6048	8151	5847	5808	5319
ENSMUSG00000040479	6155	6651	7749	5743	8584	5887	6107	5885
ENSMUSG00000025366	5885	6603	7594	5379	8924	6232	6231	5871
ENSMUSG00000039218	6235	6998	8420	5639	8569	5738	5396	5718
ENSMUSG00000001847	6323	6374	7147	5328	8730	6384	6874	5519
ENSMUSG00000063870	6278	6426	7599	5132	8432	6004	6390	6198
ENSMUSG00000037411	4249	4456	5656	3937	10650	8310	7892	7265
ENSMUSG00000039630	6524	6595	7191	5380	8418	6241	6412	5384
ENSMUSG00000038014	6299	6466	7446	5393	8629	5987	6276	5603
ENSMUSG00000018567	6368	6588	7159	5327	8300	6262	6537	5413
ENSMUSG00000071415	6298	6392	7353	5086	8398	6331	6741	5311
ENSMUSG00000025044	6443	6032	6476	5277	8208	6390	7009	5901
ENSMUSG00000000753	5804	6793	7387	5762	8305	5889	6311	5333
ENSMUSG00000026483	6035	6125	6878	5199	8843	5990	6372	6016
ENSMUSG00000029713	5430	6683	7343	5767	8266	6052	6368	5510
ENSMUSG00000001924	5864	6374	7061	5257	8836	6113	6268	5543
ENSMUSG00000032554	6262	6297	7689	5716	8070	5839	6108	5289
ENSMUSG00000055065	6794	6999	7786	5704	8118	5474	5556	4802
ENSMUSG00000063457	5878	6441	7402	5204	8085	6252	6271	5554
ENSMUSG00000026656	5401	5914	6858	4844	9097	6660	6459	5817
ENSMUSG00000026238	6460	6983	7409	5204	7538	5977	6352	5091
ENSMUSG00000032504	6167	5959	6869	5378	8500	6042	6543	5527
ENSMUSG00000040613	6732	6955	7613	5620	7686	5387	5951	4980
ENSMUSG00000001270	5685	6434	7242	5265	8479	6050	6176	5584
ENSMUSG00000017781	6051	6156	6762	4969	8234	6188	6716	5514
ENSMUSG00000032440	6159	6012	7284	5262	8626	5677	5989	5495
ENSMUSG00000040952	5957	6477	6833	4935	8142	6173	6504	5415
ENSMUSG00000014867	5752	6412	6857	5252	8254	5998	6479	5404
ENSMUSG00000014444	5179	5864	7265	5065	9169	5962	5876	5998
ENSMUSG00000027293	6197	6192	7193	5465	7883	6195	5866	5199
ENSMUSG00000015839	6321	6387	7279	5335	7829	5715	6097	5146
ENSMUSG00000030830	5282	5255	5713	4509	8679	6772	6942	6947
ENSMUSG00000045817	5775	6597	6731	5081	8718	5846	5992	5315
ENSMUSG00000028234	6238	6481	7004	4983	7688	5742	6593	5222
ENSMUSG00000015932	6188	6435	6280	5000	7894	6051	6874	5169
ENSMUSG00000048126	5027	6562	7296	4662	8647	5816	5516	6108
ENSMUSG00000026395	6759	6511	7060	5172	7846	5530	5906	4784
ENSMUSG00000024501	5948	6384	7242	5428	7816	5290	6064	5376
ENSMUSG00000030560	5767	5723	6345	4905	8173	6481	6574	5554
ENSMUSG00000040711	5949	6336	7505	5483	7821	5566	5557	5211
ENSMUSG00000024587	6012	6075	6479	4911	8244	5851	6379	5294
ENSMUSG00000021451	6373	6291	7557	5437	7748	5329	5575	4878
ENSMUSG00000039361	5731	6167	6601	5192	8107	5683	6394	5265
ENSMUSG00000061904	5909	6044	6478	4947	8151	6275	6128	5138
ENSMUSG00000002020	4246	5110	5938	4018	9775	6474	6548	6893
ENSMUSG00000043131	6173	6108	6398	5012	8060	5926	6221	4990
ENSMUSG00000028788	6261	6268	6483	5035	7622	5916	6119	5102
ENSMUSG00000027642	5724	6048	6824	5086	7880	5848	6017	5307
ENSMUSG00000022841	5526	5854	6699	5142	8036	6008	5855	5423
ENSMUSG00000032243	4827	5569	6817	4949	8855	6063	5532	5814
ENSMUSG00000027808	6411	6000	6170	4870	7654	5766	6520	5023
ENSMUSG00000036046	5904	6149	7195	5173	7793	5362	5633	5166
ENSMUSG00000025154	6504	5805	6781	5141	8149	5456	5578	4827
ENSMUSG00000036622	5235	6493	7122	5550	8115	5516	5259	4855
ENSMUSG00000027828	6058	6170	6174	4654	7844	5907	6255	5013
ENSMUSG00000003316	5614	5652	6982	4855	8192	5644	5581	5547
ENSMUSG00000006998	5313	5842	6545	5186	7851	5733	5931	5486
ENSMUSG00000025810	5806	5757	6973	4975	8124	5368	5629	5243
ENSMUSG00000054364	5265	5774	6410	4449	8447	5821	6096	5449
ENSMUSG00000021948	5893	6186	7282	5482	7624	5206	5237	4757
ENSMUSG00000023175	5413	5872	6795	4743	7506	5884	6167	5263
ENSMUSG00000054452	5063	5835	6743	5022	7542	5901	5931	5603
ENSMUSG00000030557	5965	5772	6479	4793	7337	5720	6119	5360
ENSMUSG00000004665	5235	6383	7065	5114	7408	5603	5757	4972
ENSMUSG00000032046	5676	6342	6616	5209	7520	5481	5719	4904
ENSMUSG00000030208	5440	5841	6311	4865	7917	5663	6131	5159
ENSMUSG00000047215	5321	6160	6543	4851	7526	5833	5982	5025
ENSMUSG00000004707	6660	6918	7328	5894	6438	4689	5060	4241
ENSMUSG00000039621	5631	6157	7090	5384	7568	5315	5063	5020
ENSMUSG00000019173	5110	5830	6386	4893	7648	5988	5997	5351
ENSMUSG00000028530	6183	5933	6894	5029	7302	5366	5508	4970
ENSMUSG00000022961	5681	6286	6790	4710	7838	5378	5395	5082
ENSMUSG00000018042	5194	5547	6605	5033	7891	5635	5824	5254
ENSMUSG00000078578	5761	6043	6104	4873	7549	5681	6179	4773
ENSMUSG00000059430	4267	5130	5747	4341	8354	6594	6457	5750
ENSMUSG00000032479	5140	5796	6513	4807	7787	5589	5691	5099
ENSMUSG00000061306	5776	6205	6932	5283	7135	5141	5195	4640
ENSMUSG00000021133	5763	5820	6725	5038	7456	5226	5464	4733
ENSMUSG00000027775	5752	5599	6157	4792	7480	5625	5766	5048
ENSMUSG00000018326	5724	5547	6209	4705	7519	5549	5928	4929
ENSMUSG00000025967	5841	5662	5818	4453	7405	5591	6162	5073
ENSMUSG00000002111	5232	5833	6430	4939	7156	5572	5630	5182
ENSMUSG00000040747	6213	6197	6538	5245	6607	5162	5499	4478
ENSMUSG00000037563	5042	5828	6653	4678	7120	5774	5777	4991
ENSMUSG00000015733	5911	5848	5556	4651	7410	5438	6353	4691
ENSMUSG00000019302	5346	6168	6811	5212	7209	5165	5000	4790
ENSMUSG00000033420	5945	6438	7478	5352	6689	4608	4681	4467
ENSMUSG00000034807	5206	5993	6534	5025	7426	5164	5356	4847
ENSMUSG00000073702	5189	5845	7176	4358	7075	5555	5565	4670
ENSMUSG00000025647	4837	5620	6849	4778	7636	5429	5394	4826
ENSMUSG00000074622	5385	5748	6274	4875	7593	5194	5318	4771
ENSMUSG00000004677	5181	5835	7313	4802	7156	5047	4980	4824
ENSMUSG00000005514	5467	6217	6726	4880	7040	5125	5099	4496
ENSMUSG00000037062	5360	5539	5737	4362	7585	5530	6011	4760
ENSMUSG00000068823	5859	5475	5798	4553	7328	5391	5781	4656
ENSMUSG00000031903	5424	5998	6554	5111	7212	4978	5056	4441
ENSMUSG00000029467	5310	5194	6199	4375	7729	5210	5586	5121
ENSMUSG00000030342	5871	5772	5914	4766	6917	5138	5558	4756
ENSMUSG00000021559	5625	5599	6705	4906	7214	4795	4914	4896
ENSMUSG00000068267	4953	5701	6054	4740	7316	5337	5614	4924
ENSMUSG00000000693	4481	4750	5703	4297	8221	5896	5720	5509
ENSMUSG00000018008	5014	5760	6618	4756	7334	5246	5008	4808
ENSMUSG00000027303	5628	5839	6347	4774	7062	5040	5031	4711
ENSMUSG00000027423	5914	5769	5968	4487	6919	5135	5820	4417
ENSMUSG00000028646	5774	5730	5934	4593	7057	5309	5421	4589
ENSMUSG00000022285	5482	5588	5492	4503	7364	5414	5820	4740
ENSMUSG00000037266	5648	7091	6785	5141	6787	4836	4567	3396
ENSMUSG00000030409	4511	5496	5985	4542	7869	5324	5360	5102
ENSMUSG00000062070	5239	5313	5700	4315	7142	5608	5709	5129
ENSMUSG00000028494	5695	5587	6698	4706	6586	4993	5146	4678
ENSMUSG00000037966	5312	5940	6453	5084	6963	5094	4876	4317
ENSMUSG00000007872	5293	6268	6237	4576	6299	4957	5582	4825
ENSMUSG00000000346	5384	5759	6098	4712	6787	5244	5309	4692
ENSMUSG00000020198	5248	5570	6913	4784	7016	4921	4784	4703
ENSMUSG00000005442	5092	5759	7099	5080	6945	4834	4421	4652
ENSMUSG00000026600	5527	5566	6375	4472	6938	4977	5378	4535
ENSMUSG00000020149	5545	5355	5579	4361	7208	5218	5804	4635
ENSMUSG00000026219	5544	5467	6113	4132	7125	5157	5368	4785
ENSMUSG00000022884	6083	5852	6056	4574	6705	4827	5333	4229
ENSMUSG00000026185	4025	4339	5303	3730	8763	6118	5688	5630
ENSMUSG00000051853	5037	5082	5918	4596	7511	5239	5215	4957
ENSMUSG00000009927	5529	5664	5924	4453	6629	5270	5246	4740
ENSMUSG00000030341	5095	5415	6199	4707	7007	5186	5252	4577
ENSMUSG00000028849	5007	5729	6213	4622	7125	5007	5360	4316
ENSMUSG00000038976	5286	5737	6473	4883	6763	4863	4782	4464
ENSMUSG00000012405	5000	5271	5541	4015	7234	5719	5816	4618
ENSMUSG00000028195	4600	5352	5963	4376	7511	5361	5353	4680
ENSMUSG00000000149	4941	5232	6078	4614	7343	5110	4981	4894
ENSMUSG00000024359	5254	5134	5737	4185	7164	5523	5428	4756
ENSMUSG00000029119	5042	5782	6784	4947	6697	4729	4607	4591
ENSMUSG00000021248	5527	5615	6028	4411	7003	4979	5040	4571
ENSMUSG00000028464	4562	5785	5865	4164	7217	5335	5635	4610
ENSMUSG00000036275	4842	5048	5655	4362	7303	5351	5789	4610
ENSMUSG00000010095	4965	5557	6092	4358	6904	4923	5392	4599
ENSMUSG00000058056	4791	5438	5900	4450	7255	5106	5284	4548
ENSMUSG00000026872	5467	5539	6474	4495	6727	4656	4905	4320
ENSMUSG00000029718	5013	6360	6559	5059	6326	4586	4651	3973
ENSMUSG00000032812	5023	5757	6352	4870	6687	4669	4760	4357
ENSMUSG00000024066	5355	5830	6729	4751	6588	4615	4506	4095
ENSMUSG00000022098	5333	6480	7209	5223	6305	4068	4001	3813
ENSMUSG00000027506	5697	5537	5508	4326	6502	5049	5411	4379
ENSMUSG00000013698	5135	5546	6156	4607	6571	5021	4868	4357
ENSMUSG00000021794	5218	4879	5448	4091	7009	5204	5559	4699
ENSMUSG00000007458	5363	5409	5732	4548	6651	4932	5057	4376
ENSMUSG00000024335	5288	5668	6247	4433	6605	4913	4756	4054
ENSMUSG00000036503	5368	5412	5594	4316	6594	4969	5410	4184
ENSMUSG00000036707	5491	5286	5531	4309	6629	4828	5299	4359
ENSMUSG00000089704	4441	4527	5133	4034	7727	5510	5417	4932
ENSMUSG00000030824	4616	5162	5844	4497	6568	5051	5077	4872
ENSMUSG00000025579	4699	5203	6140	4475	6747	4875	4631	4799
ENSMUSG00000015950	4781	4729	5575	4029	6987	5207	5495	4742
ENSMUSG00000069662	5457	5502	5613	4536	6509	4934	4892	3955
ENSMUSG00000001440	4782	4865	5663	4222	7126	5020	5057	4628
ENSMUSG00000007817	4646	5049	6441	4268	7156	4621	4382	4649
ENSMUSG00000035530	5122	5427	5473	4215	6661	4891	5196	4176
ENSMUSG00000059456	5524	5526	6330	4801	6078	4403	4286	4003
ENSMUSG00000061787	4773	5276	5747	4015	6110	5286	5062	4627
ENSMUSG00000026878	5055	5433	5281	4132	6624	4878	5396	4064
ENSMUSG00000029050	4662	5190	5910	4256	6877	4756	4854	4256
ENSMUSG00000028618	5290	5442	5541	4245	6353	4619	5240	4007
ENSMUSG00000034220	3859	4894	5263	4030	7417	5023	5241	4996
ENSMUSG00000092341	5354	6180	6855	3463	5701	4321	4132	4705
ENSMUSG00000095115	4900	4986	5771	4049	6923	4857	4660	4553
ENSMUSG00000037072	4536	4909	4681	3992	6930	5298	5796	4548
ENSMUSG00000052085	4869	4648	5725	3988	6881	4876	4832	4864
ENSMUSG00000056429	5189	4969	5552	4189	6771	4715	5052	4205
ENSMUSG00000022377	4793	4675	5637	4011	6735	5103	4966	4685
ENSMUSG00000000278	4809	5233	5387	4180	6861	4879	4967	4256
ENSMUSG00000060743	4956	5012	5423	4190	6444	4952	5332	4233
ENSMUSG00000075415	4893	4827	5558	4159	6844	4983	4746	4485
ENSMUSG00000011752	4924	4772	5437	4207	6865	4711	5110	4464
ENSMUSG00000024737	4847	5141	5985	4358	6211	4605	4836	4449
ENSMUSG00000031555	4516	4377	5173	3954	7054	5398	5197	4754
ENSMUSG00000024758	4910	5098	5462	4058	6490	4839	5247	4279
ENSMUSG00000015846	4690	4947	5881	4358	6535	4718	4634	4545
ENSMUSG00000038650	4902	5031	5805	4309	6316	4616	4935	4363
ENSMUSG00000030123	4935	5378	6743	4630	6386	4144	3994	4019
ENSMUSG00000031818	4583	4892	5512	4057	6454	4995	5340	4375
ENSMUSG00000025982	5258	5383	5558	4160	6277	4664	4912	3925
ENSMUSG00000022186	5040	5123	5470	4270	6279	4739	4960	4233
ENSMUSG00000026880	4940	5126	5760	4348	6430	4649	4867	3993
ENSMUSG00000030432	4500	5332	5924	3993	6331	4794	4921	4286
ENSMUSG00000059923	5053	5204	5710	4348	6154	4639	4727	4220
ENSMUSG00000092274	5291	6795	7298	5030	6101	3754	3252	2461
ENSMUSG00000058099	4762	4852	5551	4129	6452	4759	4799	4652
ENSMUSG00000064080	2372	2971	3652	2638	9576	6381	6147	6208
ENSMUSG00000025877	4740	4918	5460	3976	6718	4855	4870	4357
ENSMUSG00000033379	4656	5561	5821	4186	6240	4551	4731	4069
ENSMUSG00000024576	4931	4992	5259	4059	6519	4880	5094	4054
ENSMUSG00000007041	4385	4778	5147	4010	6628	4937	5291	4592
ENSMUSG00000031659	4635	4679	5738	4077	6541	4736	4553	4708
ENSMUSG00000040385	4607	4940	5227	3998	6516	4989	4961	4411
ENSMUSG00000021306	4927	5596	5889	4338	6468	4203	4433	3790
ENSMUSG00000037815	4698	4724	5343	3866	6738	4687	5007	4448
ENSMUSG00000020850	4471	4595	5841	3961	6457	4752	4447	4977
ENSMUSG00000022564	4262	5308	5905	4377	6499	4611	4402	4137
ENSMUSG00000027204	3222	3551	4429	2881	8301	5777	5484	5825
ENSMUSG00000039286	4558	4638	5681	3927	6744	4612	4720	4448
ENSMUSG00000035697	4639	5214	5981	4175	6420	4582	4176	4066
ENSMUSG00000031696	5153	4958	5061	4032	6376	4563	4945	3977
ENSMUSG00000029484	4820	4664	4934	3777	6443	4780	5265	4377
ENSMUSG00000102869	5345	4988	5288	4091	6142	4504	4717	3984
ENSMUSG00000041740	4441	4937	5477	4243	6579	4592	4611	4173
ENSMUSG00000021484	4519	4839	5532	4275	6473	4491	4626	4181
ENSMUSG00000007613	5229	4953	5590	4161	6125	4234	4682	3903
ENSMUSG00000022483	2951	5614	4676	4522	6954	5313	4703	4115
ENSMUSG00000003429	4478	5000	5410	3964	6065	4980	4692	4229
ENSMUSG00000027698	5219	4977	5539	4064	5991	4379	4614	4011
ENSMUSG00000005417	4469	4964	5681	4092	6412	4627	4548	3969
ENSMUSG00000016319	4393	4993	4990	3875	6210	4874	5018	4345
ENSMUSG00000038733	4862	4741	5490	3769	6427	4551	4754	4085
ENSMUSG00000051695	4460	4800	5499	4235	6379	4626	4367	4251
ENSMUSG00000004105	3254	3693	4265	3304	7989	5591	5248	5270
ENSMUSG00000026335	4575	4931	5240	4045	6326	4478	4923	4095
ENSMUSG00000010307	4975	5967	6608	4748	4873	4121	3939	3368
ENSMUSG00000057738	4491	5032	5492	3765	6294	4469	4581	4449
ENSMUSG00000028041	4091	4751	5083	4097	6511	4822	5002	4213
ENSMUSG00000025794	4950	4747	4802	3681	6130	5048	5275	3828
ENSMUSG00000001472	4492	5212	5874	4304	6127	4180	4204	4050
ENSMUSG00000036103	5314	5637	6061	4680	5271	3734	4062	3662
ENSMUSG00000022148	5340	4936	5949	4381	5926	4176	4090	3554
ENSMUSG00000032855	4248	4682	6080	4022	6221	4310	4120	4658
ENSMUSG00000006740	4879	4753	4921	3949	6447	4359	5023	3957
ENSMUSG00000018474	4651	4866	5957	4133	6233	4317	4075	4025
ENSMUSG00000011884	4713	5088	5760	4045	5661	4480	4434	3976
ENSMUSG00000004530	4536	4689	5669	4224	6048	4542	4415	3996
ENSMUSG00000112148	5438	6468	6685	4662	5356	3496	3136	2757
ENSMUSG00000007564	4328	4679	5431	4105	6225	4623	4496	4101
ENSMUSG00000024308	4517	4940	5560	4238	6061	4423	4643	3563
ENSMUSG00000028370	3657	3728	4833	3116	7703	5044	4863	4973
ENSMUSG00000026234	4774	4510	4560	3548	6464	4772	5175	4054
ENSMUSG00000045312	4592	4726	5395	3746	6311	4551	4452	4033
ENSMUSG00000005873	4675	4569	5238	3771	6261	4389	4907	3972
ENSMUSG00000079523	4267	4861	5428	3542	5787	4818	4864	4167
ENSMUSG00000031400	4398	4524	5191	4035	6246	4635	4524	4132
ENSMUSG00000025278	3485	3762	4900	3110	7128	5127	4813	5348
ENSMUSG00000098557	4432	4509	4566	3517	6499	4483	5103	4409
ENSMUSG00000034947	4631	4967	5573	4061	5729	4457	4254	3809
ENSMUSG00000019943	4910	4950	5448	4070	5812	4100	4406	3706
ENSMUSG00000022500	4455	4775	5248	3820	5899	4428	4629	4113
ENSMUSG00000015854	4666	4871	5643	4164	5539	4086	4318	4071
ENSMUSG00000031565	4468	5243	5594	4297	5878	4074	4104	3665
ENSMUSG00000041028	4311	4568	4946	3591	6172	4624	4899	4151
ENSMUSG00000030057	4754	4883	4857	3670	5752	4545	4900	3797
ENSMUSG00000013787	4245	4989	5915	4429	5886	4023	3912	3737
ENSMUSG00000070327	3970	3804	5564	3176	6665	4762	4366	4711
ENSMUSG00000049130	4369	4331	5096	3906	6387	4456	4491	3977
ENSMUSG00000030738	4414	4510	5269	3893	5761	4497	4623	4043
ENSMUSG00000079293	5536	5615	5391	4485	4780	3722	4186	3277
ENSMUSG00000063065	4119	4621	5010	3791	5981	4716	4592	4144
ENSMUSG00000026674	4798	4814	5458	4083	5711	3952	4152	3974
ENSMUSG00000019832	4420	4252	4337	3377	6079	4719	5306	4371
ENSMUSG00000032412	4948	4687	4716	3811	5789	4364	4715	3813
ENSMUSG00000035901	4454	4322	5187	3766	6212	4356	4328	4196
ENSMUSG00000027087	4339	4304	4793	3530	6019	4416	5092	4294
ENSMUSG00000023088	4324	4651	5166	3806	6282	4380	4210	3955
ENSMUSG00000024150	4145	4383	4705	3456	6192	4680	5011	4188
ENSMUSG00000051223	4774	4349	4714	3748	5950	4330	4794	3946
ENSMUSG00000066036	3964	4135	5320	3164	6085	4573	4331	4947
ENSMUSG00000039501	4176	4225	5162	3653	6105	4533	4641	4021
ENSMUSG00000026288	4170	4008	5022	3768	6241	4575	4465	4261
ENSMUSG00000004266	4489	4831	5464	4275	5356	4186	4239	3670
ENSMUSG00000021270	4407	3882	4228	3138	6314	4670	5509	4331
ENSMUSG00000037852	3593	4003	4172	3046	6649	4927	5353	4635
ENSMUSG00000026074	4246	4421	5139	3725	6186	4253	4330	4055
ENSMUSG00000020099	4045	4547	5178	3826	6219	4116	4321	4096
ENSMUSG00000037373	4264	4645	5087	3892	5941	4267	4435	3793
ENSMUSG00000031633	4016	4570	4663	3664	6203	4524	4753	3930
ENSMUSG00000024965	4146	4729	5025	3928	5995	4355	4261	3773
ENSMUSG00000046330	4631	4745	5667	3536	5356	4168	4491	3573
ENSMUSG00000034902	4291	4821	5810	4263	5594	3991	3782	3582
ENSMUSG00000031751	4298	4596	5017	3836	5919	4235	4484	3747
ENSMUSG00000002602	3759	3856	4526	3355	6675	4898	4813	4232
ENSMUSG00000023186	4917	4721	5216	4056	5518	3886	4330	3439
ENSMUSG00000030654	4566	4311	4956	3694	5920	4260	4721	3650
ENSMUSG00000020432	4198	4282	5069	3655	6054	4386	4516	3883
ENSMUSG00000030662	4434	4311	4853	3966	5761	4204	4586	3900
ENSMUSG00000031532	4226	4748	4640	3746	6004	4313	4529	3768
ENSMUSG00000027848	5354	5856	6259	4693	4638	3138	3183	2761
ENSMUSG00000025314	4368	4329	5301	3713	5820	4286	4105	3898
ENSMUSG00000018340	3929	4421	4889	3630	6238	4383	4390	3918
ENSMUSG00000022957	4073	4334	5111	3888	6117	4137	4164	3968
ENSMUSG00000068566	3808	3981	4745	3732	6369	4433	4603	4081
ENSMUSG00000023830	4233	4397	5175	3505	6001	4020	4135	4196
ENSMUSG00000000555	3484	3943	4434	3272	6638	4844	4559	4452
ENSMUSG00000027893	4725	4658	5159	4068	5343	4028	4031	3565
ENSMUSG00000019558	4078	4618	5168	3800	5981	4151	4129	3638
ENSMUSG00000024413	4335	4388	5259	3991	5698	4068	4020	3804
ENSMUSG00000029076	4545	4788	5145	3645	5458	4053	4226	3667
ENSMUSG00000020456	3956	4259	4981	3771	6002	4281	4213	4061
ENSMUSG00000020572	4623	4807	4687	3729	5161	4085	4501	3763
ENSMUSG00000030591	3977	4316	5034	3556	5699	4156	4527	4058
ENSMUSG00000036181	4949	5131	5191	4000	5000	3719	4104	3195
ENSMUSG00000040466	4213	4401	5198	3885	5673	3924	4308	3661
ENSMUSG00000028173	4305	4454	5073	3698	5738	4137	4129	3671
ENSMUSG00000027540	4341	4666	5218	3741	5641	4012	3906	3670
ENSMUSG00000021877	4328	4660	4523	3574	5633	4231	4584	3627
ENSMUSG00000018217	4247	4682	5265	3821	5582	4188	4028	3339
ENSMUSG00000022106	4801	4499	5032	4042	5060	3771	4231	3694
ENSMUSG00000022836	4307	4517	5130	3760	5718	4067	4075	3551
ENSMUSG00000034247	4289	4461	5466	4022	5584	3925	3885	3491
ENSMUSG00000020790	4150	4124	4862	3604	5830	4183	4298	4016
ENSMUSG00000025544	4402	4297	4664	3652	5859	3978	4541	3631
ENSMUSG00000028059	4283	4427	5050	3657	5656	4049	4187	3668
ENSMUSG00000018965	4264	4328	4816	3584	5561	4282	4342	3771
ENSMUSG00000021577	4127	4405	4825	3777	5638	4042	4263	3793
ENSMUSG00000038467	4008	4554	4898	3625	5468	4228	4322	3760
ENSMUSG00000040731	4152	4452	4618	3637	5581	4164	4433	3801
ENSMUSG00000024012	3862	4456	4942	3787	5761	4213	3942	3858
ENSMUSG00000031812	4293	4550	4785	3725	5601	4139	4102	3614
ENSMUSG00000026123	4480	4329	4809	3902	5591	3892	4006	3745
ENSMUSG00000042129	4836	4527	5464	3993	5351	3843	3547	3175
ENSMUSG00000032097	4468	4174	5114	3550	5369	4092	4208	3748
ENSMUSG00000004846	3932	4496	4982	3891	5678	3951	4068	3724
ENSMUSG00000024835	4013	4550	5057	3775	5560	4121	4111	3517
ENSMUSG00000036636	4153	4829	5430	4046	5081	3960	3759	3402
ENSMUSG00000024620	3606	4012	4845	3610	6092	4217	4116	4144
ENSMUSG00000016528	4139	4484	4965	3651	5582	4104	3969	3734
ENSMUSG00000005397	3018	3239	3888	2749	6950	5097	4889	4794
ENSMUSG00000030447	4087	4226	4966	3517	5686	4014	4368	3753
ENSMUSG00000028382	4265	4135	4569	3533	5888	4078	4437	3653
ENSMUSG00000002812	4127	4525	4924	3710	5504	4056	3954	3758
ENSMUSG00000042626	4097	4114	5102	3656	5755	4069	4062	3634
ENSMUSG00000075706	3921	4260	4707	3386	5446	4443	4393	3919
ENSMUSG00000005087	3739	3795	4104	3264	6156	4395	5015	3971
ENSMUSG00000060216	3966	4494	5150	3836	5622	4105	3790	3436
ENSMUSG00000037820	3825	3848	4696	3508	5820	4238	4260	4163
ENSMUSG00000075602	3465	3519	4086	3031	6250	4771	5197	4035
ENSMUSG00000008683	4471	4020	4624	3186	5244	4299	4605	3902
ENSMUSG00000030095	4201	4569	5106	3798	5365	3906	3849	3554
ENSMUSG00000061175	4677	4618	5591	3736	5099	3588	3593	3427
ENSMUSG00000001131	3517	4072	4178	3100	6089	4627	4768	3963
ENSMUSG00000095041	4382	5543	5909	4225	5254	3330	3004	2656
ENSMUSG00000024392	3787	4494	5153	3655	5801	3897	3884	3624
ENSMUSG00000035891	4229	4421	5097	3804	5290	3805	4003	3612
ENSMUSG00000025362	4148	4292	4661	3393	5288	4350	4497	3628
ENSMUSG00000024937	3963	4481	4950	3541	5627	3978	4084	3605
ENSMUSG00000063015	4224	4306	4397	3424	5486	4228	4524	3625
ENSMUSG00000020823	3651	3930	4581	3483	5999	4289	4250	3978
ENSMUSG00000032096	4097	4189	4716	3581	5571	4102	4161	3742
ENSMUSG00000020361	4307	4101	4440	3186	5780	4124	4401	3747
ENSMUSG00000028673	4132	4568	5032	3663	5356	3724	4068	3537
ENSMUSG00000020460	5505	4726	5704	2679	5015	3876	4124	2431
ENSMUSG00000029106	4073	4228	4827	3572	5742	3877	4050	3654
ENSMUSG00000020376	4278	4628	4860	3772	5082	3844	4210	3343
ENSMUSG00000066306	4120	4597	5136	3718	5327	3635	3739	3739
ENSMUSG00000028843	3844	4382	4798	3643	5518	4067	4052	3665
ENSMUSG00000001025	3174	3567	3647	2619	6288	5100	5303	4185
ENSMUSG00000031438	4246	4425	4264	3499	5510	3920	4401	3545
ENSMUSG00000042520	3830	4117	4852	3677	5633	4070	3761	3840
ENSMUSG00000062270	4167	4522	4477	3395	5380	3964	4413	3412
ENSMUSG00000042228	3839	3997	4581	3442	5483	4242	4414	3697
ENSMUSG00000052593	4553	4503	4709	3814	5100	3615	3938	3458
ENSMUSG00000028868	3898	4144	4823	3566	5512	3941	4023	3755
ENSMUSG00000048234	4571	4211	4528	3448	5428	3798	4164	3460
ENSMUSG00000020695	3811	4272	4836	3685	5519	3843	3714	3839
ENSMUSG00000038991	3715	4008	4349	3400	5775	4093	4222	3951
ENSMUSG00000016487	4171	4218	4784	3483	5627	3692	3991	3515
ENSMUSG00000059326	3806	4807	5510	3834	5491	3482	3354	3187
ENSMUSG00000061315	4159	4349	4417	3156	5422	4013	4405	3483
ENSMUSG00000036943	4155	4000	4406	3343	5758	4051	4303	3387
ENSMUSG00000020349	4081	4128	4543	3617	5346	4019	3904	3680
ENSMUSG00000050721	4370	4419	5078	3986	5018	3720	3518	3186
ENSMUSG00000022043	4040	4094	4768	3540	5746	3692	3972	3436
ENSMUSG00000038633	4052	4174	4444	3314	5525	4031	4168	3559
ENSMUSG00000000078	4329	4391	4834	3459	5318	3686	3963	3249
ENSMUSG00000067212	4078	4485	5297	3631	4882	3867	3972	2975
ENSMUSG00000056851	3698	4142	4790	3313	5648	4043	3841	3708
ENSMUSG00000049866	3571	3786	4080	3034	6052	4242	4486	3901
ENSMUSG00000027111	3665	3633	4086	3059	6157	4264	4442	3840
ENSMUSG00000026480	3935	4288	4691	3366	5476	3839	4110	3356
ENSMUSG00000024853	3974	4410	4507	3432	5332	3917	4031	3453
ENSMUSG00000022558	3863	4138	5176	3603	5259	3722	3592	3686
ENSMUSG00000031007	4333	4190	4411	3422	5335	3836	4269	3234
ENSMUSG00000053617	4021	4069	4942	3588	5468	3666	3627	3577
ENSMUSG00000036545	4246	4762	5610	4142	4574	3264	3208	3143
ENSMUSG00000056515	3845	4150	4691	3371	5211	4083	3951	3646
ENSMUSG00000035325	3711	4320	4774	3660	5309	3749	3872	3542
ENSMUSG00000027288	4077	4210	4776	3375	5325	3829	3779	3552
ENSMUSG00000025151	3837	4308	4658	3465	5298	3645	3967	3654
ENSMUSG00000052384	3758	4062	4560	3329	5837	3782	3928	3562
ENSMUSG00000023456	4075	3993	4617	3488	5241	3950	3959	3494
ENSMUSG00000029781	2991	3221	3852	2791	6256	4664	4690	4337
ENSMUSG00000052353	3974	4675	5607	3691	4914	3291	3164	3486
ENSMUSG00000021771	3824	4185	4359	3227	5253	3948	4298	3692
ENSMUSG00000062078	4052	4057	4263	3367	5392	3827	4312	3468
ENSMUSG00000034484	3694	3694	3894	3043	5751	4377	4548	3707
ENSMUSG00000025261	3727	3909	5141	3051	5584	3738	3524	4023
ENSMUSG00000018909	3982	4159	4936	3599	5346	3856	3484	3282
ENSMUSG00000002147	3795	4339	4959	3492	5087	3740	3708	3516
ENSMUSG00000064368	3934	4216	3814	2661	5016	4751	5448	2794
ENSMUSG00000052310	3812	4431	4713	3488	5169	3779	3821	3413
ENSMUSG00000021457	4161	4190	5171	3694	5014	3534	3561	3245
ENSMUSG00000022462	4032	4037	4755	3339	5260	3821	3908	3409
ENSMUSG00000040462	3918	4313	4776	3376	5224	3695	3938	3317
ENSMUSG00000002603	3935	4371	4797	3586	4865	3686	3806	3455
ENSMUSG00000037306	3656	4119	4769	3492	5460	3820	3781	3396
ENSMUSG00000032116	3735	4026	4351	3383	5557	3805	4093	3495
ENSMUSG00000004952	3747	4570	5329	3910	5151	3384	3381	2945
ENSMUSG00000020358	4066	4078	4265	3126	5478	3843	4181	3329
ENSMUSG00000019055	3593	3769	4464	3175	5596	3969	3942	3825
ENSMUSG00000028273	3784	3804	4413	3228	5340	3955	4285	3477
ENSMUSG00000056076	3887	4097	4519	3349	5272	3722	3959	3407
ENSMUSG00000056888	3746	4467	4785	3610	4805	3704	3826	3246
ENSMUSG00000021134	4210	4654	4722	3468	4942	3590	3526	2981
ENSMUSG00000020592	3483	4063	4456	3215	5557	3864	3917	3479
ENSMUSG00000026509	3271	3779	4156	3015	5876	3996	4194	3711
ENSMUSG00000021709	4131	4052	4389	3280	5080	3691	4074	3266
ENSMUSG00000019428	3854	4276	4565	3528	4799	3839	3778	3322
ENSMUSG00000024870	3479	3956	4534	3275	5161	3804	4047	3671
ENSMUSG00000029598	3587	4183	4724	3581	5213	3468	3696	3442
ENSMUSG00000009090	3689	3894	4355	3352	5312	3865	3897	3480
ENSMUSG00000034290	3851	3899	4631	3248	5106	3762	3846	3447
ENSMUSG00000043940	3707	3565	4894	3040	5249	3736	3551	4036
ENSMUSG00000054693	4003	3787	4074	3166	5222	3638	4068	3721
ENSMUSG00000032737	3862	4104	4836	3576	4848	3635	3472	3331
ENSMUSG00000029070	3857	4382	4867	3719	4826	3384	3431	3192
ENSMUSG00000037487	3945	3839	4611	3133	5291	3491	3701	3593
ENSMUSG00000018750	3653	3878	4326	3437	5137	3624	3756	3774
ENSMUSG00000020009	4000	4168	4540	3549	4918	3595	3591	3213
ENSMUSG00000040940	3545	4351	4829	3599	4916	3568	3535	3226
ENSMUSG00000020745	3939	3909	4269	3212	5065	3775	3961	3402
ENSMUSG00000034908	3268	3906	4656	3339	5316	3797	3633	3525
ENSMUSG00000020315	3434	3808	4326	3161	5515	3640	3713	3843
ENSMUSG00000004455	4118	3915	4203	3301	4923	3614	4028	3332
ENSMUSG00000019978	3885	4182	4462	3255	4931	3596	3707	3336
ENSMUSG00000024725	4106	3733	4285	3247	4919	3577	4151	3322
ENSMUSG00000041324	2963	3003	3743	2469	6334	4093	4723	3997
ENSMUSG00000021282	4021	4019	4181	3275	5091	3543	4034	3070
ENSMUSG00000020841	3275	3366	3941	2774	5793	4032	4117	3921
ENSMUSG00000035152	3565	3816	4179	3288	5188	3816	3864	3497
ENSMUSG00000029478	3074	3647	4912	3036	5441	3767	3425	3826
ENSMUSG00000029426	3814	3711	4341	3045	5124	3688	4001	3363
ENSMUSG00000020859	4107	3903	4669	3237	5062	3352	3692	3060
ENSMUSG00000064210	3530	3549	4482	3048	5274	3896	3745	3554
ENSMUSG00000025508	3498	4296	4523	2978	4777	3842	3916	3232
ENSMUSG00000057522	3960	3872	4018	3215	4970	3875	3790	3351
ENSMUSG00000031311	3754	3862	4327	3047	5029	3798	3935	3277
ENSMUSG00000054404	3934	3633	4639	3133	5008	3641	3861	3162
ENSMUSG00000029063	3609	4046	4511	3429	4826	3757	3575	3237
ENSMUSG00000019471	3435	3731	4171	3145	5234	3844	3844	3543
ENSMUSG00000020594	3917	3890	4183	3266	4916	3565	3787	3422
ENSMUSG00000029470	3820	4140	4644	3539	4606	3613	3383	3173
ENSMUSG00000027907	2992	3865	4243	2924	5152	3922	4042	3771
ENSMUSG00000041801	3609	4148	4409	3150	4970	3539	3765	3281
ENSMUSG00000034024	3726	3624	3917	3002	5076	3930	4110	3448
ENSMUSG00000022180	3437	3379	3830	2792	5203	4023	4145	3998
ENSMUSG00000057113	3986	3965	3725	2873	5067	3709	4102	3309
ENSMUSG00000019370	3452	3611	4243	3148	4995	3753	3922	3591
ENSMUSG00000030104	3962	3790	4343	3264	4937	3450	3679	3225
ENSMUSG00000043733	3546	3809	4662	3389	5036	3263	3674	3243
ENSMUSG00000033184	3809	3901	3905	3157	5106	3519	3940	3254
ENSMUSG00000019804	3554	3557	4185	2997	5048	3757	4157	3259
ENSMUSG00000021823	3581	3650	4333	3097	5314	3704	3419	3405
ENSMUSG00000028757	3490	3702	4271	3068	5100	3793	3709	3354
ENSMUSG00000005034	3569	3597	3947	3042	5239	3627	4203	3249
ENSMUSG00000022175	3232	3681	4321	3353	5022	3700	3663	3494
ENSMUSG00000002900	3324	3479	4013	2761	5404	3762	3852	3851
ENSMUSG00000056692	3440	3856	4331	3220	5116	3636	3758	3077
ENSMUSG00000032997	3078	3847	4198	3248	5228	3621	3813	3395
ENSMUSG00000019210	3913	3938	3902	3027	4933	3616	3832	3236
ENSMUSG00000039477	3160	3741	4642	3126	5462	3450	3342	3459
ENSMUSG00000015714	3591	3741	4360	3310	4849	3725	3563	3224
ENSMUSG00000021610	3734	3783	4269	3249	5038	3540	3612	3127
ENSMUSG00000022295	4079	3895	4184	3236	4755	3500	3734	2968
ENSMUSG00000035203	3059	4062	4268	3219	5058	3681	3613	3374
ENSMUSG00000052160	3256	3370	4138	3073	5372	4033	3812	3230
ENSMUSG00000029465	3525	3426	3993	3035	5036	3942	3892	3404
ENSMUSG00000042079	3645	3803	3903	3108	4870	3604	3910	3386
ENSMUSG00000027639	3716	4050	4499	3263	4773	3454	3633	2836
ENSMUSG00000024187	3329	3813	4468	3145	5016	3673	3497	3262
ENSMUSG00000024248	3882	3777	3823	3035	4943	3546	3996	3186
ENSMUSG00000026956	3704	4069	4484	3343	4723	3460	3356	3009
ENSMUSG00000033335	3376	3800	4463	3172	5080	3311	3552	3374
ENSMUSG00000003458	3337	3794	4294	3209	4974	3669	3634	3216
ENSMUSG00000020671	3745	3745	4002	2890	5078	3649	3873	3129
ENSMUSG00000026421	2913	3311	3495	2639	5513	4172	4222	3843
ENSMUSG00000020143	3596	3567	4492	3088	4874	3709	3292	3470
ENSMUSG00000029705	3390	3705	4140	2846	5003	3720	3854	3419
ENSMUSG00000029994	4068	4245	4643	3417	4417	3315	3195	2766
ENSMUSG00000030120	3342	3889	4176	3015	4863	3729	3672	3374
ENSMUSG00000002981	3472	3861	4205	3160	4928	3568	3659	3200
ENSMUSG00000029390	3842	3801	3903	2964	4983	3497	3924	3136
ENSMUSG00000037410	3687	4012	4605	3364	4556	3193	3388	3229
ENSMUSG00000038393	3753	3826	4167	3259	4727	3621	3757	2914
ENSMUSG00000029163	3553	3964	4443	3313	4877	3438	3260	3171
ENSMUSG00000034342	3741	3727	4177	2972	4894	3646	3458	3390
ENSMUSG00000031960	3259	3592	4107	3064	5033	3699	3783	3441
ENSMUSG00000028822	3709	3676	4104	3037	4619	3789	3769	3249
ENSMUSG00000021390	4380	4972	4847	3694	3767	2577	3410	2160
ENSMUSG00000005198	3351	3507	4797	3079	4983	3376	3178	3525
ENSMUSG00000026586	3538	3692	4152	3062	4923	3599	3720	3096
ENSMUSG00000041734	3472	3797	4724	3383	4719	3170	3307	3197
ENSMUSG00000020869	3542	3657	4125	3033	4998	3578	3515	3291
ENSMUSG00000066621	3922	4320	5004	3626	4262	2900	2945	2659
ENSMUSG00000000826	3794	3819	4297	3110	4889	3350	3259	3102
ENSMUSG00000059182	3910	3824	3914	3080	4740	3500	3540	3108
ENSMUSG00000039262	3508	3461	4430	3198	5032	3420	3143	3322
ENSMUSG00000038886	3548	3552	4732	3439	5112	3060	3011	3018
ENSMUSG00000036371	3726	3758	3983	2800	4816	3520	3930	2928
ENSMUSG00000031029	3267	3808	3954	3069	4718	3526	3958	3152
ENSMUSG00000032458	3722	3696	4082	2979	4822	3313	3621	3215
ENSMUSG00000024953	3360	3744	3791	2866	5044	3665	3773	3194
ENSMUSG00000021665	3354	3360	3680	2700	5092	3937	3948	3357
ENSMUSG00000038539	3163	4067	4127	3252	4781	3447	3545	3034
ENSMUSG00000020571	3555	3597	4043	3040	4810	3542	3704	3110
ENSMUSG00000063358	3664	3692	3755	2985	4678	3594	3722	3272
ENSMUSG00000026842	3351	3457	4272	3142	4981	3309	3428	3338
ENSMUSG00000038244	3020	3364	4324	2819	5262	3514	3442	3526
ENSMUSG00000025854	3685	4160	4634	3498	4170	2995	3032	3085
ENSMUSG00000020964	3587	3806	4277	3094	4817	3197	3426	3051
ENSMUSG00000024053	3009	3308	3638	2741	5173	3776	3994	3616
ENSMUSG00000042406	3630	4075	4116	3003	4547	3391	3556	2923
ENSMUSG00000015755	3383	3434	4099	3042	4832	3550	3619	3192
ENSMUSG00000001418	3536	3654	4105	3070	4854	3429	3523	2974
ENSMUSG00000058793	3719	3851	4480	3335	4675	3088	3145	2851
ENSMUSG00000031865	3387	3614	4223	3129	4865	3374	3419	3119
ENSMUSG00000021978	3340	3367	4120	3077	4899	3234	3424	3633
ENSMUSG00000027620	3932	4106	4152	3182	4248	3251	3498	2715
ENSMUSG00000022305	3769	3763	4214	3083	4593	3360	3116	3106
ENSMUSG00000013160	3299	3739	4030	2982	4505	3481	3596	3348
ENSMUSG00000023004	3033	3137	4141	3115	4521	3527	3755	3731
ENSMUSG00000029430	3362	3599	3573	2867	4804	3587	3796	3351
ENSMUSG00000060261	3523	3882	4043	3142	4557	3474	3309	2984
ENSMUSG00000053063	4115	4017	4087	3193	4239	3182	3435	2645
ENSMUSG00000036644	3490	3690	4329	3202	4712	3243	3253	2993
ENSMUSG00000020580	3054	3050	3499	2551	5289	3937	4140	3391
ENSMUSG00000025162	3170	3587	4146	3004	4698	3510	3495	3277
ENSMUSG00000022463	3244	3842	4361	3252	4500	3118	3375	3122
ENSMUSG00000062234	3480	3591	4302	3145	4621	3345	3289	3027
ENSMUSG00000063316	3209	3716	3857	3029	4513	3703	3520	3217
ENSMUSG00000018398	3542	3828	4389	3229	4665	3089	3203	2808
ENSMUSG00000030220	3438	3305	3915	2919	4619	3597	3697	3214
ENSMUSG00000032698	3479	3611	4239	3083	4493	3296	3616	2859
ENSMUSG00000027366	3722	3683	3856	3043	4472	3365	3691	2811
ENSMUSG00000024909	3293	3818	4382	3324	4328	3181	3254	3043
ENSMUSG00000001555	2969	3661	4014	3016	4768	3434	3484	3241
ENSMUSG00000032122	3677	3596	4217	3211	4395	3332	3207	2853
ENSMUSG00000003380	3564	3996	4270	3114	4320	3165	3260	2779
ENSMUSG00000028161	3691	3601	3870	2928	4579	3271	3531	2976
ENSMUSG00000022312	3352	3694	3813	2884	4543	3530	3563	3060
ENSMUSG00000025950	3634	3454	3846	2852	4564	3209	3830	3032
ENSMUSG00000038776	3221	3714	3851	2998	4828	3257	3509	3028
ENSMUSG00000051343	3110	3597	4211	3023	4876	3286	3258	2964
ENSMUSG00000020088	3430	3654	3968	2962	4379	3399	3581	2930
ENSMUSG00000034462	3839	3710	4124	2999	4606	2956	3300	2731
ENSMUSG00000031453	3229	3576	4168	3111	4644	3270	3253	2897
ENSMUSG00000022336	3430	3771	3622	2724	4669	3376	3847	2671
ENSMUSG00000071650	3240	3664	4012	3059	4664	3245	3176	3047
ENSMUSG00000028760	3336	3495	4067	2888	4626	3201	3357	3136
ENSMUSG00000022261	3789	4274	4285	3059	3986	3044	3218	2405
ENSMUSG00000029338	4145	4000	4512	3063	3834	2856	3035	2598
ENSMUSG00000032434	3408	3673	3881	2910	4656	3336	3391	2777
ENSMUSG00000028936	3455	3664	4050	2713	4365	3383	3464	2887
ENSMUSG00000036333	3296	3344	4062	2695	4809	3320	3264	3166
ENSMUSG00000034205	2715	3407	3541	2663	4814	3726	3735	3301
ENSMUSG00000030530	3062	3579	4249	3037	4535	3286	3081	3057
ENSMUSG00000051495	3429	3896	4151	3156	4546	2979	3099	2630
ENSMUSG00000018501	3447	3281	4049	2924	4615	3189	3165	3200
ENSMUSG00000039191	3125	3220	3555	2688	5010	3536	3670	3047
ENSMUSG00000025511	3353	3804	4039	3062	4520	3106	3124	2835
ENSMUSG00000019818	3366	3414	3345	2836	4856	3447	3718	2844
ENSMUSG00000050565	3380	3312	3565	2923	4672	3474	3579	2853
ENSMUSG00000015165	3255	3628	3907	2952	4378	3274	3411	2949
ENSMUSG00000002103	3293	3563	4014	3132	4512	3227	3198	2813
ENSMUSG00000030062	3379	3705	3755	3032	4476	3109	3462	2834
ENSMUSG00000032328	3672	3724	3786	2877	4397	3089	3357	2758
ENSMUSG00000059248	3078	3455	3692	2770	4670	3388	3513	3090
ENSMUSG00000014956	3524	3516	3439	2774	4532	3344	3726	2794
ENSMUSG00000022831	3219	3678	3899	3110	4497	3253	3352	2615
ENSMUSG00000022477	3298	3394	3856	2803	4728	3234	3228	3034
ENSMUSG00000031422	3520	3550	3729	2746	4398	3264	3528	2773
ENSMUSG00000020496	3357	3702	3945	2871	4469	3141	3197	2818
ENSMUSG00000024759	3276	3457	3728	2766	4625	3243	3438	2966
ENSMUSG00000070738	3681	3439	4135	3092	4202	3043	2966	2871
ENSMUSG00000037331	3285	3171	3997	2923	4476	3228	3307	3025
ENSMUSG00000019998	3210	3495	3532	2772	4414	3224	3716	3024
ENSMUSG00000029472	3336	3686	3937	3003	4312	3221	3193	2679
ENSMUSG00000017776	2907	3055	3367	2467	4891	3559	3859	3177
ENSMUSG00000027177	3510	3549	3995	2990	4263	3050	3049	2875
ENSMUSG00000058818	3601	3813	4292	3248	4210	2916	2723	2439
ENSMUSG00000020029	3191	3440	3645	2747	4567	3227	3701	2719
ENSMUSG00000004040	3081	3361	3956	2964	4393	3305	3257	2905
ENSMUSG00000021111	3436	3424	3905	2813	4322	3178	3281	2860
ENSMUSG00000039959	3439	3379	4297	2936	4222	3017	2907	3014
ENSMUSG00000030105	3621	3273	3472	2725	4254	3298	3689	2819
ENSMUSG00000006498	3040	3348	3968	2945	4360	3297	3235	2935
ENSMUSG00000052296	3167	3432	4050	2844	4479	3141	2955	3035
ENSMUSG00000046841	3105	3632	3943	2849	4216	3190	3405	2747
ENSMUSG00000027678	3249	3201	4152	2936	4315	3049	3099	3085
ENSMUSG00000004535	3368	3376	3755	2845	4242	3007	3545	2937
ENSMUSG00000023118	2992	3462	3781	2852	4501	3185	3186	3103
ENSMUSG00000029405	3412	3311	3557	2808	4429	3312	3338	2854
ENSMUSG00000022867	3376	3200	3610	2732	4334	3307	3458	2971
ENSMUSG00000097715	3250	3584	4092	2936	4440	2984	2963	2738
ENSMUSG00000006005	3390	3166	3824	2557	4472	3071	3395	3015
ENSMUSG00000020868	3072	3371	4023	2912	4384	3139	3121	2841
ENSMUSG00000034595	2833	3398	3643	2898	4621	3401	3112	2945
ENSMUSG00000036833	3147	3502	3948	2987	4307	3042	2968	2924
ENSMUSG00000063193	3636	3498	4182	3001	3976	2887	3049	2595
ENSMUSG00000027006	3667	3640	3940	2870	4023	2898	3100	2648
ENSMUSG00000008730	3193	3382	3892	2780	4268	3113	3304	2849
ENSMUSG00000049470	3271	3233	3908	2781	4460	3064	3095	2940
ENSMUSG00000020184	3215	3329	3539	2461	4681	3199	3537	2775
ENSMUSG00000036499	3430	3282	3722	2607	4541	3194	3131	2796
ENSMUSG00000021109	3322	3484	3506	2777	4419	3055	3509	2622
ENSMUSG00000069792	3259	3237	3671	2594	4027	3199	3703	2998
ENSMUSG00000055302	3574	3511	3458	2561	4217	3103	3513	2735
ENSMUSG00000030748	2877	3114	3631	2699	4720	3359	3147	3087
ENSMUSG00000006676	3020	3531	3988	2993	4391	3070	2923	2699
ENSMUSG00000078429	3184	3413	3903	3114	4444	3119	2821	2609
ENSMUSG00000048865	3310	3330	3958	2888	4270	3074	3056	2719
ENSMUSG00000075705	2952	3273	3554	2623	4291	3344	3392	3171
ENSMUSG00000075700	3435	3351	3373	2690	4215	3289	3580	2659
ENSMUSG00000028459	3405	3296	3912	2850	4202	3255	3100	2544
ENSMUSG00000029771	3268	3388	3643	2745	4202	3213	3327	2772
ENSMUSG00000027479	3304	3088	3531	2652	4378	3378	3480	2737
ENSMUSG00000021486	3145	3230	3414	2697	4443	3243	3339	3025
ENSMUSG00000001687	3284	3437	3641	2734	4338	3025	3426	2645
ENSMUSG00000050912	3545	3548	3840	3024	4046	2953	2940	2620
ENSMUSG00000071659	3437	3314	3944	2800	4257	2926	3218	2578
ENSMUSG00000023942	2957	3384	3703	2894	4309	3071	3269	2862
ENSMUSG00000026667	3155	2904	3352	2661	4559	3265	3495	3040
ENSMUSG00000005566	3135	3390	3660	2866	4454	2966	3277	2667
ENSMUSG00000036246	3206	3538	3981	3049	4044	2909	2960	2718
ENSMUSG00000004897	3103	3405	3494	2543	4386	3346	3394	2697
ENSMUSG00000021987	3506	3056	3507	2549	4413	3176	3290	2871
ENSMUSG00000030754	3257	3350	3435	2745	4265	3094	3437	2748
ENSMUSG00000026867	3395	3172	3834	2710	4376	2965	3042	2819
ENSMUSG00000039168	3135	3524	3699	2589	4207	3220	3301	2631
ENSMUSG00000032431	3176	3534	3813	2955	4292	2868	3013	2645
ENSMUSG00000024381	2911	3133	3483	2600	4455	3249	3519	2923
ENSMUSG00000030007	2895	3071	3560	2770	4313	3226	3389	3025
ENSMUSG00000020190	3000	3179	3652	2756	4274	3322	3116	2942
ENSMUSG00000029616	3253	3512	3739	2697	3963	2926	3325	2817
ENSMUSG00000039105	3406	3467	3502	2529	4205	3140	3262	2718
ENSMUSG00000054263	4740	5070	5790	3927	2125	1507	1616	1431
ENSMUSG00000001424	3163	3376	3517	2790	4307	3096	3172	2774
ENSMUSG00000024140	3465	3383	4403	3240	3907	2492	2723	2576
ENSMUSG00000021876	2674	2847	3220	2430	4903	3596	3525	2977
ENSMUSG00000035093	3340	3243	3725	2683	4321	2893	3244	2704
ENSMUSG00000032959	2985	3273	3418	2609	4349	3275	3205	3031
ENSMUSG00000009291	3030	3312	3660	2803	4124	3247	3138	2800
ENSMUSG00000034116	3358	3462	3685	2847	4012	3052	2950	2735
ENSMUSG00000029560	3163	3514	3762	2682	4136	2996	3034	2786
ENSMUSG00000049354	3158	3367	3695	2587	4163	3093	3308	2700
ENSMUSG00000024048	2948	3495	3083	2584	4470	3182	3454	2849
ENSMUSG00000006219	3137	3327	3836	3001	4163	2897	2896	2804
ENSMUSG00000032637	2997	3403	4403	2901	4235	2833	2628	2650
ENSMUSG00000071713	3223	3142	3613	2620	4017	3133	3259	3043
ENSMUSG00000024507	3207	3004	3205	2502	4217	3299	3484	3091
ENSMUSG00000019188	2818	3226	3550	2701	4363	3307	3204	2834
ENSMUSG00000030058	3037	3357	3716	2724	4243	3001	2971	2906
ENSMUSG00000029103	3218	3495	3816	2710	4065	2974	2977	2691
ENSMUSG00000007836	3169	3437	3414	2652	4309	3008	3227	2694
ENSMUSG00000027012	3211	3101	3350	2580	4222	3228	3414	2778
ENSMUSG00000001576	2712	3071	3477	2635	4455	3239	3250	3034
ENSMUSG00000028413	2847	3056	3322	2533	4671	3255	3334	2851
ENSMUSG00000032966	2989	3412	3420	2613	4132	3209	3249	2821
ENSMUSG00000023092	2213	2486	2973	2151	4928	3665	3927	3439
ENSMUSG00000022365	3062	3272	3534	2608	4196	3090	3235	2780
ENSMUSG00000032802	3343	3176	3590	2836	4046	3084	3090	2583
ENSMUSG00000020917	3067	3250	3682	2630	4141	3004	2980	2975
ENSMUSG00000030934	3221	3403	3504	2697	4131	2828	3040	2904
ENSMUSG00000037679	2622	3452	3787	2730	4317	2978	2993	2838
ENSMUSG00000040212	2822	3245	3821	2774	3951	3286	3078	2738
ENSMUSG00000026426	2953	3149	3672	2829	4214	3046	3122	2724
ENSMUSG00000037119	3154	3058	3437	2551	4398	3012	3218	2865
ENSMUSG00000031010	3055	2992	3472	2419	4361	3060	3174	3128
ENSMUSG00000021253	2645	3269	3688	2509	4389	3257	3183	2707
ENSMUSG00000021814	3105	3346	3346	2613	4291	3028	3195	2718
ENSMUSG00000030082	2865	3124	3754	2863	4304	3014	2896	2767
ENSMUSG00000033220	2874	3232	3722	2768	4105	3066	3009	2803
ENSMUSG00000066026	3047	3351	3935	2956	3899	2804	2935	2650
ENSMUSG00000026817	2977	3271	3526	2694	4256	3019	3198	2633
ENSMUSG00000070372	3231	3034	3246	2485	4432	3083	3284	2776
ENSMUSG00000024679	2979	3211	3551	2682	4132	3071	3280	2630
ENSMUSG00000025369	2994	3338	3821	2910	4075	2787	2721	2862
ENSMUSG00000032312	2897	3339	3610	2735	4080	2990	3008	2845
ENSMUSG00000008348	3027	3273	3668	2407	3949	3220	3231	2727
ENSMUSG00000028149	3041	3004	3426	2563	4195	3107	3258	2907
ENSMUSG00000054455	2954	3157	3583	2540	4258	2937	3159	2876
ENSMUSG00000003435	3115	3211	3943	2858	4038	2783	2856	2656
ENSMUSG00000009470	3170	2956	3513	2504	4199	3097	3151	2862
ENSMUSG00000023022	2926	3065	3401	2447	4267	3311	3160	2846
ENSMUSG00000061731	2970	3166	3522	2675	4145	2930	3159	2827
ENSMUSG00000041697	2749	3263	3571	2711	4111	3112	3197	2679
ENSMUSG00000030678	3026	3563	3998	2884	3820	2769	2770	2559
ENSMUSG00000028759	3171	3333	3329	2613	4138	2894	3256	2580
ENSMUSG00000062997	3060	3150	3529	2484	4012	3172	3413	2484
ENSMUSG00000058799	3076	3016	3259	2493	4242	3090	3334	2771
ENSMUSG00000079426	2975	3062	3255	2601	4118	3228	3259	2769
ENSMUSG00000071714	3180	3294	3745	2730	3794	2806	2946	2760
ENSMUSG00000090862	3067	3370	3248	2351	3873	3043	3649	2638
ENSMUSG00000022969	3084	3313	3486	2638	3974	2999	3126	2606
ENSMUSG00000030707	2729	2879	3249	2486	4484	3276	3232	2861
ENSMUSG00000035247	3073	3114	3700	2478	3980	3038	2957	2850
ENSMUSG00000023913	3591	3568	3647	2822	3819	2576	3067	2094
ENSMUSG00000023845	3097	3111	3362	2401	4187	3045	3181	2774
ENSMUSG00000024811	3289	3010	3360	2572	3994	2978	3323	2627
ENSMUSG00000025613	3326	3039	3249	2447	4104	3031	3295	2653
ENSMUSG00000035673	2946	3411	3947	2781	3931	2627	2725	2768
ENSMUSG00000045039	2926	3327	4033	2656	4061	2615	2781	2718
ENSMUSG00000024456	3123	3280	3656	2651	4010	2805	2932	2642
ENSMUSG00000040225	2853	3008	3815	2332	4384	2879	2732	3068
ENSMUSG00000041870	3110	3035	3617	2696	4107	2883	2990	2624
ENSMUSG00000020936	2804	3147	3567	2618	3956	3053	3065	2843
ENSMUSG00000028657	3128	3066	3459	2702	3983	3101	2957	2636
ENSMUSG00000022234	2983	2957	3377	2500	4153	2997	3234	2828
ENSMUSG00000066406	3000	3080	3578	2535	4105	2996	2863	2840
ENSMUSG00000072235	2763	3235	3345	2535	4256	3224	3033	2602
ENSMUSG00000021660	2956	3166	3124	2423	3968	3114	3548	2676
ENSMUSG00000018920	2983	3230	3597	2809	3859	2865	2990	2621
ENSMUSG00000029998	2983	3041	3442	2623	4100	2982	2963	2814
ENSMUSG00000038371	3077	3145	3664	2574	4025	2795	2804	2857
ENSMUSG00000034652	3417	3603	3963	2918	3385	2399	2877	2379
ENSMUSG00000028552	2928	2909	3222	2383	4214	3032	3404	2839
ENSMUSG00000054008	2911	3117	3706	2649	4063	2831	2933	2720
ENSMUSG00000053931	2668	3245	3324	2413	4114	3299	3183	2664
ENSMUSG00000014361	3206	3086	3729	2699	3974	2823	2839	2542
ENSMUSG00000017119	3005	3272	3588	2618	3957	2907	2858	2678
ENSMUSG00000074582	3045	3107	3566	2519	4074	2808	2880	2872
ENSMUSG00000030272	2863	3250	3573	2567	4038	2982	3054	2544
ENSMUSG00000025228	2927	3118	3292	2645	4170	2984	3133	2575
ENSMUSG00000029919	3130	3150	3645	2655	4008	2894	2904	2456
ENSMUSG00000007739	3074	2975	3173	2567	4056	3088	3324	2577
ENSMUSG00000039910	2811	2994	3761	2702	4030	2934	2956	2627
ENSMUSG00000030681	2956	3372	3947	2576	3768	2765	2824	2587
ENSMUSG00000029364	2995	3189	3349	2607	3976	2885	3070	2720
ENSMUSG00000053436	2967	3110	3419	2692	4047	2902	2874	2761
ENSMUSG00000027351	3204	3108	3355	2551	3987	2858	3015	2692
ENSMUSG00000073982	2531	2926	3486	2607	4136	3080	3158	2846
ENSMUSG00000029763	2994	2957	3697	2635	4116	2940	2869	2550
ENSMUSG00000027660	3185	2822	3168	2472	3945	2834	3436	2889
ENSMUSG00000046711	2437	2657	2902	2177	4706	3435	3345	3086
ENSMUSG00000061983	2851	3331	3864	2355	3646	2963	3128	2585
ENSMUSG00000040945	2819	3053	3323	2565	4067	3163	2956	2773
ENSMUSG00000020346	2865	3178	3582	2742	4000	2859	2789	2678
ENSMUSG00000053158	2821	3377	3773	2666	4023	2875	2623	2490
ENSMUSG00000026112	2986	2977	3353	2577	4015	2892	3121	2723
ENSMUSG00000001123	2690	2684	3182	2519	4285	3217	3148	2872
ENSMUSG00000076432	3118	3237	3263	2617	3690	3001	3222	2437
ENSMUSG00000058135	3167	3665	3786	2880	3458	2585	2659	2380
ENSMUSG00000038324	2938	3149	3607	2696	3907	2891	2848	2543
ENSMUSG00000062127	3002	3026	3300	2563	4001	2859	3163	2632
ENSMUSG00000079562	3158	3060	3518	2558	3974	2747	3000	2522
ENSMUSG00000001870	2827	3203	3531	2622	3830	2833	3040	2638
ENSMUSG00000024085	2827	2611	3076	2302	4452	3191	3231	2807
ENSMUSG00000003226	3142	2849	3262	2291	4205	2834	3118	2760
ENSMUSG00000038429	2975	3200	3383	2642	4016	2639	2985	2571
ENSMUSG00000034377	2919	2718	3363	2536	4284	2981	2752	2844
ENSMUSG00000042726	2828	3280	3456	2642	4055	2831	2737	2538
ENSMUSG00000020827	2964	3444	4255	2953	3496	2495	2410	2339
ENSMUSG00000056091	2625	2706	2763	2265	4082	3234	3502	3174
ENSMUSG00000066151	2656	3015	3414	2510	4155	2944	2828	2791
ENSMUSG00000039316	2999	3069	3645	2751	3775	2723	2877	2466
ENSMUSG00000032437	3032	3076	3315	2410	3830	2943	2987	2702
ENSMUSG00000035569	2974	3044	3601	2502	3963	2860	2669	2675
ENSMUSG00000002741	2932	2959	3230	2488	4078	2900	3045	2651
ENSMUSG00000039952	2801	2922	3440	2634	4211	2681	2825	2767
ENSMUSG00000058600	3064	3252	2592	2613	4378	2739	2749	2885
ENSMUSG00000045594	2717	2813	3325	2509	3989	2985	3062	2860
ENSMUSG00000024663	2507	2935	3429	2452	4384	3038	2812	2675
ENSMUSG00000034160	3211	3539	3719	2761	3634	2657	2556	2138
ENSMUSG00000021143	2811	3110	3653	2607	4012	2751	2641	2616
ENSMUSG00000036620	2679	3088	3165	2657	4074	2798	3046	2684
ENSMUSG00000024949	2874	3294	3772	2596	3850	2669	2702	2432
ENSMUSG00000024360	3070	3050	3143	2374	3981	2868	3150	2533
ENSMUSG00000017843	2904	2925	3288	2406	3997	2983	3150	2514
ENSMUSG00000029146	2892	3055	3183	2448	4063	2791	3164	2556
ENSMUSG00000052298	2955	3090	3095	2397	3973	2947	3195	2498
ENSMUSG00000006301	2884	3073	3462	2542	4037	2750	2904	2493
ENSMUSG00000025410	2744	3209	3365	2536	3958	2889	2875	2559
ENSMUSG00000058835	3134	3013	3351	2622	3674	2680	3095	2542
ENSMUSG00000051510	2832	3294	3495	2607	3986	2726	2732	2410
ENSMUSG00000031078	2896	2887	3283	2469	4241	2890	2905	2506
ENSMUSG00000022965	3015	3171	3314	2430	4045	2785	2838	2478
ENSMUSG00000024425	3054	3069	3096	2280	3964	2901	3338	2367
ENSMUSG00000066232	3174	3043	3094	2342	3969	2882	3043	2507
ENSMUSG00000022698	3297	3044	3083	2372	3734	2799	3225	2498
ENSMUSG00000068739	2643	2883	3095	2332	4115	3047	3266	2659
ENSMUSG00000039208	3073	3353	3583	2661	3470	2667	2706	2526
ENSMUSG00000032042	2900	3091	3578	2566	4048	2595	2849	2407
ENSMUSG00000021003	3041	3172	3336	2453	3855	2758	2889	2526
ENSMUSG00000030201	2907	2722	3517	2355	4015	2772	2888	2833
ENSMUSG00000030435	2795	3057	3573	2723	3770	2795	2644	2638
ENSMUSG00000005161	2588	3020	3236	2427	3927	3032	3141	2622
ENSMUSG00000026131	2543	2662	3624	2158	4226	2758	2839	3177
ENSMUSG00000022517	2750	2931	3587	2605	3642	2837	2670	2932
ENSMUSG00000036402	2752	2945	3090	2378	4097	2861	3214	2598
ENSMUSG00000003873	2767	3172	3244	2450	3977	2826	2924	2569
ENSMUSG00000005683	2522	3057	3149	2482	4057	2912	2977	2762
ENSMUSG00000032220	3203	3154	3573	2696	3509	2633	2716	2418
ENSMUSG00000013858	2601	3330	3453	2656	3861	2679	2794	2490
ENSMUSG00000006024	2757	3206	3332	2450	3785	2797	2939	2584
ENSMUSG00000016382	2738	2955	3081	2384	3981	2890	3204	2610
ENSMUSG00000041958	2606	2889	3242	2487	3829	3065	3070	2655
ENSMUSG00000030403	2667	3066	3358	2535	3838	2888	2977	2499
ENSMUSG00000014349	2909	3015	3401	2520	4003	2745	2750	2481
ENSMUSG00000052911	2752	3420	3890	2798	3709	2394	2425	2405
ENSMUSG00000074785	3082	3006	3571	2544	3884	2589	2675	2432
ENSMUSG00000049076	3035	2786	3320	2364	3950	2717	3074	2513
ENSMUSG00000032531	2580	3030	3370	2490	4124	2652	2904	2593
ENSMUSG00000038375	2972	3139	3553	2585	3771	2627	2625	2434
ENSMUSG00000020321	3214	3060	3396	2566	3408	2718	2931	2409
ENSMUSG00000021819	2817	3246	3847	2561	3738	2543	2511	2430
ENSMUSG00000025203	2730	2984	3042	2465	4295	2858	2781	2485
ENSMUSG00000057236	2882	2963	3093	2501	3715	2702	3061	2714
ENSMUSG00000062006	2803	2928	3243	2265	3552	2931	3055	2702
ENSMUSG00000015243	2848	2812	3518	2378	3861	2730	2713	2603
ENSMUSG00000005054	2877	3112	3481	2433	3444	2803	2807	2498
ENSMUSG00000052837	2609	3186	3190	2437	3862	2841	2862	2454
ENSMUSG00000027995	3106	3214	3265	2522	3591	2619	2926	2191
ENSMUSG00000000001	2814	2906	3085	2320	3893	2678	3115	2595
ENSMUSG00000025630	2957	2881	2953	2297	3521	2976	3283	2532
ENSMUSG00000001833	3126	2938	2956	2283	3631	2767	3319	2355
ENSMUSG00000037470	2825	2688	3165	2328	3887	2931	2876	2667
ENSMUSG00000027007	3004	2968	3359	2525	3821	2631	2693	2365
ENSMUSG00000026547	2447	2697	3008	2176	4093	3283	2945	2716
ENSMUSG00000027593	2695	2994	3003	2390	3860	2840	2976	2606
ENSMUSG00000023075	2722	2833	3009	2406	3839	2852	3113	2578
ENSMUSG00000051615	2761	2828	3115	2354	3831	2792	2915	2754
ENSMUSG00000026970	2754	2886	3116	2512	3903	2876	2797	2504
ENSMUSG00000031402	2893	2866	3220	2414	3587	2830	2951	2568
ENSMUSG00000047187	2958	2916	3009	2390	3732	2840	3084	2376
ENSMUSG00000045658	2814	2829	3057	2432	3888	2844	2969	2467
ENSMUSG00000040725	2664	2963	3498	2324	3783	2812	2761	2490
ENSMUSG00000024404	2986	3202	3280	2396	3609	2669	2739	2401
ENSMUSG00000075284	2827	2960	3168	2422	3769	2794	2825	2513
ENSMUSG00000026425	2878	2993	3630	2616	3544	2698	2556	2358
ENSMUSG00000024639	2922	2688	3209	2458	4073	2687	2690	2516
ENSMUSG00000068039	2904	2750	2918	2313	3854	2907	3087	2413
ENSMUSG00000001416	2685	2748	2995	2351	3872	2899	2965	2609
ENSMUSG00000041417	2862	2788	3227	2433	3883	2577	2816	2525
ENSMUSG00000022982	2715	2813	3325	2354	3580	2925	2964	2430
ENSMUSG00000011958	2982	2909	3189	2332	3600	2711	2997	2364
ENSMUSG00000002365	2798	2847	2930	2250	3925	2846	2940	2502
ENSMUSG00000024772	2459	2473	3063	2126	4161	3063	2981	2706
ENSMUSG00000032187	2701	2840	3086	2183	3756	2962	2766	2730
ENSMUSG00000044477	2673	2841	3058	2245	3835	2948	2935	2467
ENSMUSG00000019577	3325	3373	3634	2782	3040	2184	2538	2107
ENSMUSG00000022255	2843	2825	2986	2312	3929	2667	3009	2379
ENSMUSG00000029447	2853	2713	2890	2247	3896	2748	3029	2556
ENSMUSG00000026748	2855	3123	3483	2636	3472	2517	2630	2204
ENSMUSG00000020611	2950	2903	3123	2460	3742	2482	2827	2425
ENSMUSG00000018583	2775	3063	3267	2378	3572	2648	2632	2558
ENSMUSG00000003283	2766	2891	3185	2475	3762	2587	2802	2413
ENSMUSG00000037295	2800	3174	3211	2326	3590	2533	2771	2471
ENSMUSG00000026615	2713	2880	3187	2146	3844	2783	2737	2582
ENSMUSG00000015745	2738	3067	3302	2433	3438	2799	2670	2421
ENSMUSG00000022781	2738	2876	2993	2386	3682	2726	2970	2476
ENSMUSG00000013593	2642	2834	3058	2428	3783	2872	2721	2497
ENSMUSG00000038619	2876	2965	3193	2404	3639	2698	2766	2292
ENSMUSG00000053510	2687	2933	3180	2493	3686	2655	2775	2420
ENSMUSG00000031701	2851	2853	3099	2407	3776	2653	2884	2298
ENSMUSG00000031983	2852	3134	3430	2589	3412	2591	2632	2175
ENSMUSG00000035199	2572	2709	3215	2335	3641	2837	2923	2580
ENSMUSG00000009687	2714	2637	3337	2256	3722	2789	2813	2501
ENSMUSG00000032359	2841	2906	3137	2416	3543	2772	2732	2412
ENSMUSG00000061032	2837	2941	3340	2317	3525	2714	2721	2354
ENSMUSG00000039852	2510	2974	3520	2464	3844	2560	2457	2403
ENSMUSG00000038965	2758	2931	2780	2152	3887	2927	2875	2406
ENSMUSG00000008140	2688	2967	3316	2654	3550	2720	2519	2290
ENSMUSG00000000711	2741	2796	3158	2421	3623	2682	2745	2482
ENSMUSG00000003345	2524	3034	3262	2363	3569	2726	2701	2467
ENSMUSG00000016921	2883	3104	3265	2360	3565	2605	2774	2087
ENSMUSG00000032334	2476	3218	3518	2709	3574	2493	2427	2220
ENSMUSG00000032076	2824	2982	3386	2671	3455	2513	2507	2274
ENSMUSG00000037946	2743	2851	3458	2385	3711	2421	2538	2505
ENSMUSG00000009079	2551	3142	3378	2492	3596	2526	2547	2372
ENSMUSG00000058546	3111	2143	2953	2288	3762	2708	3226	2402
ENSMUSG00000020402	2862	2517	2971	2223	3693	2756	3051	2519
ENSMUSG00000042613	2545	2729	3064	2241	3893	2744	2837	2535
ENSMUSG00000026965	2582	2845	3266	2345	3748	2638	2704	2434
ENSMUSG00000003402	2668	2838	3127	2391	3728	2718	2714	2366
ENSMUSG00000048779	2488	2752	3317	2498	3798	2734	2520	2436
ENSMUSG00000028923	2672	2798	2956	2233	3814	2683	2978	2387
ENSMUSG00000025510	2213	2501	2891	2088	3950	2937	2955	2946
ENSMUSG00000021186	2998	3379	3992	2885	3009	2189	2177	1813
ENSMUSG00000023972	2347	2650	3056	2143	4102	2747	2709	2685
ENSMUSG00000006281	2522	3010	3311	2170	3746	2655	2570	2451
ENSMUSG00000032115	2569	2908	3076	2319	3636	2764	2590	2560
ENSMUSG00000047731	2643	2758	3363	2497	3519	2579	2692	2357
ENSMUSG00000026437	2674	2912	3513	2555	3486	2543	2443	2261
ENSMUSG00000036155	2725	2719	3092	2370	3671	2663	2640	2488
ENSMUSG00000026031	2745	2648	3294	2423	3769	2645	2616	2224
ENSMUSG00000064339	3151	3076	2956	1962	3136	2993	3258	1815
ENSMUSG00000056124	2810	2805	2939	2371	3690	2710	2736	2283
ENSMUSG00000027363	2701	2677	3163	2327	3670	2631	2751	2419
ENSMUSG00000005881	2441	2770	3306	2359	3685	2600	2708	2446
ENSMUSG00000044496	2553	2825	3177	2349	3756	2455	2720	2467
ENSMUSG00000027208	2500	2578	2920	2095	3872	2747	3097	2489
ENSMUSG00000054520	2766	3052	3338	2581	3324	2510	2381	2341
ENSMUSG00000032382	2716	2995	3100	2430	3473	2439	2795	2344
ENSMUSG00000022967	2718	2763	3100	2383	3679	2713	2597	2326
ENSMUSG00000025234	2838	2619	3112	2451	3686	2556	2622	2385
ENSMUSG00000019920	3035	2795	3138	2333	3388	2418	2839	2313
ENSMUSG00000041390	2907	2836	3154	2367	3591	2562	2559	2281
ENSMUSG00000060373	2971	2888	3073	2259	3423	2528	2893	2211
ENSMUSG00000062933	1509	1630	3079	3050	5167	4115	1581	2114
ENSMUSG00000040848	2727	2846	3324	2501	3675	2500	2410	2258
ENSMUSG00000001642	2694	2730	3042	2356	3703	2698	2707	2292
ENSMUSG00000022246	2756	2709	3043	2245	3780	2555	2827	2300
ENSMUSG00000005686	2715	2736	3316	2450	3666	2491	2617	2218
ENSMUSG00000096188	3011	2889	3298	2482	3576	2342	2405	2186
ENSMUSG00000044583	2816	2756	2968	2347	3677	2690	2723	2208
ENSMUSG00000032393	2691	2783	3116	2530	3564	2561	2661	2274
ENSMUSG00000001768	2666	2857	3126	2177	3404	2666	2769	2496
ENSMUSG00000021782	2387	2661	3370	2367	3807	2687	2357	2478
ENSMUSG00000003644	2415	2711	3049	2260	3831	2652	2611	2568
ENSMUSG00000034422	2722	2527	3248	2094	3790	2692	2583	2428
ENSMUSG00000027878	2524	2710	3573	2248	3716	2486	2319	2462
ENSMUSG00000026466	2507	2845	2890	2422	3619	2618	2856	2264
ENSMUSG00000034330	2630	2724	3224	2502	3663	2535	2499	2231
ENSMUSG00000048120	2986	2883	3209	2432	3472	2423	2391	2207
ENSMUSG00000038608	2701	2752	3271	2321	3399	2420	2592	2541
ENSMUSG00000027782	2736	2673	2972	2251	3635	2584	2822	2302
ENSMUSG00000015575	2588	3002	3222	2139	3310	2583	2631	2485
ENSMUSG00000048897	2474	2659	3155	2289	3710	2608	2619	2428
ENSMUSG00000004798	2478	2588	3050	2257	3669	2626	2746	2525
ENSMUSG00000074364	2046	2174	2645	2141	4196	3154	2921	2640
ENSMUSG00000022139	2662	2488	3041	2245	3566	2591	2886	2432
ENSMUSG00000077450	2580	2843	3106	2390	3600	2470	2548	2366
ENSMUSG00000039497	2781	2714	3103	2438	3561	2375	2573	2344
ENSMUSG00000079641	2680	2608	3294	2144	3341	2583	2930	2307
ENSMUSG00000051506	2589	2575	3270	2260	3635	2569	2458	2526
ENSMUSG00000026317	2853	2734	3106	2417	3347	2471	2553	2396
ENSMUSG00000019254	2643	2896	3175	2427	3625	2499	2430	2176
ENSMUSG00000049550	2878	2667	3406	2240	3532	2457	2617	2067
ENSMUSG00000001783	2634	2654	2765	2080	3659	2723	2901	2446
ENSMUSG00000014077	2543	2633	2881	2285	3716	2607	2820	2370
ENSMUSG00000055447	2842	2671	3322	2388	3351	2557	2586	2112
ENSMUSG00000041841	2650	2826	3356	2005	3131	2642	2828	2388
ENSMUSG00000043962	2520	2737	3033	2327	3650	2681	2551	2309
ENSMUSG00000072620	2651	2725	3164	2242	3567	2687	2745	2010
ENSMUSG00000025980	2780	2666	2773	2177	3464	2702	2900	2317
ENSMUSG00000020865	2215	2672	3006	2233	3683	2663	2644	2644
ENSMUSG00000020091	2578	2789	3108	2210	3454	2653	2595	2361
ENSMUSG00000026094	3034	2969	2927	2381	3437	2339	2691	1956
ENSMUSG00000056770	2692	2776	2927	2117	3505	2565	2919	2186
ENSMUSG00000039001	2656	2933	3181	2160	3089	2710	2639	2298
ENSMUSG00000003660	2538	2712	3241	2209	3617	2421	2440	2483
ENSMUSG00000032194	2623	2705	3146	2209	3662	2410	2577	2328
ENSMUSG00000028719	3085	2680	2744	2247	3425	2506	2973	1981
ENSMUSG00000032661	2363	2324	3136	2083	3719	2903	2830	2277
ENSMUSG00000041515	2553	2773	3292	2319	3478	2427	2478	2312
ENSMUSG00000036565	2488	2689	3261	2597	3610	2323	2402	2258
ENSMUSG00000042594	2431	2760	3193	2314	3579	2577	2389	2381
ENSMUSG00000022403	2793	2540	2841	2206	3482	2545	3008	2203
ENSMUSG00000021756	2618	2821	3437	2519	3385	2271	2340	2219
ENSMUSG00000009907	2776	2793	2899	2168	3500	2544	2647	2275
ENSMUSG00000029030	2322	2829	3124	2364	3493	2600	2571	2287
ENSMUSG00000034928	2263	2777	3065	2322	3592	2609	2497	2459
ENSMUSG00000020640	2759	2803	3057	2307	3606	2401	2428	2215
ENSMUSG00000044408	2670	2793	2729	2089	3394	2571	3133	2163
ENSMUSG00000000275	2744	2685	3219	2389	3461	2435	2410	2175
ENSMUSG00000021567	2866	3222	3726	2741	2913	2075	2043	1925
ENSMUSG00000029777	2540	2648	2827	1925	3624	2753	2846	2337
ENSMUSG00000030101	2758	2757	2902	2267	3429	2528	2700	2148
ENSMUSG00000056069	2518	2714	2794	2166	3705	2523	2760	2303
ENSMUSG00000020520	2374	2968	3173	2434	3266	2476	2446	2343
ENSMUSG00000028163	2538	2975	3349	2237	3376	2339	2488	2177
ENSMUSG00000039367	2623	2701	3161	2421	3462	2318	2431	2355
ENSMUSG00000020484	2654	2826	2983	2226	3455	2506	2483	2323
ENSMUSG00000028426	2425	2615	2880	2158	3614	2699	2605	2458
ENSMUSG00000031441	2619	2518	3331	2430	3449	2516	2224	2365
ENSMUSG00000025404	2468	2816	3365	2274	3344	2445	2361	2377
ENSMUSG00000031930	2221	2857	3137	2216	3516	2448	2628	2424
ENSMUSG00000059208	2753	2837	3010	2151	3356	2479	2633	2223
ENSMUSG00000019916	2782	2774	2824	2253	3468	2500	2630	2208
ENSMUSG00000058013	2566	2817	3253	2383	3264	2437	2487	2230
ENSMUSG00000051439	2951	3030	3324	2456	3095	2295	2272	1922
ENSMUSG00000007880	2481	2620	3259	2258	3481	2408	2237	2583
ENSMUSG00000073490	2605	2613	3141	2215	3528	2537	2505	2182
ENSMUSG00000033732	2548	2592	2993	2259	3451	2512	2592	2372
ENSMUSG00000030655	2595	2570	3285	2079	3433	2406	2423	2494
ENSMUSG00000022995	2467	2696	2882	2207	3667	2564	2598	2202
ENSMUSG00000020644	2763	2993	3031	2239	2819	2323	2811	2303
ENSMUSG00000002015	2598	2823	2864	2214	3427	2550	2679	2120
ENSMUSG00000045092	2713	2848	3222	2438	3292	2235	2357	2168
ENSMUSG00000026604	2414	2722	3188	2141	3607	2362	2443	2395
ENSMUSG00000065954	2646	2871	3168	2196	3306	2524	2446	2115
ENSMUSG00000024431	2639	2873	2921	2241	3469	2350	2595	2182
ENSMUSG00000022136	2668	2728	3013	2189	3406	2365	2779	2089
ENSMUSG00000021037	2833	2767	3152	2218	3163	2359	2567	2177
ENSMUSG00000074884	2520	2903	2540	2353	3647	2431	2545	2270
ENSMUSG00000025178	2477	2632	2920	2260	3400	2554	2583	2381
ENSMUSG00000022822	2613	2851	3454	2289	3306	2352	2266	2073
ENSMUSG00000018507	2598	2854	3033	2357	3368	2355	2498	2138
ENSMUSG00000054766	2686	2718	2914	2061	3420	2469	2847	2084
ENSMUSG00000031924	2567	2727	2876	2130	3491	2465	2636	2298
ENSMUSG00000022350	2632	2482	2940	2185	3497	2457	2572	2410
ENSMUSG00000058569	2475	2723	3068	2244	3490	2347	2494	2333
ENSMUSG00000000743	2613	2655	2939	2216	3378	2424	2599	2323
ENSMUSG00000021171	2382	2478	2521	2076	3780	2627	2859	2411
ENSMUSG00000056050	2592	2746	2982	2145	3464	2477	2538	2189
ENSMUSG00000028917	2566	2882	3422	2300	3300	2343	2127	2179
ENSMUSG00000021264	2757	2666	2894	2139	3621	2371	2518	2153
ENSMUSG00000026176	2421	2823	3018	2283	3250	2586	2447	2290
ENSMUSG00000045980	2320	2566	3093	2227	3531	2556	2348	2454
ENSMUSG00000040990	2417	2478	2820	1980	3564	2686	2702	2438
ENSMUSG00000015120	2453	2747	2843	2277	3537	2539	2598	2089
ENSMUSG00000022636	3038	2872	3178	2359	2993	2324	2449	1821
ENSMUSG00000014355	2646	2458	3046	2156	3567	2430	2440	2287
ENSMUSG00000030842	2453	2800	3138	2383	3252	2402	2394	2189
ENSMUSG00000022307	2321	2655	2861	2206	3452	2528	2668	2308
ENSMUSG00000020573	2503	2430	2820	2043	3550	2517	2809	2324
ENSMUSG00000018677	2177	2483	2761	2088	3786	2527	2594	2562
ENSMUSG00000034667	2631	2523	2822	2150	3447	2548	2689	2166
ENSMUSG00000026229	2582	2561	2816	2027	3345	2566	2618	2438
ENSMUSG00000006169	2567	2623	2866	2185	3322	2570	2550	2267
ENSMUSG00000040997	2348	2563	2980	2119	3508	2556	2490	2364
ENSMUSG00000042524	2576	2812	3118	2330	3275	2334	2313	2157
ENSMUSG00000021890	2353	2580	2788	2128	3578	2416	2682	2340
ENSMUSG00000028367	2585	2443	2626	1926	3430	2871	2735	2239
ENSMUSG00000033149	2118	2326	2669	1880	3850	2676	2906	2430
ENSMUSG00000042572	2438	2750	3050	2110	3331	2538	2413	2203
ENSMUSG00000047045	2585	2549	2878	2306	3326	2514	2427	2241
ENSMUSG00000022185	2439	2841	3267	2229	3429	2314	2243	2062
ENSMUSG00000019179	2262	2454	2747	1895	3674	2719	2649	2423
ENSMUSG00000043740	2454	2507	2731	2269	3271	2656	2656	2278
ENSMUSG00000048277	2289	2728	2832	2164	3339	2542	2668	2259
ENSMUSG00000070493	2409	2675	2967	2168	3332	2486	2534	2241
ENSMUSG00000035969	2428	2658	3311	2280	3320	2281	2387	2136
ENSMUSG00000032324	2257	2586	2741	2071	3509	2456	2804	2370
ENSMUSG00000034602	2533	2488	2924	2105	3493	2434	2481	2317
ENSMUSG00000035273	2805	3140	3187	2363	2917	2093	2249	2019
ENSMUSG00000034354	2610	2696	3109	2375	3309	2278	2314	2081
ENSMUSG00000004936	2569	2612	3027	2053	3392	2349	2601	2155
ENSMUSG00000063077	2398	2375	2833	2071	3616	2375	2733	2352
ENSMUSG00000031386	2252	2403	3062	2138	3636	2374	2244	2609
ENSMUSG00000039318	2615	2644	3046	2279	3297	2378	2238	2218
ENSMUSG00000020946	2665	2578	2911	2275	3233	2377	2509	2161
ENSMUSG00000045767	2553	2601	2590	2213	3504	2446	2556	2240
ENSMUSG00000020078	2629	2673	2664	2110	3381	2500	2719	2016
ENSMUSG00000028559	2396	2641	2748	2111	3329	2515	2686	2255
ENSMUSG00000029581	1609	1982	2068	1602	4461	3084	3131	2738
ENSMUSG00000042699	2598	2762	2674	2117	3323	2394	2525	2257
ENSMUSG00000028793	2700	2667	3408	2389	2899	2239	2235	2113
ENSMUSG00000001419	2438	2567	3172	2199	3457	2295	2338	2183
ENSMUSG00000030835	2166	2517	2666	1965	3531	2668	2671	2458
ENSMUSG00000020661	2802	2672	3344	2228	3042	2286	2201	2065
ENSMUSG00000027253	3097	3654	4619	2975	2034	1423	1439	1398
ENSMUSG00000026083	2502	2712	2689	1920	3381	2550	2737	2120
ENSMUSG00000005779	2404	2693	2779	2126	3384	2439	2565	2207
ENSMUSG00000041891	2664	2708	3017	2154	3100	2327	2467	2158
ENSMUSG00000031835	2518	2575	2883	2256	3414	2414	2330	2202
ENSMUSG00000022272	2474	2666	3120	2168	3153	2290	2432	2287
ENSMUSG00000035212	2429	2562	2771	2029	3403	2558	2591	2234
ENSMUSG00000073639	2328	2637	2614	2109	3485	2457	2846	2094
ENSMUSG00000023048	2353	2844	3072	2259	3136	2501	2340	2056
ENSMUSG00000002102	2357	2625	2852	2159	3301	2455	2587	2223
ENSMUSG00000021279	2421	2734	3166	2200	3383	2196	2297	2107
ENSMUSG00000029571	2635	2521	2633	2080	3470	2322	2621	2218
ENSMUSG00000040463	2409	2546	2954	2151	3372	2379	2415	2273
ENSMUSG00000021427	2565	2720	2684	2116	3226	2498	2618	2058
ENSMUSG00000019432	2534	2786	3378	2348	3188	2220	2153	1868
ENSMUSG00000007038	2567	2700	2967	2227	3216	2345	2445	2003
ENSMUSG00000029169	2453	2602	2748	2190	3329	2379	2574	2189
ENSMUSG00000056708	2416	2677	2972	2246	3354	2375	2505	1917
ENSMUSG00000056234	2954	2647	3077	2193	2959	2237	2320	2064
ENSMUSG00000039515	2378	2522	2974	2012	3253	2561	2552	2185
ENSMUSG00000027404	2308	2669	2822	2232	3287	2448	2421	2247
ENSMUSG00000034341	2092	2616	2950	2296	3502	2415	2362	2188
ENSMUSG00000018363	2382	2448	2706	2144	3405	2380	2521	2428
ENSMUSG00000033417	2560	2487	2683	2106	3456	2411	2582	2126
ENSMUSG00000055805	2251	2538	2843	2158	3519	2564	2357	2162
ENSMUSG00000046836	2518	2432	2832	2033	3333	2389	2575	2267
ENSMUSG00000034854	2635	2785	3149	2420	2942	2210	2165	2071
ENSMUSG00000014959	2239	2547	2811	2261	3250	2482	2496	2287
ENSMUSG00000030161	2628	2664	2924	2110	3071	2261	2430	2280
ENSMUSG00000010663	2368	2554	3017	2214	3330	2453	2301	2107
ENSMUSG00000036918	2293	2442	2925	2209	3362	2346	2527	2214
ENSMUSG00000019790	2767	2625	3019	2291	3054	2187	2249	2089
ENSMUSG00000012017	2578	3133	3427	2697	2805	1806	1989	1829
ENSMUSG00000049339	2515	2635	2941	2307	3209	2222	2402	2031
ENSMUSG00000024474	2681	2721	2837	1974	3125	2375	2476	2073
ENSMUSG00000055053	2084	2527	2890	2100	3476	2589	2270	2325
ENSMUSG00000045374	2195	2563	3086	2177	3483	2276	2267	2214
ENSMUSG00000004626	2340	2599	3190	2270	3176	2341	2276	2063
ENSMUSG00000032803	2173	2382	2490	1993	3516	2596	2737	2353
ENSMUSG00000005312	2460	2493	2749	1978	3291	2492	2463	2294
ENSMUSG00000020340	2640	2634	3338	2387	2878	2140	2133	2060
ENSMUSG00000037235	2425	2737	2987	2295	3238	2237	2197	2077
ENSMUSG00000015149	2371	2520	2984	2246	3321	2322	2382	2047
ENSMUSG00000055204	2350	2313	2911	2035	3526	2512	2155	2387
ENSMUSG00000000563	2609	2561	2555	1928	3214	2454	2781	2071
ENSMUSG00000063511	2430	3054	3465	2362	3033	2134	2073	1622
ENSMUSG00000002748	2329	2707	2854	2097	3268	2309	2350	2255
ENSMUSG00000023994	2378	2485	2925	2102	3254	2467	2363	2190
ENSMUSG00000060279	2268	2575	2910	2175	3139	2514	2483	2082
ENSMUSG00000031176	2421	2550	2500	1969	3350	2449	2754	2152
ENSMUSG00000053119	2394	2480	2712	2106	3119	2691	2476	2166
ENSMUSG00000028497	2533	2350	2537	2072	3381	2476	2550	2190
ENSMUSG00000032320	2426	2544	2550	1851	3440	2344	2832	2098
ENSMUSG00000000631	2451	2571	3154	2233	3072	2263	2157	2172
ENSMUSG00000006800	1974	2238	2624	1941	3631	2594	2630	2427
ENSMUSG00000059555	2335	2420	2893	2122	3305	2472	2401	2097
ENSMUSG00000026103	2748	2440	2686	1986	3272	2375	2449	2088
ENSMUSG00000021096	2600	2565	2590	2049	3203	2408	2476	2152
ENSMUSG00000029561	2096	2365	2856	2015	3463	2794	2612	1799
ENSMUSG00000019873	2608	2333	2720	2121	3284	2357	2461	2103
ENSMUSG00000029528	2412	2369	2910	2058	3323	2461	2228	2213
ENSMUSG00000056917	2279	2630	2907	2156	3341	2257	2169	2228
ENSMUSG00000033128	2220	2661	3023	2240	3242	2240	2258	2081
ENSMUSG00000028111	2396	2768	3060	2144	3123	2265	2270	1937
ENSMUSG00000033004	2387	2364	3143	1997	3170	2191	2207	2475
ENSMUSG00000028820	2385	2755	2843	2133	3199	2251	2395	1957
ENSMUSG00000032050	2596	2532	2732	2071	3100	2273	2500	2111
ENSMUSG00000036529	2305	2533	3054	2254	3206	2254	2207	2101
ENSMUSG00000026628	2824	2901	3167	2337	2770	1975	2098	1826
ENSMUSG00000043091	2217	2610	2548	2074	3225	2479	2451	2291
ENSMUSG00000041354	2494	2888	3214	2343	3057	2038	2036	1824
ENSMUSG00000036550	2275	2292	2721	2080	3359	2484	2384	2298
ENSMUSG00000071646	2363	2406	2926	2114	3259	2300	2382	2136
ENSMUSG00000037012	2116	2434	2824	1912	3453	2377	2500	2267
ENSMUSG00000044811	2517	2488	2827	2188	3094	2310	2476	1983
ENSMUSG00000058486	2507	2939	3072	2166	2989	2160	2223	1821
ENSMUSG00000006390	2247	2565	2816	2206	3020	2336	2406	2273
ENSMUSG00000014748	2416	2547	2780	2198	3305	2206	2343	2051
ENSMUSG00000001751	2131	2533	2853	2200	3321	2409	2233	2158
ENSMUSG00000020387	2445	2699	3099	2061	3101	2180	2250	1994
ENSMUSG00000024451	2386	2550	3147	2260	3260	2088	2184	1952
ENSMUSG00000053907	2410	2544	2707	2043	3245	2371	2503	2001
ENSMUSG00000032560	2449	2194	2729	1906	3490	2384	2386	2276
ENSMUSG00000039234	2291	2480	2744	2166	3359	2207	2320	2212
ENSMUSG00000035770	2437	2591	2787	2153	3144	2154	2441	2069
ENSMUSG00000028955	2304	2273	2438	1977	3464	2492	2670	2151
ENSMUSG00000039844	2310	2396	2768	2114	3297	2435	2270	2161
ENSMUSG00000022265	2054	2141	2344	1808	3649	2495	2726	2533
ENSMUSG00000000594	2436	2436	2758	2028	3198	2445	2452	1983
ENSMUSG00000021038	2713	2538	2847	2308	3032	2187	2185	1925
ENSMUSG00000044147	2427	2467	2644	2117	3281	2307	2373	2072
ENSMUSG00000022451	2322	2514	2518	1887	3328	2475	2562	2060
ENSMUSG00000029860	1809	2253	2587	1860	3633	2634	2544	2340
ENSMUSG00000027247	2148	2417	2664	1925	3402	2443	2424	2219
ENSMUSG00000021000	2639	2423	2499	1975	3197	2351	2581	1959
ENSMUSG00000023068	2417	2453	2601	2101	3159	2239	2556	2092
ENSMUSG00000028603	2652	2516	2616	1851	3233	2195	2602	1952
ENSMUSG00000006299	2225	2495	2762	2134	3228	2327	2440	1991
ENSMUSG00000045763	2339	2434	2663	2007	3242	2356	2551	2005
ENSMUSG00000004044	2015	2228	2480	1937	3536	2547	2611	2235
ENSMUSG00000023008	2286	2546	3129	2099	3141	2222	2092	2052
ENSMUSG00000036093	2539	2460	2717	2114	3258	2129	2388	1932
ENSMUSG00000027706	2475	2521	2679	1937	3087	2406	2514	1916
ENSMUSG00000023224	3171	3558	3773	2896	1973	1431	1495	1235
ENSMUSG00000039703	2271	2303	2690	2104	3396	2255	2321	2191
ENSMUSG00000064215	2488	2762	2837	2189	2889	2129	2296	1941
ENSMUSG00000026305	2221	2160	2668	1809	3449	2502	2493	2214
ENSMUSG00000022010	2140	2179	2365	1668	3527	2574	2583	2449
ENSMUSG00000017677	2575	2553	2762	2043	3062	2229	2392	1868
ENSMUSG00000001128	2053	2307	2363	1738	3507	2702	2536	2231
ENSMUSG00000021969	2584	2478	2574	1940	3169	2214	2392	2084
ENSMUSG00000037933	2425	2478	2880	2129	2994	2183	2288	2034
ENSMUSG00000002233	2118	2362	2534	1956	3424	2502	2513	1996
ENSMUSG00000041236	2526	2447	2779	2057	2999	2195	2293	2106
ENSMUSG00000062373	2452	2400	2479	1934	3230	2278	2547	2060
ENSMUSG00000014329	2660	2980	3413	2450	2562	1742	1846	1700
ENSMUSG00000024750	2494	2489	2666	2054	3087	2115	2567	1879
ENSMUSG00000024981	2508	2493	2618	2076	3022	2169	2468	1985
ENSMUSG00000038740	2164	2315	2455	2000	3255	2337	2503	2291
ENSMUSG00000024940	2066	2409	2830	1927	3323	2175	2279	2296
ENSMUSG00000031253	2662	2963	3292	2473	2622	1851	1791	1648
ENSMUSG00000017756	2177	2345	2734	2133	3282	2354	2109	2168
ENSMUSG00000048758	2170	2499	2413	1760	3211	2555	2679	2001
ENSMUSG00000041645	2343	2491	2791	1970	3002	2383	2337	1967
ENSMUSG00000020700	2478	2370	2786	2155	3150	2252	2146	1942
ENSMUSG00000036323	2400	2312	2663	2115	3106	2298	2331	2047
ENSMUSG00000055024	2361	2226	3124	1968	3148	2123	1968	2344
ENSMUSG00000027663	2285	2250	2798	1967	3220	2203	2370	2159
ENSMUSG00000027465	2300	2484	2737	2089	3027	2321	2341	1938
ENSMUSG00000052102	2172	2316	2522	1961	3366	2327	2362	2207
ENSMUSG00000008855	2331	2686	3008	2271	2709	2106	2081	2039
ENSMUSG00000020238	2236	2454	2905	2201	3134	2151	2122	2014
ENSMUSG00000039678	2320	2222	2485	1894	3227	2407	2506	2148
ENSMUSG00000009035	1925	2386	2766	1982	3499	2319	2249	2083
ENSMUSG00000042029	2362	2250	2571	2033	3177	2385	2463	1958
ENSMUSG00000025139	2189	2523	2732	2084	3074	2409	2187	1993
ENSMUSG00000038406	2018	2542	3075	2209	3187	2167	2051	1938
ENSMUSG00000025034	2312	2546	2806	2155	2997	2159	2217	1990
ENSMUSG00000059263	2559	2238	2634	1855	3120	2333	2291	2146
ENSMUSG00000031392	2263	2378	2638	2168	3153	2328	2210	2035
ENSMUSG00000041926	2309	2341	2654	2013	3120	2250	2395	2090
ENSMUSG00000037206	2731	3072	3581	2660	2224	1676	1693	1518
ENSMUSG00000037351	2200	2434	2726	2031	3111	2205	2229	2190
ENSMUSG00000004056	2247	2336	2751	1924	3186	2341	2315	2017
ENSMUSG00000025781	2344	2375	2616	1991	3116	2294	2380	1999
ENSMUSG00000038762	2371	2397	2596	1994	3183	2286	2241	2013
ENSMUSG00000000374	2440	2432	2735	1928	3077	2145	2233	2075
ENSMUSG00000040712	2271	2723	3099	2195	2908	2010	1916	1926
ENSMUSG00000020476	2262	2288	2446	2041	3251	2237	2312	2199
ENSMUSG00000071715	2452	2623	2706	2006	2790	2160	2255	2038
ENSMUSG00000019539	2287	2709	3191	2242	2784	1911	2078	1809
ENSMUSG00000022912	2524	2633	2669	2064	2933	2074	2208	1892
ENSMUSG00000052688	2398	2482	2999	2052	2845	2211	2151	1839
ENSMUSG00000022788	2650	2422	2699	1893	2822	2248	2348	1880
ENSMUSG00000055541	2470	2416	2597	2022	2918	2294	2280	1945
ENSMUSG00000033953	2428	2416	2506	1950	3013	2379	2388	1823
ENSMUSG00000034075	2276	2216	2699	2179	3198	2146	2231	1933
ENSMUSG00000028980	2198	2193	2674	1922	3261	2303	2155	2169
ENSMUSG00000006373	2292	2535	2463	2142	2976	2110	2350	1992
ENSMUSG00000061950	2293	2413	2753	1966	3051	2190	2164	2008
ENSMUSG00000034216	2159	2262	2955	2051	3061	2118	2145	2084
ENSMUSG00000033228	2364	2157	2627	2092	3077	2198	2258	2051
ENSMUSG00000021870	2451	2371	2535	1956	3237	2123	2285	1850
ENSMUSG00000022533	2273	2312	2491	1787	3213	2165	2471	2090
ENSMUSG00000024104	2454	2398	2629	2018	3004	2163	2165	1959
ENSMUSG00000013236	2105	2416	2908	1952	3220	2042	2064	2080
ENSMUSG00000054874	2141	2560	2938	2144	2999	2116	1969	1910
ENSMUSG00000029311	2332	2496	2671	1985	2874	2252	2192	1971
ENSMUSG00000038181	2196	2425	2761	1974	3174	2113	2135	1995
ENSMUSG00000034312	2277	2349	3030	1996	3142	2023	1871	2085
ENSMUSG00000004285	2129	2449	2879	1884	2872	2254	2166	2114
ENSMUSG00000038024	2540	2369	2715	1897	2919	2229	2127	1918
ENSMUSG00000020271	2129	2279	2663	2028	3043	2164	2332	2058
ENSMUSG00000020176	1894	2041	2300	1707	3334	2586	2494	2318
ENSMUSG00000061288	2248	2359	2680	1923	3125	2174	2166	1996
ENSMUSG00000029175	2162	2410	2747	2116	2943	2130	2084	2071
ENSMUSG00000020570	2393	2411	2280	1805	3171	2142	2650	1811
ENSMUSG00000028042	2219	2386	2671	2098	2859	2182	2279	1965
ENSMUSG00000023977	2266	2372	2887	1835	3124	2092	2067	2015
ENSMUSG00000060012	2193	2322	2966	1982	2917	2119	2036	2116
ENSMUSG00000002052	2112	2277	2830	1963	3119	2199	2160	1983
ENSMUSG00000034243	2414	2491	2827	1833	2778	2037	2161	2099
ENSMUSG00000107176	2203	2386	2794	1805	2843	2261	2401	1939
ENSMUSG00000029922	2350	2470	2775	2050	2923	2083	2103	1872
ENSMUSG00000033793	2288	2316	2620	1899	2858	2170	2396	2076
ENSMUSG00000024286	2508	2306	2645	2022	2857	2136	2253	1892
ENSMUSG00000032777	2129	2313	2812	1948	2973	2123	2197	2123
ENSMUSG00000022855	2413	2297	2444	1927	2971	2230	2307	2018
ENSMUSG00000012114	2028	2231	2901	2055	3149	2150	1988	2079
ENSMUSG00000029686	2433	2611	2676	2001	2808	2119	2165	1762
ENSMUSG00000031167	2015	2528	2323	1890	3075	2448	2305	1990
ENSMUSG00000057193	2100	2267	2642	1846	3081	2186	2297	2153
ENSMUSG00000025498	1928	2309	2826	1901	3022	2639	2348	1596
ENSMUSG00000041936	2290	2539	3196	2243	2753	1859	1944	1743
ENSMUSG00000022536	2250	2294	2622	1905	2985	2280	2243	1982
ENSMUSG00000006205	2289	2351	2536	1930	3009	2196	2273	1956
ENSMUSG00000025862	2571	2257	2376	1940	3013	2045	2317	2006
ENSMUSG00000057672	2354	2424	2710	2126	2908	1994	1995	2011
ENSMUSG00000025651	2121	2325	2398	1886	3032	2372	2368	2013
ENSMUSG00000026393	2389	2191	2520	1833	2992	2338	2459	1790
ENSMUSG00000019970	2026	2221	2296	1584	3498	2351	2393	2141
ENSMUSG00000038708	2275	2307	2649	1732	3035	2275	2234	2000
ENSMUSG00000020483	2136	2241	2530	1919	3006	2298	2273	2093
ENSMUSG00000009555	2209	2504	2555	2017	2959	2132	2221	1891
ENSMUSG00000008036	2096	2254	2440	1924	3097	2131	2416	2122
ENSMUSG00000031875	2099	2756	2720	1871	2781	2101	2213	1935
ENSMUSG00000031722	3279	3468	4098	2950	1522	1076	1157	919
ENSMUSG00000025153	1900	2200	2650	1949	3101	2156	2080	2413
ENSMUSG00000024646	2335	2514	2542	1837	2811	2120	2295	1984
ENSMUSG00000036752	2051	2185	2649	1805	2947	2237	2347	2197
ENSMUSG00000011179	2372	2368	2731	2147	2795	1987	2101	1911
ENSMUSG00000046879	2040	2188	2540	1825	3081	2410	2404	1903
ENSMUSG00000033047	2042	2319	2693	1896	2950	2233	2057	2186
ENSMUSG00000024927	2076	2424	2834	2091	2970	1986	2058	1936
ENSMUSG00000068040	2305	2254	2753	2103	2983	2189	2002	1780
ENSMUSG00000035011	2186	2366	2802	1997	3010	2039	2137	1826
ENSMUSG00000017765	2213	2519	2922	2148	2861	1888	1968	1842
ENSMUSG00000020260	2109	2396	2648	2027	2941	2214	2022	1989
ENSMUSG00000036112	2208	2293	2386	1785	2941	2180	2472	2071
ENSMUSG00000020923	2352	2460	2775	1899	2913	1971	2111	1849
ENSMUSG00000015291	2037	2599	2910	2076	2930	2126	1978	1665
ENSMUSG00000020901	2441	2515	2958	2165	2813	1778	1822	1829
ENSMUSG00000028796	2157	2294	2557	1966	3020	2198	2114	2012
ENSMUSG00000071172	2425	2385	2434	1751	3077	2155	2221	1846
ENSMUSG00000045482	1892	2097	2738	1628	3185	2216	2068	2439
ENSMUSG00000062382	2214	2464	2191	1769	3150	2147	2487	1827
ENSMUSG00000040842	2264	2326	2629	1908	2988	2148	2186	1789
ENSMUSG00000037458	2449	2286	2405	1942	2868	2005	2434	1849
ENSMUSG00000031309	2299	2194	2464	1731	2937	2249	2245	2087
ENSMUSG00000090958	1311	1460	1979	1484	4003	2777	2484	2706
ENSMUSG00000000194	2094	2211	2676	1861	3104	2117	2123	1978
ENSMUSG00000026924	2153	2289	2682	1827	3061	2123	1960	2065
ENSMUSG00000041439	2059	2050	2415	1804	3132	2196	2294	2206
ENSMUSG00000033306	1711	1821	2216	1455	3440	2575	2367	2570
ENSMUSG00000030339	2016	2402	2523	1944	2907	2207	2142	2002
ENSMUSG00000034641	2388	2103	2700	2018	2804	2064	2090	1965
ENSMUSG00000027189	2259	2234	2624	1963	3015	2081	2066	1885
ENSMUSG00000002957	2079	2084	2659	1880	2950	2240	2267	1962
ENSMUSG00000008540	2322	2464	2493	1826	2665	2001	2430	1916
ENSMUSG00000031266	2464	2486	2718	1973	2620	1999	2153	1695
ENSMUSG00000030224	2191	2167	2398	1842	2951	2211	2407	1939
ENSMUSG00000033499	2354	2272	2637	1823	2917	2080	2156	1867
ENSMUSG00000015002	2355	2264	2557	1855	2879	2143	2275	1767
ENSMUSG00000023349	2436	2582	2738	1919	2828	1907	2063	1620
ENSMUSG00000030451	2033	2163	2623	1680	2905	2172	2191	2321
ENSMUSG00000035885	1952	2460	2625	1877	2925	2256	1999	1988
ENSMUSG00000016664	1913	2061	2426	1776	3280	2256	2293	2072
ENSMUSG00000068328	2104	2422	2656	1934	2771	2202	2147	1822
ENSMUSG00000030682	2028	2313	2524	1915	2889	2189	2314	1875
ENSMUSG00000067336	2153	2193	2519	1638	2949	2146	2387	2061
ENSMUSG00000021585	2327	2147	2478	1892	3008	2144	2150	1893
ENSMUSG00000026663	2356	2359	2679	2015	2827	2008	1914	1879
ENSMUSG00000030064	2182	2400	2669	1867	2860	2091	2089	1874
ENSMUSG00000073489	2110	2123	2398	1847	2935	2168	2657	1787
ENSMUSG00000060601	2043	2620	2659	1919	2802	2056	2084	1839
ENSMUSG00000046434	2122	2202	2328	1645	3205	2315	2306	1898
ENSMUSG00000042331	2173	2178	2535	1953	2981	2197	2045	1955
ENSMUSG00000020132	2239	2317	2484	1776	2947	2051	2371	1831
ENSMUSG00000021036	2276	2285	2466	1843	2830	2163	2234	1891
ENSMUSG00000029247	2185	2052	2259	1718	3149	2106	2473	2042
ENSMUSG00000029577	2035	2224	2567	2070	2987	2068	2011	2018
ENSMUSG00000037712	1950	2031	2246	1766	3143	2349	2426	2059
ENSMUSG00000035181	2129	2086	2435	1785	3037	2194	2062	2232
ENSMUSG00000001349	1688	2055	2220	1641	3116	2438	2518	2282
ENSMUSG00000026207	2115	2379	2962	1944	2909	2046	1832	1765
ENSMUSG00000025612	2406	2251	2695	1838	2930	1975	2053	1793
ENSMUSG00000051339	2059	2435	2915	2127	2790	2020	1875	1717
ENSMUSG00000002524	2225	2323	2665	1850	2875	2066	2031	1903
ENSMUSG00000050989	1972	2282	2474	1876	3071	2257	2095	1898
ENSMUSG00000038332	2204	2072	2435	1812	3067	2247	2241	1844
ENSMUSG00000030982	2089	2201	2665	1913	2791	2039	2183	2032
ENSMUSG00000085438	2482	2403	2589	1911	2819	1935	2067	1704
ENSMUSG00000000134	2058	2451	2531	1875	2913	2172	1986	1885
ENSMUSG00000027193	2264	2109	2344	1664	2879	2143	2509	1945
ENSMUSG00000023353	2097	2395	2674	2053	2780	1995	1974	1884
ENSMUSG00000041773	2043	2040	2368	1862	2976	2201	2249	2113
ENSMUSG00000035478	2029	2320	2593	1886	2783	2097	2144	1993
ENSMUSG00000030697	2161	2313	2470	1916	2853	2034	2207	1890
ENSMUSG00000093904	2186	2267	2340	1728	2926	2036	2382	1978
ENSMUSG00000062203	2127	2233	2253	1778	2817	2279	2344	2000
ENSMUSG00000024143	2186	2180	2089	1694	3008	2330	2310	2031
ENSMUSG00000026159	2006	2196	2184	1852	3098	2228	2310	1952
ENSMUSG00000056492	2168	2447	2951	2106	2755	1810	1824	1757
ENSMUSG00000022799	2036	2114	2574	1808	3019	2000	2105	2160
ENSMUSG00000058587	2446	2154	2464	1923	2816	2066	2255	1687
ENSMUSG00000016918	2129	2244	2600	1897	2898	2152	2028	1860
ENSMUSG00000038179	2626	2630	2825	2197	2524	1756	1723	1527
ENSMUSG00000036698	2070	2049	2632	1749	3076	2017	1965	2248
ENSMUSG00000024091	2239	2291	2184	1704	3015	2038	2429	1893
ENSMUSG00000035545	2106	2798	3393	2223	2598	1669	1455	1532
ENSMUSG00000034616	2177	2561	2856	2005	2774	1898	1775	1707
ENSMUSG00000027067	2063	2217	2469	1763	2859	2180	2215	1986
ENSMUSG00000027195	2064	2220	2443	1712	2842	2239	2236	1968
ENSMUSG00000028238	2547	2577	2794	2001	2418	1850	1892	1644
ENSMUSG00000060636	2282	2331	2375	1668	2848	2148	2381	1673
ENSMUSG00000032570	2262	2083	2422	1823	2993	1987	2231	1900
ENSMUSG00000035284	2171	2034	2554	1695	3027	2115	1870	2233
ENSMUSG00000024083	2300	2069	2467	1784	2943	2027	2248	1856
ENSMUSG00000027198	1952	2080	2359	1810	3156	2185	2103	2043
ENSMUSG00000081895	2447	1972	1898	1187	3138	2643	2670	1724
ENSMUSG00000014769	2143	2198	2278	1696	2989	2150	2266	1959
ENSMUSG00000019960	1771	1990	2081	1648	3370	2281	2394	2142
ENSMUSG00000043895	2148	2213	2667	2016	2824	1993	1976	1831
ENSMUSG00000060904	2184	2437	2280	1769	2834	2109	2223	1831
ENSMUSG00000069045	2271	2104	2326	1724	2975	2097	2399	1770
ENSMUSG00000042650	2326	2234	2478	1973	2883	1869	2019	1880
ENSMUSG00000041685	2241	2312	2548	1730	2862	2049	2201	1711
ENSMUSG00000028809	2114	2334	2502	1801	2905	2008	2206	1779
ENSMUSG00000025935	2251	2205	2391	1812	2814	2038	2304	1828
ENSMUSG00000037089	2010	2169	2501	1935	2871	2045	2143	1965
ENSMUSG00000003072	2003	2333	2343	1834	2890	2030	2228	1961
ENSMUSG00000028048	1978	2204	2585	1767	2843	2127	2149	1965
ENSMUSG00000031353	2109	2115	2267	1674	2912	2284	2280	1970
ENSMUSG00000008763	2203	2230	2337	1824	2890	2018	2168	1925
ENSMUSG00000072825	1951	2083	2418	1916	3156	1987	2015	2052
ENSMUSG00000031387	2169	2230	2657	1847	2802	1959	2124	1784
ENSMUSG00000003518	2499	2109	2500	1882	2651	2053	2152	1723
ENSMUSG00000048332	1962	2336	2571	1854	2786	2017	2238	1803
ENSMUSG00000053716	2043	1992	2402	1994	3072	2077	2025	1953
ENSMUSG00000029810	2792	2830	3185	2272	2136	1510	1506	1323
ENSMUSG00000032350	2080	2051	2348	1722	2985	2147	2192	2029
ENSMUSG00000022200	2302	2215	2437	1819	2701	1988	2275	1791
ENSMUSG00000026116	2090	1935	2674	1737	2905	2065	2111	1988
ENSMUSG00000002496	2045	2133	2573	1912	2784	2090	1930	2022
ENSMUSG00000037894	2137	2314	2390	1761	2696	2090	2223	1877
ENSMUSG00000041997	2181	2122	2504	1784	2920	2040	2160	1776
ENSMUSG00000006728	1983	2220	2350	1836	2856	1995	2284	1958
ENSMUSG00000004609	1984	2129	2304	1708	3192	2131	2047	1954
ENSMUSG00000026353	2289	2159	2478	1790	2856	2082	2048	1743
ENSMUSG00000027340	2101	2255	2725	1962	2763	1918	1896	1825
ENSMUSG00000035847	2282	2148	2430	1883	2880	1866	2211	1725
ENSMUSG00000024052	2241	2153	2690	1924	2751	1890	1982	1790
ENSMUSG00000038127	2205	2093	2333	1769	2948	2056	2221	1791
ENSMUSG00000026478	1890	2078	2429	1674	3069	2094	2072	2101
ENSMUSG00000032193	2085	2224	2670	1932	2933	1953	1879	1726
ENSMUSG00000067851	2209	2219	2403	1909	2696	1978	2207	1780
ENSMUSG00000020393	1961	2219	2538	1821	2999	2050	1977	1836
ENSMUSG00000007850	2356	2692	2629	1844	2531	1820	1938	1590
ENSMUSG00000035992	2391	2282	2517	1878	2548	1845	2119	1804
ENSMUSG00000032604	2013	2129	2448	1628	2980	2152	2141	1891
ENSMUSG00000003131	2188	2143	2171	1643	2920	2168	2214	1927
ENSMUSG00000058301	1995	2279	2754	1788	2810	1954	1957	1829
ENSMUSG00000013089	1893	1912	2176	1713	3045	2238	2220	2166
ENSMUSG00000032418	2036	2179	2110	1668	2998	2135	2331	1903
ENSMUSG00000002778	1926	2432	2253	1762	2785	2050	2234	1913
ENSMUSG00000062014	2289	2199	2246	1754	2811	2015	2353	1684
ENSMUSG00000013663	2277	2250	2454	1863	2671	1897	2208	1728
ENSMUSG00000074656	2199	2085	2231	1630	2936	2123	2308	1826
ENSMUSG00000034714	2011	2173	2651	1859	2690	2072	1892	1970
ENSMUSG00000003200	1909	2169	2586	1830	2719	2084	2081	1931
ENSMUSG00000034158	2243	2209	2356	1715	2773	2006	2236	1764
ENSMUSG00000004789	1928	2239	2477	1819	2707	2135	2011	1971
ENSMUSG00000032492	2527	3059	3336	2389	1967	1357	1373	1260
ENSMUSG00000027287	2156	2235	2216	1897	2802	1986	2253	1716
ENSMUSG00000028412	2314	2330	2381	1818	2642	1807	2169	1777
ENSMUSG00000050812	2310	2193	2267	1717	2740	2028	2074	1905
ENSMUSG00000021127	2001	2267	2507	1868	2720	1990	2061	1820
ENSMUSG00000042364	2132	2200	2352	1804	2749	1985	2176	1826
ENSMUSG00000021408	2229	2127	2449	1782	2715	2009	2066	1845
ENSMUSG00000021322	2234	2217	2462	1876	2819	1984	2016	1613
ENSMUSG00000028416	2142	2154	2255	1723	2751	2229	2158	1794
ENSMUSG00000042492	2125	2344	2521	1994	2651	1928	1948	1676
ENSMUSG00000024538	1932	2364	2430	1817	2797	1957	2081	1808
ENSMUSG00000039405	1849	2018	1872	1516	3184	2288	2526	1923
ENSMUSG00000027955	1945	2017	2011	1504	3170	2233	2397	1889
ENSMUSG00000030770	1834	1954	2220	1624	3160	2204	2164	2003
ENSMUSG00000026554	2140	2167	2623	1936	2808	1903	1891	1653
ENSMUSG00000024571	1952	2275	2270	1896	2761	2134	2054	1776
ENSMUSG00000004771	1935	2091	2155	1693	2795	2137	2357	1946
ENSMUSG00000043998	2102	2199	2284	1762	2864	2033	2012	1846
ENSMUSG00000071379	2024	2226	2469	1849	2702	1944	2136	1736
ENSMUSG00000036138	1880	2252	2507	1714	2746	2121	2044	1817
ENSMUSG00000007659	2057	1969	2343	1698	2827	2185	2120	1879
ENSMUSG00000037926	2054	1909	2382	1678	2908	2017	2102	2002
ENSMUSG00000024851	2007	2342	2819	1864	2630	1902	1720	1767
ENSMUSG00000058076	1903	2172	2242	1826	2852	2043	2117	1890
ENSMUSG00000062901	2321	2326	2490	1799	2705	1747	1960	1693
ENSMUSG00000024294	2079	2246	2448	1731	2853	1829	1988	1865
ENSMUSG00000035027	1956	2207	2352	1764	2790	2125	2096	1741
ENSMUSG00000060591	1820	2235	2407	1936	2770	2088	1972	1794
ENSMUSG00000003068	2029	2257	2451	1800	2621	1906	2003	1954
ENSMUSG00000018286	2015	2247	2498	1802	2492	1970	2114	1870
ENSMUSG00000055681	1948	2203	2441	1807	2923	1936	1949	1798
ENSMUSG00000057863	1921	2181	2588	1710	2592	2179	2090	1728
ENSMUSG00000046722	2014	2114	2250	1733	2810	2074	2135	1850
ENSMUSG00000074934	1181	1089	1345	930	4048	2732	3002	2643
ENSMUSG00000031839	2019	2285	2228	1651	2613	2082	2260	1832
ENSMUSG00000028211	2295	2402	2600	1891	2543	1758	1906	1564
ENSMUSG00000001910	1946	1980	2464	1819	2774	2078	1967	1931
ENSMUSG00000021288	2066	2265	2572	1715	2785	1880	1983	1682
ENSMUSG00000029152	2113	2203	2309	1784	2619	2048	2107	1762
ENSMUSG00000021453	2133	2578	2652	1725	2534	1716	1962	1641
ENSMUSG00000017221	1968	2154	2433	1814	2792	1970	2062	1740
ENSMUSG00000029434	2047	2050	2147	1763	2981	2072	1986	1874
ENSMUSG00000021686	1986	1992	2440	1725	2744	2003	2097	1931
ENSMUSG00000059495	2179	2005	2553	1772	2752	1866	1912	1870
ENSMUSG00000021178	2007	2279	2281	1651	2726	2022	2084	1857
ENSMUSG00000026701	2099	2036	2095	1687	2773	2054	2270	1889
ENSMUSG00000019969	1982	2161	2419	1831	2662	2049	1976	1805
ENSMUSG00000041879	2026	2112	2371	1684	2798	1990	2069	1816
ENSMUSG00000037851	2061	2070	2265	1623	2749	2099	2056	1943
ENSMUSG00000033940	2069	2057	2377	1694	2657	2084	2146	1770
ENSMUSG00000074305	1905	1924	2500	1581	3011	2012	1960	1960
ENSMUSG00000032089	2099	2229	2552	1856	2726	1861	1906	1615
ENSMUSG00000020075	2038	1897	2072	1635	2895	2182	2278	1845
ENSMUSG00000109336	1808	1944	2387	1853	2790	2059	1881	2111
ENSMUSG00000028557	2118	2082	2055	1640	2794	2057	2235	1850
ENSMUSG00000025795	2152	2188	2305	1668	2749	1966	2089	1712
ENSMUSG00000027852	2184	1914	2256	1753	2662	2074	2209	1772
ENSMUSG00000054604	2243	2125	2158	1786	2807	1896	2174	1634
ENSMUSG00000062328	1897	2315	2749	2346	2197	1575	1546	2198
ENSMUSG00000024960	2037	2286	2663	1874	2594	1926	1750	1692
ENSMUSG00000024941	2029	2213	2443	1798	2591	1910	2139	1694
ENSMUSG00000027502	2061	2302	2410	1853	2540	1888	1984	1758
ENSMUSG00000034390	1999	2076	2562	1745	2810	1905	1785	1914
ENSMUSG00000041638	1965	2056	2518	1879	2910	1840	1832	1791
ENSMUSG00000066568	2220	2071	2190	1824	2691	2008	2117	1662
ENSMUSG00000058355	2207	1987	2184	1716	2572	1980	2197	1918
ENSMUSG00000053841	2068	2128	2476	1847	2878	1863	1835	1660
ENSMUSG00000027365	2312	2411	2392	1857	2565	1813	1859	1542
ENSMUSG00000025860	2098	1971	2204	1713	2836	1928	2291	1706
ENSMUSG00000018765	1977	2181	2371	1785	2703	1955	1953	1797
ENSMUSG00000021822	1828	1968	2216	1599	2990	2092	2170	1848
ENSMUSG00000057561	2070	2260	2256	1596	2622	2007	2243	1653
ENSMUSG00000005973	2103	2207	2317	1788	2594	1895	2101	1697
ENSMUSG00000001089	1949	2047	2412	1817	2746	1819	2027	1832
ENSMUSG00000024423	2130	2115	2226	1698	2682	1897	2158	1738
ENSMUSG00000022812	1961	1983	2400	1552	2965	2013	1965	1786
ENSMUSG00000025509	2109	2169	2453	1853	2501	1898	1866	1773
ENSMUSG00000051920	2337	2321	2862	1965	2470	1635	1657	1356
ENSMUSG00000052889	2211	1955	2632	1738	2745	1811	1851	1658
ENSMUSG00000005615	2128	2242	2537	1833	2430	1796	1847	1785
ENSMUSG00000049313	2095	2188	2545	1811	2588	1792	1803	1773
ENSMUSG00000028410	2212	2001	2173	1631	2578	1947	2298	1751
ENSMUSG00000052915	2104	2165	2415	1729	2692	1865	1990	1625
ENSMUSG00000030256	2095	2261	2372	1851	2549	1884	1964	1606
ENSMUSG00000040188	1931	2262	2279	1746	2708	2028	1883	1723
ENSMUSG00000032594	2080	2223	2427	1820	2695	1885	1838	1591
ENSMUSG00000018770	2066	1956	2170	1531	2783	2117	2202	1722
ENSMUSG00000048756	2006	2136	2505	1684	2661	1917	1802	1833
ENSMUSG00000042055	2125	2285	2526	1759	2528	1800	1851	1652
ENSMUSG00000030286	1990	1980	2298	1684	2743	2055	1973	1787
ENSMUSG00000037234	2302	1906	2159	1574	2902	1964	1950	1742
ENSMUSG00000007888	1486	1753	2099	1453	3119	2184	2246	2158
ENSMUSG00000003420	1910	2176	2195	1800	2699	1996	2068	1652
ENSMUSG00000024073	1943	1986	2400	1531	2707	1980	1800	2149
ENSMUSG00000070544	2133	2137	2073	1580	2545	1875	2339	1810
ENSMUSG00000026456	1899	1995	2334	1726	2738	1983	2073	1742
ENSMUSG00000034850	1966	2085	2566	1915	2654	1810	1790	1688
ENSMUSG00000014547	1824	1896	2302	1689	2829	2027	1853	2039
ENSMUSG00000017291	1997	1938	2369	1691	2720	1982	1953	1806
ENSMUSG00000029098	1916	2078	2404	1791	2681	1972	1871	1725
ENSMUSG00000028967	1704	1787	2043	1499	3000	2047	2314	2040
ENSMUSG00000002107	2110	2076	2221	1574	2643	1946	2133	1720
ENSMUSG00000026786	2031	2142	2241	1603	2688	1998	1907	1804
ENSMUSG00000025702	2146	2057	2483	1868	2479	1828	1805	1744
ENSMUSG00000038587	1718	1993	2374	1566	2811	2008	2016	1912
ENSMUSG00000029313	1946	1807	2307	1694	2831	2019	1910	1872
ENSMUSG00000032612	1984	2184	2268	1706	2543	1982	1947	1767
ENSMUSG00000021458	2153	2334	2502	1755	2397	1828	1920	1492
ENSMUSG00000073725	2109	2043	2310	1771	2516	2052	1903	1674
ENSMUSG00000018209	2089	2101	2327	1767	2554	1859	1962	1708
ENSMUSG00000000131	1889	2082	2383	1646	2726	1941	1861	1839
ENSMUSG00000027339	2018	2069	2637	1872	2654	1843	1669	1600
ENSMUSG00000030275	2047	1938	2141	1658	2666	1961	2168	1779
ENSMUSG00000018171	1980	2020	2169	1611	2678	2094	2124	1661
ENSMUSG00000032633	1950	2157	2486	1705	2660	1888	1722	1767
ENSMUSG00000025575	1951	2175	2402	1916	2494	1873	1826	1685
ENSMUSG00000018412	2136	2018	2456	1938	2487	1825	1768	1686
ENSMUSG00000024096	1880	2032	2321	1736	2753	1958	1916	1717
ENSMUSG00000041164	1994	2316	2709	1968	2458	1723	1540	1591
ENSMUSG00000019907	1975	2261	2311	1751	2629	1859	1866	1646
ENSMUSG00000029407	1996	2089	2284	1609	2724	1910	1950	1730
ENSMUSG00000068699	1407	1540	2044	1381	3166	2360	2055	2338
ENSMUSG00000033565	1813	2101	2296	1770	2652	1911	1939	1805
ENSMUSG00000035778	2020	2032	2160	1645	2687	1981	2063	1686
ENSMUSG00000038664	1879	1897	2500	1473	2630	1999	1886	2004
ENSMUSG00000020114	2061	1944	2153	1629	2738	1914	1987	1841
ENSMUSG00000022710	2064	2160	2208	1808	2568	1874	1938	1636
ENSMUSG00000034560	2213	2037	2128	1737	2591	1879	2024	1637
ENSMUSG00000035248	2097	1960	2279	1760	2543	1845	1984	1775
ENSMUSG00000026775	2072	2143	2202	1785	2410	1937	2155	1538
ENSMUSG00000004849	1740	2015	2247	1535	2634	2111	2173	1787
ENSMUSG00000022378	2042	1879	1910	1508	2874	2005	2324	1699
ENSMUSG00000074212	2218	1944	2393	1663	2701	1672	1902	1737
ENSMUSG00000042997	2031	2102	2372	1765	2641	1711	1871	1735
ENSMUSG00000026725	2178	3009	2935	2123	1978	1399	1290	1309
ENSMUSG00000003382	2153	2264	2563	1890	2455	1661	1665	1560
ENSMUSG00000027291	1977	2057	2493	1860	2629	1796	1822	1562
ENSMUSG00000095567	2096	2240	2379	1818	2502	1777	1741	1629
ENSMUSG00000020388	1808	2139	2229	1753	2565	1989	1937	1760
ENSMUSG00000031299	1965	1913	2184	1579	2821	1928	1961	1823
ENSMUSG00000026623	2167	2031	2343	1778	2522	1759	1943	1607
ENSMUSG00000001211	1824	1915	2165	1513	2894	1943	1991	1900
ENSMUSG00000033763	2143	2628	2877	2162	2048	1420	1415	1446
ENSMUSG00000023951	2131	2347	2484	1871	2533	1759	1588	1413
ENSMUSG00000024914	1723	2046	2326	1634	2633	2003	2035	1724
ENSMUSG00000002881	2130	2021	2357	1665	2583	1787	1878	1698
ENSMUSG00000039936	1883	2049	2304	1664	2743	1981	1827	1668
ENSMUSG00000028437	1977	2080	2259	1707	2580	1890	1957	1669
ENSMUSG00000026737	2082	1979	2408	1825	2506	1819	1826	1669
ENSMUSG00000031129	1953	1991	2228	1569	2784	1903	1990	1695
ENSMUSG00000031703	1983	2059	2192	1596	2609	1852	2075	1728
ENSMUSG00000029202	2163	2055	2212	1679	2602	1722	1979	1675
ENSMUSG00000032786	1956	1844	2079	1554	2841	1965	1962	1875
ENSMUSG00000017485	2109	1940	2172	1544	2669	1885	2114	1641
ENSMUSG00000039982	2124	2111	2481	1803	2439	1691	1759	1659
ENSMUSG00000000420	1897	1943	2113	1654	2682	1870	2119	1786
ENSMUSG00000029192	1928	1991	2190	1783	2600	1849	1982	1738
ENSMUSG00000022973	2076	1960	2323	1604	2737	1831	1788	1740
ENSMUSG00000033059	1823	1951	2257	1588	2658	1967	2004	1794
ENSMUSG00000060671	1765	2009	2344	1661	2654	1808	1992	1805
ENSMUSG00000021319	2092	2519	2715	2041	2133	1552	1662	1317
ENSMUSG00000004099	1919	1999	2209	1623	2660	1807	1935	1869
ENSMUSG00000047180	2057	2138	2414	1820	2444	1779	1837	1526
ENSMUSG00000030168	2018	2027	2243	1612	2696	1846	1905	1668
ENSMUSG00000022898	1950	2045	2238	1713	2563	1860	1947	1683
ENSMUSG00000025745	1923	1949	2277	1648	2664	1961	1875	1700
ENSMUSG00000026365	2780	2960	2945	2200	1548	1150	1393	1018
ENSMUSG00000052040	1840	2109	2444	1689	2561	1787	1883	1676
ENSMUSG00000002808	2086	2394	2536	1822	2314	1685	1763	1389
ENSMUSG00000054611	2041	1910	2515	1627	2562	1847	1759	1715
ENSMUSG00000033545	2018	2184	2496	1795	2413	1845	1703	1504
ENSMUSG00000059810	2383	2745	2755	2062	1880	1412	1455	1261
ENSMUSG00000004508	2071	2049	2436	1784	2481	1819	1728	1581
ENSMUSG00000028932	2069	2036	2001	1634	2593	1911	1992	1710
ENSMUSG00000025417	1891	2043	2317	1761	2564	1754	1812	1797
ENSMUSG00000022415	1971	2221	2306	1713	2440	1799	1799	1689
ENSMUSG00000015750	1741	2089	2230	1812	2517	1891	1926	1725
ENSMUSG00000022553	1834	2084	2237	1812	2600	1857	1822	1684
ENSMUSG00000105987	1672	1916	2063	1521	2912	1963	2075	1798
ENSMUSG00000062397	2005	2034	2081	1498	2574	2043	2041	1619
ENSMUSG00000038034	1897	1969	2201	1644	2622	1914	1909	1733
ENSMUSG00000028756	1824	2147	2365	1909	2404	1785	1845	1584
ENSMUSG00000031133	1912	2075	2331	1627	2480	1938	1817	1672
ENSMUSG00000029135	1724	1865	2195	1563	2840	2031	1864	1768
ENSMUSG00000029826	1860	1910	2363	1652	2485	1907	1909	1751
ENSMUSG00000031229	2199	2070	2248	1541	2598	1752	1818	1599
ENSMUSG00000031068	1845	1805	1995	1631	2505	2038	2202	1792
ENSMUSG00000030921	2015	1776	2140	1522	2707	1931	2275	1445
ENSMUSG00000022680	1905	1931	2347	1608	2545	1897	1908	1662
ENSMUSG00000030218	1605	1635	1768	1381	2951	2243	2281	1935
ENSMUSG00000040761	1872	1862	2602	1707	2587	1771	1542	1847
ENSMUSG00000024098	1926	1914	2309	1659	2545	1874	1885	1676
ENSMUSG00000059995	2048	2140	2268	1765	2464	1734	1771	1592
ENSMUSG00000055932	1948	2041	2289	1744	2655	1688	1734	1661
ENSMUSG00000016541	1838	1990	2035	1525	2489	2016	2127	1736
ENSMUSG00000022314	1987	1924	2104	1532	2554	1982	2072	1596
ENSMUSG00000031537	1946	2094	2442	1657	2489	1817	1770	1518
ENSMUSG00000004460	2084	2072	2245	1667	2399	1811	1964	1474
ENSMUSG00000040850	2014	1937	2075	1459	2595	1840	2051	1738
ENSMUSG00000033955	1728	1890	2245	1610	2710	1744	1929	1851
ENSMUSG00000073468	1944	2139	2112	1651	2543	1861	1823	1634
ENSMUSG00000026749	1829	1859	2333	1676	2663	1896	1785	1665
ENSMUSG00000019528	1888	1962	2289	1708	2441	1929	1801	1676
ENSMUSG00000032199	1966	2158	2373	1591	2373	1835	1779	1618
ENSMUSG00000035621	1710	2079	2159	1692	2671	1795	1809	1767
ENSMUSG00000020777	1664	1854	2078	1468	2670	1996	2037	1912
ENSMUSG00000040054	1807	1971	2372	1618	2558	1887	1768	1692
ENSMUSG00000062647	1471	1263	2687	1054	4768	1469	1943	1012
ENSMUSG00000017754	1751	2057	2487	1774	2599	1757	1721	1519
ENSMUSG00000028019	1946	2203	2348	1751	2357	1702	1754	1598
ENSMUSG00000024900	1706	1919	2071	1668	2614	1936	1903	1842
ENSMUSG00000022124	2046	2160	2218	1757	2433	1638	1966	1422
ENSMUSG00000032340	1798	2085	2403	1652	2574	1758	1686	1681
ENSMUSG00000020267	1979	1932	2237	1660	2383	1808	1960	1677
ENSMUSG00000028333	1905	2007	2017	1521	2625	1964	1990	1599
ENSMUSG00000052684	1911	2071	2275	1705	2550	1721	1808	1576
ENSMUSG00000004937	1821	1959	2288	1626	2568	1868	1784	1700
ENSMUSG00000025223	1834	2055	2236	1705	2429	1870	1778	1691
ENSMUSG00000050732	1959	2107	2321	1699	2374	1774	1875	1485
ENSMUSG00000035929	2328	2579	3039	2129	1768	1313	1351	1080
ENSMUSG00000040296	1771	1943	2069	1656	2601	1952	2023	1569
ENSMUSG00000037822	1813	2028	2144	1597	2572	1860	2011	1559
ENSMUSG00000052512	1661	2047	2390	1369	2532	1832	1782	1965
ENSMUSG00000021892	1867	1774	2165	1649	2502	2011	1798	1800
ENSMUSG00000031833	1901	2107	2543	1784	2461	1695	1485	1586
ENSMUSG00000003360	1859	2081	2326	1643	2506	1793	1726	1625
ENSMUSG00000000605	1924	1836	2018	1524	2659	1862	1990	1737
ENSMUSG00000022201	1974	1929	2218	1668	2416	1791	1844	1703
ENSMUSG00000047213	1976	2056	2071	1677	2394	1814	1920	1622
ENSMUSG00000101188	1839	1991	1996	1505	2578	1918	1963	1738
ENSMUSG00000015461	1814	2054	2321	1742	2371	1772	1823	1626
ENSMUSG00000029649	1944	1960	2002	1539	2645	1873	1909	1649
ENSMUSG00000028771	2020	1927	2131	1706	2574	1768	1849	1545
ENSMUSG00000020265	1981	1950	2231	1693	2391	1770	1895	1603
ENSMUSG00000034109	1891	1904	1983	1476	2759	1908	1915	1667
ENSMUSG00000047714	1989	1973	2005	1551	2510	1822	2037	1608
ENSMUSG00000069682	1809	1984	2011	1610	2668	1713	2073	1616
ENSMUSG00000060992	1898	1899	2090	1549	2413	1886	1995	1751
ENSMUSG00000041836	1882	2007	2255	1691	2426	1806	1692	1721
ENSMUSG00000025823	1943	1917	2003	1660	2484	1825	1967	1656
ENSMUSG00000031217	1623	1914	2172	1659	2700	1820	1883	1675
ENSMUSG00000023952	1862	2098	2554	1757	2461	1669	1528	1513
ENSMUSG00000039159	1856	1916	2104	1621	2488	1932	1895	1622
ENSMUSG00000022667	2059	1972	2186	1654	2549	1721	1810	1474
[truncated: 54,749 more rows]
