# Supplementary material for: TSG-6 promotes healing of critical-sized bone defects in mice
Source: Front Immunol. 2025 Nov 28;16:1712152. doi: 10.3389/fimmu.2025.1712152 (PMC12700086; doi:10.3389/fimmu.2025.1712152)
Supplement: Supplementary Table 2 — DEGs siNT vs siTSG6 Whole Data. [file Table2.xlsx]

## Sheet: P811_DEGs_RawData
EnsemblID	BaseMean	log2FoldChange	lfcSE	stat	pvalue	padj
ENSMUSG00000050578	22154.5	-1.86293	0.0398628	-46.7337	0	0
ENSMUSG00000054263	3238.18	-1.56457	0.0438952	-35.6434	2.98111e-278	2.33093e-274
ENSMUSG00000031722	2283.71	-1.58567	0.0486994	-32.5604	1.49364e-232	7.78584e-229
ENSMUSG00000061353	7306.72	-1.26741	0.0407478	-31.1037	2.14825e-212	8.3986e-209
ENSMUSG00000020044	13837.3	1.20363	0.0397143	30.3072	9.20173e-202	2.87793e-198
ENSMUSG00000074934	2083.47	1.42863	0.0537302	26.589	9.08824e-156	2.3687e-152
ENSMUSG00000023224	2417.06	-1.15187	0.0448701	-25.6711	2.45764e-145	5.49037e-142
ENSMUSG00000029306	8981.88	-1.1082	0.0433213	-25.5809	2.49125e-144	4.86978e-141
ENSMUSG00000050069	870.411	1.77351	0.0742317	23.8915	3.75633e-126	6.52683e-123
ENSMUSG00000021676	1252.72	-1.27019	0.0567993	-22.3628	9.07211e-111	1.4187e-107
ENSMUSG00000037260	15339.9	0.868943	0.040946	21.2217	6.02395e-100	8.56387e-97
ENSMUSG00000028766	7259.42	-0.972541	0.0479716	-20.2733	2.21414e-91	2.8854e-88
ENSMUSG00000026249	10702.9	-0.660736	0.0328239	-20.1297	4.05375e-90	4.87635e-87
ENSMUSG00000000392	943.822	-1.38525	0.0716631	-19.3301	3.00124e-83	3.35239e-80
ENSMUSG00000037736	824.212	-1.35174	0.0711261	-19.0049	1.55379e-80	1.61988e-77
ENSMUSG00000027253	2544.16	-1.20146	0.0636128	-18.8871	1.45567e-79	1.42274e-76
ENSMUSG00000037411	6460.27	0.883812	0.0474686	18.6189	2.25809e-77	2.07718e-74
ENSMUSG00000031673	6906.07	-0.638768	0.0345149	-18.507	1.81372e-76	1.57572e-73
ENSMUSG00000027848	4425.29	-0.721535	0.039959	-18.0569	6.96211e-73	5.73019e-70
ENSMUSG00000032492	2130.69	-0.947339	0.0525102	-18.041	9.28058e-73	7.25649e-70
ENSMUSG00000056758	444.368	1.65199	0.0917477	18.0058	1.75367e-72	1.3059e-69
ENSMUSG00000019929	358.807	-2.0617	0.117386	-17.5634	4.70013e-69	3.34093e-66
ENSMUSG00000027820	872.534	-1.15748	0.0659628	-17.5475	6.21149e-69	4.22328e-66
ENSMUSG00000026365	1980.63	-1.10975	0.0635156	-17.4721	2.338e-68	1.5234e-65
ENSMUSG00000029810	2166.01	-0.799316	0.0459211	-17.4063	7.39019e-68	4.62271e-65
ENSMUSG00000021614	1295.52	1.02582	0.0591155	17.3527	1.88063e-67	1.13113e-64
ENSMUSG00000035929	1923.18	-0.891434	0.0518648	-17.1877	3.28535e-66	1.90283e-63
ENSMUSG00000029581	2538.86	0.857382	0.0512917	16.7158	1.0055e-62	5.61571e-60
ENSMUSG00000003617	571.629	-1.32797	0.0826647	-16.0645	4.52732e-58	2.44132e-55
ENSMUSG00000048782	441.268	-1.47144	0.0919958	-15.9947	1.39209e-57	7.25651e-55
ENSMUSG00000005397	4265.99	0.735592	0.0460898	15.96	2.42747e-57	1.22454e-54
ENSMUSG00000032487	680.862	1.38699	0.0874278	15.8644	1.11827e-56	5.46483e-54
ENSMUSG00000060548	338.114	-1.57056	0.0993501	-15.8083	2.72651e-56	1.29203e-53
ENSMUSG00000054252	531.521	-1.29725	0.0824506	-15.7336	8.89343e-56	4.09046e-53
ENSMUSG00000037206	2370.25	-0.778933	0.0496197	-15.6981	1.55904e-55	6.9658e-53
ENSMUSG00000026728	37135	0.463672	0.0304652	15.2197	2.61729e-52	1.13692e-49
ENSMUSG00000059810	1973.09	-0.746425	0.0495896	-15.052	3.34735e-51	1.41475e-48
ENSMUSG00000054675	1582.22	-0.83501	0.0557944	-14.9658	1.22782e-50	5.05279e-48
ENSMUSG00000003849	455.855	1.2929	0.0870578	14.851	6.85031e-50	2.7468e-47
ENSMUSG00000031502	10775.6	0.465759	0.0313792	14.8429	7.73051e-50	3.02224e-47
ENSMUSG00000014602	1248.52	1.08285	0.0730958	14.8141	1.18744e-49	4.52909e-47
ENSMUSG00000033717	1372.81	0.848138	0.0583767	14.5287	7.97042e-48	2.96765e-45
ENSMUSG00000027204	4853.8	0.836389	0.0586384	14.2635	3.69422e-46	1.34349e-43
ENSMUSG00000029781	4046.76	0.616764	0.0434557	14.1929	1.01311e-45	3.60069e-43
ENSMUSG00000038296	730.429	1.06416	0.075633	14.0701	5.80094e-45	2.01589e-42
ENSMUSG00000079355	1054.65	-0.870734	0.0619809	-14.0484	7.87709e-45	2.67787e-42
ENSMUSG00000023092	3181.64	0.684653	0.0492684	13.8964	6.66296e-44	2.17074e-41
ENSMUSG00000030849	1508.16	-0.723782	0.0520803	-13.8974	6.56584e-44	2.17074e-41
ENSMUSG00000004473	1080.48	-0.860774	0.0621399	-13.8522	1.23387e-43	3.93781e-41
ENSMUSG00000031849	938.896	-0.971548	0.0723835	-13.4222	4.47996e-41	1.40115e-38
ENSMUSG00000060284	1635.6	-0.76953	0.0576852	-13.3402	1.35166e-40	4.14455e-38
ENSMUSG00000001025	4180.93	0.66832	0.0504319	13.2519	4.39784e-40	1.32257e-37
ENSMUSG00000029307	198.223	-1.94666	0.147025	-13.2404	5.13019e-40	1.5137e-37
ENSMUSG00000004105	4753.23	0.705103	0.0533109	13.2262	6.19075e-40	1.7928e-37
ENSMUSG00000022875	248.574	-1.72729	0.132845	-13.0023	1.18662e-38	3.3739e-36
ENSMUSG00000062345	742.344	0.964301	0.0746967	12.9096	3.97577e-38	1.11023e-35
ENSMUSG00000064080	4898.02	1.25861	0.0982332	12.8125	1.39539e-37	3.82827e-35
ENSMUSG00000015134	265.428	1.9165	0.150145	12.7643	2.59371e-37	6.99318e-35
ENSMUSG00000022661	734.919	-1.08955	0.0855442	-12.7367	3.69661e-37	9.79789e-35
ENSMUSG00000014599	12423.8	0.392358	0.0310075	12.6536	1.06825e-36	2.78421e-34
ENSMUSG00000037852	4490.6	0.525954	0.0418494	12.5678	3.17599e-36	8.14199e-34
ENSMUSG00000041324	3844.18	0.631136	0.0502473	12.5606	3.47685e-36	8.76952e-34
ENSMUSG00000027750	23791.7	-0.42314	0.0339458	-12.4652	1.15633e-35	2.87027e-33
ENSMUSG00000007655	871.498	0.833851	0.0669891	12.4476	1.44179e-35	3.52292e-33
ENSMUSG00000035783	32002	0.446325	0.0359655	12.4098	2.3115e-35	5.56112e-33
ENSMUSG00000028108	14324.9	0.44218	0.0358446	12.336	5.79478e-35	1.37301e-32
ENSMUSG00000071203	354.415	-1.18924	0.0968235	-12.2826	1.12351e-34	2.6223e-32
ENSMUSG00000022037	138.745	-2.19479	0.178949	-12.2649	1.39789e-34	3.21473e-32
ENSMUSG00000026421	3718.22	0.50486	0.0413119	12.2207	2.41007e-34	5.46212e-32
ENSMUSG00000028381	919.201	0.782459	0.0640693	12.2127	2.65904e-34	5.94029e-32
ENSMUSG00000046711	3048.86	0.495752	0.0406241	12.2034	2.98063e-34	6.56494e-32
ENSMUSG00000034783	287.683	1.77864	0.146182	12.1673	4.64399e-34	1.00865e-31
ENSMUSG00000014329	2388.28	-0.572614	0.0473031	-12.1052	9.91197e-34	2.12333e-31
ENSMUSG00000039062	6592.13	-0.511502	0.0426346	-11.9974	3.66853e-33	7.75249e-31
ENSMUSG00000031253	2382.14	-0.551606	0.0461105	-11.9627	5.57134e-33	1.16166e-30
ENSMUSG00000023367	881.863	-0.779531	0.0654068	-11.9182	9.51394e-33	1.95762e-30
ENSMUSG00000046618	283.59	-1.27353	0.107353	-11.863	1.84322e-32	3.74341e-30
ENSMUSG00000019278	427.732	-1.09738	0.0926067	-11.8499	2.15397e-32	4.31843e-30
ENSMUSG00000020262	343.081	-1.26574	0.107636	-11.7595	6.30852e-32	1.24877e-29
ENSMUSG00000011118	234.324	-1.46998	0.125293	-11.7324	8.69989e-32	1.70061e-29
ENSMUSG00000023886	1399.84	0.627432	0.0535598	11.7146	1.07298e-31	2.07152e-29
ENSMUSG00000031558	1117.75	-0.766045	0.0654672	-11.7012	1.25654e-31	2.39632e-29
ENSMUSG00000042659	1806.55	-0.6382	0.0545981	-11.689	1.45013e-31	2.73219e-29
ENSMUSG00000062825	26608.6	0.378675	0.0326741	11.5895	4.66001e-31	8.67539e-29
ENSMUSG00000020805	195.897	-1.68842	0.147391	-11.4554	2.20933e-30	4.06466e-28
ENSMUSG00000026725	2000.65	-0.797703	0.069968	-11.401	4.13512e-30	7.51919e-28
ENSMUSG00000026185	5357.06	0.56716	0.0499573	11.3529	7.17573e-30	1.28982e-27
ENSMUSG00000030218	1949.88	0.535915	0.0473381	11.321	1.03283e-29	1.83539e-27
ENSMUSG00000026981	1572.43	-0.586752	0.0520922	-11.2637	1.98228e-29	3.48303e-27
ENSMUSG00000024803	480.227	0.995022	0.0887217	11.2151	3.43794e-29	5.97361e-27
ENSMUSG00000018339	7609.51	-0.490932	0.0438624	-11.1925	4.43575e-29	7.57714e-27
ENSMUSG00000038463	1895.12	-0.63757	0.0569661	-11.1921	4.45771e-29	7.57714e-27
ENSMUSG00000021186	2766.73	-0.553398	0.0496009	-11.157	6.61861e-29	1.11292e-26
ENSMUSG00000040152	138083	0.405351	0.0365398	11.0934	1.35029e-28	2.24637e-26
ENSMUSG00000075602	4237.88	0.502106	0.0453023	11.0835	1.50916e-28	2.48423e-26
ENSMUSG00000090210	295.752	-1.26247	0.114425	-11.0332	2.64331e-28	4.30585e-26
ENSMUSG00000031548	1718.29	-0.594964	0.0540101	-11.0158	3.20703e-28	5.17027e-26
ENSMUSG00000097789	782.173	0.78842	0.0716429	11.0049	3.62064e-28	5.7775e-26
ENSMUSG00000028776	442.119	0.979632	0.0893789	10.9604	5.92135e-28	9.35334e-26
ENSMUSG00000068196	7599.03	-0.461068	0.0421054	-10.9503	6.62093e-28	1.03538e-25
ENSMUSG00000042115	377.418	1.01189	0.0925026	10.9391	7.49529e-28	1.16051e-25
ENSMUSG00000033576	382.535	-1.20612	0.110686	-10.8968	1.19412e-27	1.83075e-25
ENSMUSG00000020580	3563.09	0.441845	0.0408683	10.8114	3.03894e-27	4.61389e-25
ENSMUSG00000013584	1205.56	-0.656526	0.0610651	-10.7512	5.84709e-27	8.792e-25
ENSMUSG00000112148	4660.15	-0.6951	0.0646934	-10.7445	6.28841e-27	9.36553e-25
ENSMUSG00000001506	128639	-0.473679	0.0442755	-10.6984	1.03501e-26	1.52694e-24
ENSMUSG00000021567	2656.08	-0.509413	0.0476234	-10.6967	1.05492e-26	1.54176e-24
ENSMUSG00000049001	584.073	-0.99193	0.0927634	-10.6931	1.0962e-26	1.58726e-24
ENSMUSG00000033763	1995.49	-0.651878	0.0610421	-10.6792	1.27423e-26	1.82811e-24
ENSMUSG00000004707	5846.3	-0.416524	0.0390139	-10.6763	1.31395e-26	1.86795e-24
ENSMUSG00000004891	561.158	0.868079	0.0816301	10.6343	2.06378e-26	2.90752e-24
ENSMUSG00000024659	10341.8	0.423788	0.0398751	10.6279	2.21059e-26	3.08653e-24
ENSMUSG00000037624	288.699	-1.22438	0.115661	-10.5859	3.46345e-26	4.79305e-24
ENSMUSG00000027966	913.177	-0.812599	0.0767721	-10.5846	3.51428e-26	4.82073e-24
ENSMUSG00000031503	8586.16	0.426608	0.0404862	10.5371	5.82547e-26	7.92162e-24
ENSMUSG00000038390	349.584	-1.16051	0.111122	-10.4435	1.56843e-25	2.1144e-23
ENSMUSG00000042379	284.296	-1.19129	0.114237	-10.4283	1.84151e-25	2.46133e-23
ENSMUSG00000024371	211.389	-1.40752	0.135006	-10.4256	1.89374e-25	2.50969e-23
ENSMUSG00000022816	12402.2	0.364672	0.0350988	10.3899	2.75703e-25	3.62307e-23
ENSMUSG00000056174	630.865	-1.028	0.0992281	-10.36	3.77155e-25	4.91496e-23
ENSMUSG00000073411	55676.1	-0.330982	0.0319848	-10.3481	4.2689e-25	5.51711e-23
ENSMUSG00000020914	544.494	0.909819	0.0882406	10.3107	6.30632e-25	8.08346e-23
ENSMUSG00000050953	7769.63	-0.36849	0.0357508	-10.3072	6.54003e-25	8.31487e-23
ENSMUSG00000067780	134.946	-1.73373	0.169289	-10.2412	1.29626e-24	1.63475e-22
ENSMUSG00000052727	665.046	0.797062	0.0778912	10.233	1.41048e-24	1.76457e-22
ENSMUSG00000024924	541.582	-0.891275	0.0874361	-10.1934	2.12135e-24	2.63283e-22
ENSMUSG00000002020	6028.33	0.605086	0.0596415	10.1454	3.47377e-24	4.27739e-22
ENSMUSG00000028399	1537.81	-0.631431	0.0623557	-10.1263	4.22427e-24	5.16087e-22
ENSMUSG00000002602	4448.19	0.387799	0.0384762	10.0789	6.84684e-24	8.30006e-22
ENSMUSG00000051043	552.596	-0.860522	0.0853859	-10.078	6.90923e-24	8.31127e-22
ENSMUSG00000048368	652.465	-0.996709	0.0992663	-10.0408	1.00892e-23	1.20439e-21
ENSMUSG00000066621	3652.34	-0.428019	0.0427934	-10.002	1.49355e-23	1.7694e-21
ENSMUSG00000036103	4754.53	-0.395665	0.0396096	-9.98913	1.70069e-23	1.99965e-21
ENSMUSG00000051855	156.146	-1.75891	0.176888	-9.94362	2.68867e-23	3.13772e-21
ENSMUSG00000051236	1704.14	0.486828	0.0493813	9.85855	6.29518e-23	7.29215e-21
ENSMUSG00000048376	594.403	0.793262	0.0805063	9.85342	6.62524e-23	7.61805e-21
ENSMUSG00000038179	2197.91	-0.47927	0.0486468	-9.85204	6.71682e-23	7.66698e-21
ENSMUSG00000032547	1055.72	0.583463	0.0592715	9.84391	7.28253e-23	8.25248e-21
ENSMUSG00000027832	748.862	-0.766002	0.0778988	-9.83329	8.09303e-23	9.10495e-21
ENSMUSG00000024044	1325.38	0.559264	0.05696	9.81854	9.36903e-23	1.04652e-20
ENSMUSG00000026109	173.773	1.3522	0.138138	9.78877	1.2582e-22	1.39544e-20
ENSMUSG00000005413	9385.1	0.329607	0.0336772	9.78724	1.27741e-22	1.40677e-20
ENSMUSG00000031274	661.982	0.7205	0.0741998	9.71027	2.72625e-22	2.98134e-20
ENSMUSG00000024087	10571.9	0.314168	0.0324249	9.6891	3.35472e-22	3.64313e-20
ENSMUSG00000017493	23174.5	-0.373786	0.0388577	-9.61934	6.62572e-22	7.14572e-20
ENSMUSG00000021319	1978.74	-0.514777	0.0535925	-9.60539	7.58669e-22	8.12607e-20
ENSMUSG00000041135	950.315	0.686138	0.0714916	9.59746	8.19426e-22	8.71713e-20
ENSMUSG00000022146	1603.16	-0.48915	0.0512588	-9.54276	1.39085e-21	1.46961e-19
ENSMUSG00000024074	1602.66	0.574264	0.0602508	9.53123	1.55431e-21	1.6313e-19
ENSMUSG00000033306	2239.98	0.595305	0.0626243	9.50598	1.98177e-21	2.06606e-19
ENSMUSG00000049866	4083.71	0.344706	0.0363047	9.49481	2.20624e-21	2.28484e-19
ENSMUSG00000029580	55743.9	0.308086	0.0325058	9.47788	2.59503e-21	2.66981e-19
ENSMUSG00000020841	3845.47	0.399657	0.0422981	9.44859	3.43418e-21	3.51004e-19
ENSMUSG00000060459	179.157	-1.34489	0.142618	-9.43	4.10094e-21	4.16432e-19
ENSMUSG00000041592	246.606	-1.39498	0.147992	-9.42607	4.25752e-21	4.29543e-19
ENSMUSG00000018830	563.554	0.899652	0.0954733	9.42308	4.38044e-21	4.39111e-19
ENSMUSG00000021876	3220.7	0.398508	0.0423238	9.41569	4.69976e-21	4.6812e-19
ENSMUSG00000059430	5761.05	0.462397	0.0491212	9.4134	4.80352e-21	4.75427e-19
ENSMUSG00000055320	1456.94	0.525981	0.0560658	9.38149	6.50462e-21	6.39743e-19
ENSMUSG00000073418	121.51	-1.57338	0.168215	-9.35336	8.4908e-21	8.29869e-19
ENSMUSG00000051323	311.759	0.942501	0.100919	9.3392	9.70665e-21	9.42811e-19
ENSMUSG00000017776	3363	0.371651	0.0398134	9.33483	1.01149e-20	9.76397e-19
ENSMUSG00000061232	26180.6	-0.353214	0.0378811	-9.32429	1.11731e-20	1.07193e-18
ENSMUSG00000015709	444.474	-0.796257	0.0855331	-9.30935	1.28614e-20	1.22638e-18
ENSMUSG00000019880	165.06	-1.32387	0.142503	-9.29015	1.54075e-20	1.46026e-18
ENSMUSG00000026628	2457.77	-0.395207	0.0425752	-9.28257	1.65439e-20	1.55852e-18
ENSMUSG00000024164	1197.67	-0.734812	0.0792207	-9.2755	1.7678e-20	1.64553e-18
ENSMUSG00000039518	250.22	1.30862	0.141074	9.27607	1.75841e-20	1.64553e-18
ENSMUSG00000000555	4390.47	0.416478	0.0450154	9.25188	2.20573e-20	2.04102e-18
ENSMUSG00000063524	8425.31	0.315782	0.0341977	9.23401	2.60692e-20	2.39806e-18
ENSMUSG00000028364	24994.5	-0.486165	0.0526958	-9.22587	2.81267e-20	2.57219e-18
ENSMUSG00000074743	649.231	0.710182	0.0771245	9.20825	3.31496e-20	3.01392e-18
ENSMUSG00000028370	4650.47	0.537122	0.0583517	9.2049	3.41985e-20	3.09131e-18
ENSMUSG00000019359	38.6166	-3.5074	0.38205	-9.18046	4.29247e-20	3.8578e-18
ENSMUSG00000046245	775.823	0.599826	0.0656455	9.13736	6.39981e-20	5.71887e-18
ENSMUSG00000048616	262.824	-1.18056	0.129461	-9.11903	7.57979e-20	6.73482e-18
ENSMUSG00000038521	679.672	-0.737743	0.0810233	-9.10531	8.60182e-20	7.59973e-18
ENSMUSG00000020176	2306.52	0.416882	0.0461222	9.03865	1.58614e-19	1.39349e-17
ENSMUSG00000030786	1761.31	0.460845	0.0510009	9.03603	1.62462e-19	1.41932e-17
ENSMUSG00000027859	393.973	0.989234	0.109784	9.01073	2.04689e-19	1.77829e-17
ENSMUSG00000040447	128.648	-1.42759	0.158923	-8.98291	2.63704e-19	2.27834e-17
ENSMUSG00000022265	2437.89	0.428036	0.0476649	8.9801	2.70517e-19	2.32437e-17
ENSMUSG00000030830	6219.11	0.488072	0.0545432	8.94836	3.60814e-19	3.08328e-17
ENSMUSG00000021835	211.659	-1.21747	0.136163	-8.94125	3.84791e-19	3.27031e-17
ENSMUSG00000044206	153.501	1.33779	0.149741	8.93403	4.10781e-19	3.47232e-17
ENSMUSG00000024053	3613.41	0.364867	0.0408827	8.92472	4.4681e-19	3.75657e-17
ENSMUSG00000031906	194.594	-1.31897	0.148225	-8.89842	5.66486e-19	4.73727e-17
ENSMUSG00000089704	5142.74	0.351321	0.0395025	8.89362	5.91475e-19	4.91994e-17
ENSMUSG00000027111	4079.96	0.345857	0.0389643	8.87625	6.9153e-19	5.72177e-17
ENSMUSG00000010307	4774.49	-0.463394	0.0523052	-8.85942	8.04289e-19	6.61972e-17
ENSMUSG00000031004	529.708	0.929368	0.104972	8.8535	8.48131e-19	6.94401e-17
ENSMUSG00000012017	2502.89	-0.517229	0.0586198	-8.82345	1.1099e-18	8.99309e-17
ENSMUSG00000072941	1863.38	-0.576433	0.0653296	-8.82345	1.10984e-18	8.99309e-17
ENSMUSG00000019960	2176.73	0.415785	0.0471379	8.82062	1.13827e-18	9.12831e-17
ENSMUSG00000031169	393.817	-0.959846	0.108817	-8.82072	1.13729e-18	9.12831e-17
ENSMUSG00000001131	4231.1	0.367882	0.0418437	8.7918	1.47179e-18	1.17428e-16
ENSMUSG00000019577	2845.49	-0.429665	0.0489688	-8.77425	1.7204e-18	1.36567e-16
ENSMUSG00000079055	112.365	-1.77934	0.203149	-8.7588	1.97339e-18	1.55858e-16
ENSMUSG00000021190	18869.1	0.28779	0.0328874	8.75076	2.11917e-18	1.66531e-16
ENSMUSG00000027715	181.941	1.13644	0.130163	8.73091	2.52641e-18	1.9754e-16
ENSMUSG00000045954	459.349	0.958368	0.10981	8.72749	2.60384e-18	2.02582e-16
ENSMUSG00000021281	9568.1	-0.300723	0.0346123	-8.68833	3.6781e-18	2.84743e-16
ENSMUSG00000037104	1350.12	0.465629	0.0537191	8.66785	4.40338e-18	3.39212e-16
ENSMUSG00000048482	127.082	1.62472	0.18767	8.65735	4.82878e-18	3.70159e-16
ENSMUSG00000015568	15998.8	-0.493807	0.0570729	-8.65222	5.05065e-18	3.85279e-16
ENSMUSG00000038331	491.826	-0.831568	0.096186	-8.64541	5.3613e-18	4.0699e-16
ENSMUSG00000036545	4071.01	-0.42299	0.0489764	-8.63661	5.79041e-18	4.37441e-16
ENSMUSG00000037225	944.472	0.687354	0.079713	8.62286	6.5303e-18	4.90966e-16
ENSMUSG00000026193	176266	0.920007	0.106741	8.61905	6.75122e-18	5.05147e-16
ENSMUSG00000033149	2565.11	0.377327	0.0438317	8.60854	7.39948e-18	5.51014e-16
ENSMUSG00000007888	2031.89	0.499002	0.0579715	8.60772	7.45306e-18	5.52374e-16
ENSMUSG00000056999	1573.38	-0.475218	0.0552814	-8.59636	8.22877e-18	6.06988e-16
ENSMUSG00000027800	1517.71	0.486731	0.0570903	8.52563	1.51976e-17	1.11577e-15
ENSMUSG00000045636	1198.85	0.499833	0.0590479	8.46487	2.56442e-17	1.86523e-15
ENSMUSG00000039126	591.43	0.719539	0.0850008	8.46508	2.55968e-17	1.86523e-15
ENSMUSG00000029767	8792.01	0.328645	0.0389032	8.44778	2.96903e-17	2.14952e-15
ENSMUSG00000020264	77.4089	-2.07493	0.245641	-8.44697	2.98957e-17	2.15442e-15
ENSMUSG00000074151	1115.09	-0.59945	0.0715971	-8.37255	5.6384e-17	4.04465e-15
ENSMUSG00000028780	154.262	1.24954	0.149935	8.3339	7.82194e-17	5.58537e-15
ENSMUSG00000074364	2702.25	0.490687	0.0589292	8.32672	8.3116e-17	5.90804e-15
ENSMUSG00000068699	2009.35	0.626963	0.0753639	8.31914	8.86008e-17	6.26941e-15
ENSMUSG00000025278	4643.91	0.5479	0.0661365	8.28438	1.18726e-16	8.36322e-15
ENSMUSG00000000693	5496.8	0.375337	0.0455017	8.24885	1.59928e-16	1.1215e-14
ENSMUSG00000045005	1082.79	-0.548249	0.0665682	-8.2359	1.78218e-16	1.24419e-14
ENSMUSG00000053113	929.419	-0.512524	0.0622799	-8.22936	1.88216e-16	1.30814e-14
ENSMUSG00000040606	328.508	-0.792113	0.0962763	-8.2275	1.91165e-16	1.32276e-14
ENSMUSG00000022010	2403.25	0.397347	0.0483048	8.22584	1.93828e-16	1.33528e-14
ENSMUSG00000022098	5219.54	-0.444406	0.0540382	-8.22393	1.96935e-16	1.35073e-14
ENSMUSG00000024330	200.158	-1.19903	0.145842	-8.22148	2.01013e-16	1.37268e-14
ENSMUSG00000026204	431.01	0.760069	0.0925243	8.21481	2.12502e-16	1.44483e-14
ENSMUSG00000031239	388.634	-0.858264	0.104945	-8.17822	2.88064e-16	1.95011e-14
ENSMUSG00000028967	2026.43	0.398049	0.048788	8.15874	3.3855e-16	2.282e-14
ENSMUSG00000029552	972.616	0.583137	0.0715077	8.15489	3.49505e-16	2.34573e-14
ENSMUSG00000005087	4250.86	0.36535	0.0451991	8.08313	6.31265e-16	4.21868e-14
ENSMUSG00000041351	455.726	-0.821967	0.101739	-8.07915	6.52214e-16	4.34014e-14
ENSMUSG00000055407	307.802	0.815582	0.101308	8.05049	8.24642e-16	5.4643e-14
ENSMUSG00000023905	1100.67	0.458647	0.0570959	8.03291	9.51839e-16	6.28053e-14
ENSMUSG00000033022	466.67	-0.678928	0.0845829	-8.02678	1.00064e-15	6.57481e-14
ENSMUSG00000038437	1719.48	-0.445821	0.055832	-7.98504	1.4048e-15	9.19177e-14
ENSMUSG00000036528	799.978	-0.532189	0.066664	-7.98316	1.42639e-15	9.29414e-14
ENSMUSG00000036887	14971.1	0.303556	0.0380314	7.98173	1.44301e-15	9.36341e-14
ENSMUSG00000029661	93899.3	-0.280966	0.0352578	-7.96889	1.601e-15	1.03456e-13
ENSMUSG00000033420	5631.89	-0.323632	0.0406846	-7.95466	1.79626e-15	1.15596e-13
ENSMUSG00000032294	30167.9	0.224039	0.0281935	7.94648	1.91886e-15	1.22478e-13
ENSMUSG00000021379	444.948	-0.757639	0.0953397	-7.94674	1.91491e-15	1.22478e-13
ENSMUSG00000020649	606.359	0.662648	0.0835005	7.93585	2.09061e-15	1.32898e-13
ENSMUSG00000021624	1899.25	-0.378988	0.0478197	-7.92535	2.27498e-15	1.44033e-13
ENSMUSG00000028194	830.787	0.510599	0.0644758	7.91924	2.38972e-15	1.50687e-13
ENSMUSG00000001349	2221.03	0.433375	0.0549906	7.8809	3.25032e-15	2.04131e-13
ENSMUSG00000051920	2039.15	-0.445657	0.0566794	-7.86277	3.75734e-15	2.35029e-13
ENSMUSG00000029377	148.415	1.46465	0.187056	7.83	4.87873e-15	3.03959e-13
ENSMUSG00000028036	232.928	-0.956254	0.122162	-7.82774	4.96736e-15	3.08252e-13
ENSMUSG00000025255	615	-0.652523	0.0835167	-7.81309	5.58023e-15	3.44915e-13
ENSMUSG00000029322	305.238	0.895927	0.115057	7.78681	6.87201e-15	4.23088e-13
ENSMUSG00000035385	407.2	0.788922	0.10137	7.78263	7.10318e-15	4.35606e-13
ENSMUSG00000023046	80.5356	1.86251	0.239966	7.76156	8.38885e-15	5.12441e-13
ENSMUSG00000026620	644.524	-0.633083	0.0815724	-7.761	8.42633e-15	5.12728e-13
ENSMUSG00000027408	308.088	-0.868254	0.111932	-7.75699	8.69703e-15	5.27148e-13
ENSMUSG00000039137	359.175	-1.00835	0.130052	-7.75345	8.94305e-15	5.39967e-13
ENSMUSG00000090958	2239.39	0.916395	0.118278	7.74779	9.35027e-15	5.62383e-13
ENSMUSG00000053646	205.741	-0.96272	0.124284	-7.74615	9.47195e-15	5.67519e-13
ENSMUSG00000019966	475.565	-0.651922	0.0842091	-7.74171	9.80923e-15	5.85484e-13
ENSMUSG00000121093	479.929	0.778421	0.100598	7.73792	1.01054e-14	6.0087e-13
ENSMUSG00000019817	447.234	-0.740062	0.0956533	-7.73692	1.01851e-14	6.03313e-13
ENSMUSG00000029335	42.3147	-2.31794	0.301441	-7.68951	1.47698e-14	8.71584e-13
ENSMUSG00000028639	9204	0.233472	0.0303808	7.68486	1.53167e-14	9.00461e-13
ENSMUSG00000056457	46.8405	2.71517	0.353838	7.67348	1.67397e-14	9.80434e-13
ENSMUSG00000029096	849.661	-0.604398	0.0788794	-7.6623	1.82637e-14	1.0657e-12
ENSMUSG00000020092	964.568	0.471255	0.0615477	7.65674	1.90717e-14	1.10871e-12
ENSMUSG00000023015	292.289	0.820019	0.10719	7.65012	2.00787e-14	1.16293e-12
ENSMUSG00000040204	119.143	1.24717	0.163231	7.64048	2.16408e-14	1.24878e-12
ENSMUSG00000048521	69.5428	1.97335	0.259254	7.61164	2.70645e-14	1.55601e-12
ENSMUSG00000022587	9110.89	0.40598	0.0533796	7.60552	2.8376e-14	1.62543e-12
ENSMUSG00000034484	4038.08	0.336315	0.0442606	7.59852	2.99536e-14	1.70954e-12
ENSMUSG00000024065	716.802	-0.606019	0.0798686	-7.5877	3.25636e-14	1.85175e-12
ENSMUSG00000028238	2190.46	-0.36334	0.047928	-7.58095	3.43025e-14	1.94356e-12
ENSMUSG00000059327	140.929	-1.18684	0.156603	-7.57864	3.49191e-14	1.97135e-12
ENSMUSG00000040010	833.079	0.563377	0.0743932	7.57296	3.64816e-14	2.05216e-12
ENSMUSG00000005124	1547.96	-0.407117	0.0538343	-7.5624	3.95687e-14	2.21784e-12
ENSMUSG00000008393	1049.77	0.439672	0.0582889	7.54299	4.59309e-14	2.56524e-12
ENSMUSG00000120992	482.467	0.723136	0.0961879	7.51795	5.56424e-14	3.09657e-12
ENSMUSG00000049723	11323.4	-0.347361	0.0463361	-7.49655	6.55199e-14	3.63333e-12
ENSMUSG00000024640	503.975	0.655544	0.0875051	7.4915	6.80922e-14	3.76263e-12
ENSMUSG00000057751	161.306	-1.14442	0.152833	-7.48807	6.98931e-14	3.84855e-12
ENSMUSG00000016024	230.82	-0.881589	0.118069	-7.46673	8.2213e-14	4.51104e-12
ENSMUSG00000051439	2633.59	-0.319574	0.0428146	-7.46414	8.38433e-14	4.58441e-12
ENSMUSG00000039476	1182.48	0.425625	0.0570352	7.46251	8.48918e-14	4.61821e-12
ENSMUSG00000056481	889.331	0.619326	0.0829944	7.46226	8.50521e-14	4.61821e-12
ENSMUSG00000033910	36.7135	-2.39369	0.321383	-7.44809	9.46981e-14	5.12419e-12
ENSMUSG00000038508	1422.22	0.464704	0.0625066	7.43448	1.04978e-13	5.66084e-12
ENSMUSG00000029338	3462.2	-0.366663	0.0494144	-7.42018	1.16965e-13	6.28554e-12
ENSMUSG00000056091	3023.71	0.42041	0.056915	7.38662	1.50612e-13	8.06601e-12
ENSMUSG00000033060	182.674	-1.0318	0.139983	-7.3709	1.69482e-13	9.04562e-12
ENSMUSG00000032014	689.871	0.522632	0.0709832	7.36275	1.8016e-13	9.58281e-12
ENSMUSG00000056201	14972	0.250976	0.0341032	7.35932	1.84848e-13	9.79883e-12
ENSMUSG00000038059	611.637	0.597137	0.0812549	7.34893	1.99799e-13	1.05556e-11
ENSMUSG00000027500	180.154	0.982783	0.133831	7.34348	2.08115e-13	1.09579e-11
ENSMUSG00000001128	2394.51	0.353962	0.0482502	7.33598	2.20101e-13	1.15502e-11
ENSMUSG00000023232	88.945	1.42659	0.194933	7.31836	2.51029e-13	1.31291e-11
ENSMUSG00000032218	129.863	1.17226	0.160217	7.31672	2.54113e-13	1.32461e-11
ENSMUSG00000031207	19910.4	0.234371	0.0320369	7.31566	2.56121e-13	1.33064e-11
ENSMUSG00000038400	1721.89	0.412839	0.056482	7.30922	2.68696e-13	1.39135e-11
ENSMUSG00000036256	9849.37	0.266842	0.0365136	7.30802	2.71116e-13	1.39924e-11
ENSMUSG00000025510	2779.01	0.387264	0.0533269	7.26208	3.8119e-13	1.96087e-11
ENSMUSG00000061878	493.96	-0.624669	0.086039	-7.2603	3.86232e-13	1.9803e-11
ENSMUSG00000078122	767.668	-0.607176	0.0838216	-7.24367	4.36701e-13	2.23174e-11
ENSMUSG00000012889	586.097	-0.659181	0.0910333	-7.24109	4.45084e-13	2.26717e-11
ENSMUSG00000024772	2836.07	0.331069	0.0457395	7.23815	4.54859e-13	2.30945e-11
ENSMUSG00000029401	1266.35	-0.39691	0.0548605	-7.23489	4.65911e-13	2.3579e-11
ENSMUSG00000032374	1464.08	-0.386397	0.0535382	-7.21722	5.306e-13	2.67662e-11
ENSMUSG00000055172	818.954	-0.540968	0.075051	-7.20801	5.67759e-13	2.85486e-11
ENSMUSG00000062822	437.967	-0.645021	0.089562	-7.20195	5.93569e-13	2.97507e-11
ENSMUSG00000079293	4589.77	-0.418302	0.0580949	-7.20032	6.00699e-13	3.00119e-11
ENSMUSG00000042745	1065.15	0.514608	0.0714836	7.19898	6.06667e-13	3.02136e-11
ENSMUSG00000035279	311.077	0.803656	0.111729	7.19291	6.34255e-13	3.14873e-11
ENSMUSG00000079022	46.6049	-2.43088	0.338105	-7.18972	6.49235e-13	3.21289e-11
ENSMUSG00000026509	3935.48	0.297677	0.0415105	7.17111	7.43901e-13	3.66976e-11
ENSMUSG00000021403	61.092	1.6866	0.235571	7.15962	8.08991e-13	3.9783e-11
ENSMUSG00000034614	293.795	-0.77071	0.107938	-7.14028	9.31418e-13	4.56599e-11
ENSMUSG00000079018	560.908	0.649712	0.0910281	7.13748	9.50542e-13	4.64518e-11
ENSMUSG00000023945	52.8555	1.81565	0.254835	7.12482	1.04218e-12	5.07712e-11
ENSMUSG00000031099	127.639	-1.29032	0.181431	-7.11192	1.14442e-12	5.5579e-11
ENSMUSG00000000093	83.5204	-1.41251	0.198796	-7.10534	1.20029e-12	5.81118e-11
ENSMUSG00000055413	174.811	-0.957018	0.134836	-7.09764	1.26908e-12	6.12528e-11
ENSMUSG00000039405	2115.9	0.422955	0.0596314	7.09283	1.31398e-12	6.32244e-11
ENSMUSG00000021665	3631.77	0.299427	0.0422233	7.0915	1.32665e-12	6.36387e-11
ENSMUSG00000039252	71.9606	-1.77195	0.250121	-7.08435	1.39698e-12	6.68072e-11
ENSMUSG00000029994	3709.33	-0.281456	0.0397422	-7.08205	1.42038e-12	6.75134e-11
ENSMUSG00000019775	244.91	0.843853	0.119149	7.08232	1.41761e-12	6.75134e-11
ENSMUSG00000074486	324.614	-0.854626	0.120868	-7.07073	1.54118e-12	7.30333e-11
ENSMUSG00000029287	698.556	-0.512151	0.0724515	-7.06888	1.56184e-12	7.37886e-11
ENSMUSG00000022180	3815.84	0.359692	0.0509675	7.05729	1.69784e-12	7.99723e-11
ENSMUSG00000035273	2567.32	-0.327574	0.0466533	-7.02146	2.19557e-12	1.03106e-10
ENSMUSG00000020986	1555.87	0.381619	0.0544247	7.01186	2.35163e-12	1.10104e-10
ENSMUSG00000039542	447.415	0.68203	0.0973209	7.00805	2.41659e-12	1.12808e-10
ENSMUSG00000022156	236.966	-0.786568	0.112448	-6.99494	2.65378e-12	1.23512e-10
ENSMUSG00000034652	3085.23	-0.349043	0.049913	-6.99303	2.69006e-12	1.2471e-10
ENSMUSG00000022894	637.774	-0.585122	0.0836755	-6.99275	2.69549e-12	1.2471e-10
ENSMUSG00000026656	6283.99	0.263221	0.0376644	6.9886	2.77646e-12	1.28077e-10
ENSMUSG00000041608	45.737	-1.83027	0.26256	-6.97084	3.15048e-12	1.44904e-10
ENSMUSG00000058135	3039.65	-0.303328	0.0435863	-6.95926	3.42075e-12	1.56873e-10
ENSMUSG00000040350	238.142	-0.801491	0.115544	-6.93669	4.01394e-12	1.83538e-10
ENSMUSG00000003882	1068.24	-0.42693	0.061582	-6.9327	4.12873e-12	1.88236e-10
ENSMUSG00000013846	1727.31	-0.379872	0.0549678	-6.91081	4.81895e-12	2.19066e-10
ENSMUSG00000022122	246.586	-0.798664	0.115619	-6.90772	4.92522e-12	2.23248e-10
ENSMUSG00000039153	874.803	-0.47753	0.0691976	-6.90096	5.16519e-12	2.33449e-10
ENSMUSG00000006800	2472.75	0.341067	0.0494262	6.90054	5.18046e-12	2.33464e-10
ENSMUSG00000002944	15972.7	-0.340868	0.0494064	-6.89926	5.22726e-12	2.34896e-10
ENSMUSG00000028698	774.004	-0.557582	0.0809037	-6.89192	5.50455e-12	2.46648e-10
ENSMUSG00000027230	1640.91	-0.374984	0.0544236	-6.8901	5.5752e-12	2.48611e-10
ENSMUSG00000031972	285.959	0.750446	0.108919	6.88998	5.58015e-12	2.48611e-10
ENSMUSG00000048279	447.744	0.751239	0.109106	6.88543	5.76135e-12	2.55954e-10
ENSMUSG00000025809	17598.8	0.264502	0.0385219	6.86627	6.5901e-12	2.91943e-10
ENSMUSG00000022791	1112.64	0.408586	0.0595153	6.86523	6.63843e-12	2.93254e-10
ENSMUSG00000006398	140.476	1.04136	0.151718	6.86381	6.70497e-12	2.95359e-10
ENSMUSG00000004044	2414.65	0.309801	0.0451475	6.86199	6.79099e-12	2.97472e-10
ENSMUSG00000110981	52.1018	1.75939	0.256392	6.86212	6.78477e-12	2.97472e-10
ENSMUSG00000031555	4993.66	0.29243	0.0426266	6.86027	6.873e-12	3.00223e-10
ENSMUSG00000022150	9164.45	0.27067	0.0394585	6.85961	6.90499e-12	3.00781e-10
ENSMUSG00000006014	94.3279	1.62221	0.236669	6.85434	7.16407e-12	3.11189e-10
ENSMUSG00000033453	29.0191	-3.12737	0.456287	-6.85395	7.18374e-12	3.11189e-10
ENSMUSG00000021806	1808.9	-0.496984	0.0728259	-6.82428	8.83664e-12	3.81692e-10
ENSMUSG00000056427	1477.8	-0.499368	0.0731793	-6.8239	8.86009e-12	3.81692e-10
ENSMUSG00000026605	78.3174	1.40788	0.206561	6.81582	9.37285e-12	4.02672e-10
ENSMUSG00000059456	5058.96	-0.265092	0.0389301	-6.80943	9.7984e-12	4.19801e-10
ENSMUSG00000024242	1730.46	-0.330524	0.0485513	-6.80774	9.91468e-12	4.23622e-10
ENSMUSG00000055980	1006.02	-0.649925	0.0959089	-6.77648	1.23141e-11	5.24708e-10
ENSMUSG00000000682	1519.64	0.41857	0.0618524	6.76723	1.31271e-11	5.57832e-10
ENSMUSG00000042265	82.385	1.37466	0.203587	6.7522	1.45622e-11	6.17139e-10
ENSMUSG00000085396	539.466	-0.588232	0.0872854	-6.73918	1.59286e-11	6.73221e-10
ENSMUSG00000003411	175.797	0.90125	0.133793	6.73617	1.62619e-11	6.85453e-10
ENSMUSG00000074483	231.736	-0.902674	0.134028	-6.73496	1.6397e-11	6.89291e-10
ENSMUSG00000010476	236.473	-0.805853	0.119745	-6.72976	1.69945e-11	7.12491e-10
ENSMUSG00000034463	852.191	-0.464112	0.06897	-6.72918	1.7062e-11	7.13409e-10
ENSMUSG00000000489	1385.05	-0.389187	0.0578459	-6.728	1.72014e-11	7.17322e-10
ENSMUSG00000030022	205.927	-0.982769	0.146147	-6.72452	1.76174e-11	7.32717e-10
ENSMUSG00000020205	349.336	0.674553	0.10042	6.71733	1.85086e-11	7.65707e-10
ENSMUSG00000030867	125.662	1.08143	0.160983	6.71764	1.84695e-11	7.65707e-10
ENSMUSG00000117990	52.6956	1.76801	0.26338	6.71279	1.90933e-11	7.87814e-10
ENSMUSG00000031166	1470.05	-0.362854	0.0540968	-6.7075	1.97985e-11	8.13318e-10
ENSMUSG00000034612	803.565	-0.432982	0.0645531	-6.70738	1.98155e-11	8.13318e-10
ENSMUSG00000024085	3018.37	0.312745	0.0466726	6.70083	2.07241e-11	8.48385e-10
ENSMUSG00000062760	41.1346	1.90729	0.284655	6.70035	2.07925e-11	8.48965e-10
ENSMUSG00000028480	544.919	0.548394	0.0818605	6.69913	2.09662e-11	8.53826e-10
ENSMUSG00000017969	151.753	-1.06417	0.158982	-6.69366	2.17663e-11	8.84106e-10
ENSMUSG00000107476	494.542	-0.692225	0.104077	-6.65108	2.90948e-11	1.17872e-09
ENSMUSG00000056498	501.031	0.634784	0.0956249	6.63827	3.17386e-11	1.2825e-09
ENSMUSG00000027322	6723.6	0.677176	0.102111	6.63176	3.31716e-11	1.33351e-09
ENSMUSG00000028583	414.534	0.608931	0.0918187	6.63188	3.31437e-11	1.33351e-09
ENSMUSG00000042793	654.094	0.561973	0.0848276	6.62488	3.47524e-11	1.39348e-09
ENSMUSG00000015653	838.294	0.421724	0.063753	6.61497	3.71632e-11	1.48634e-09
ENSMUSG00000037712	2219.03	0.296484	0.0448674	6.60802	3.895e-11	1.55383e-09
ENSMUSG00000032179	374.308	-0.68184	0.103433	-6.59212	4.33586e-11	1.7253e-09
ENSMUSG00000026547	2882.22	0.3181	0.0482878	6.58758	4.47065e-11	1.77442e-09
ENSMUSG00000026938	147.187	1.12695	0.171139	6.585	4.54874e-11	1.80084e-09
ENSMUSG00000058818	3353.99	-0.315918	0.0479835	-6.58388	4.58331e-11	1.80994e-09
ENSMUSG00000040181	59.6129	-1.596	0.242445	-6.58293	4.61272e-11	1.81697e-09
ENSMUSG00000001403	121.356	1.109	0.168848	6.56803	5.09839e-11	2.00323e-09
ENSMUSG00000031827	7065.76	0.283391	0.0431701	6.56451	5.22034e-11	2.04601e-09
ENSMUSG00000024299	1333.75	-0.448266	0.0683189	-6.56137	5.33146e-11	2.08433e-09
ENSMUSG00000038252	344.388	0.66723	0.101899	6.54797	5.83239e-11	2.27449e-09
ENSMUSG00000002808	1969.65	-0.329016	0.0502785	-6.54387	5.99469e-11	2.33196e-09
ENSMUSG00000052957	953.743	-0.447864	0.0684823	-6.53986	6.15772e-11	2.38944e-09
ENSMUSG00000029761	11966.8	0.283271	0.0433688	6.53168	6.50355e-11	2.51739e-09
ENSMUSG00000036896	20387.9	0.244415	0.0374324	6.5295	6.59915e-11	2.54809e-09
ENSMUSG00000030707	3106.2	0.26339	0.0404272	6.51517	7.26091e-11	2.7967e-09
ENSMUSG00000025352	377.632	-0.651831	0.100225	-6.50368	7.83784e-11	3.0115e-09
ENSMUSG00000042349	1563.07	-0.373862	0.0576399	-6.48617	8.8045e-11	3.37463e-09
ENSMUSG00000021732	25.4081	2.50016	0.385589	6.484	8.93217e-11	3.41519e-09
ENSMUSG00000022665	8238.79	-0.285782	0.044139	-6.4746	9.50654e-11	3.62593e-09
ENSMUSG00000034160	2982.85	-0.295756	0.0457774	-6.46073	1.04196e-10	3.96451e-09
ENSMUSG00000032803	2500.68	0.286873	0.0444101	6.45965	1.04949e-10	3.98347e-09
ENSMUSG00000075590	183.231	-0.946921	0.146829	-6.44912	1.125e-10	4.25975e-09
ENSMUSG00000040998	799.387	0.488544	0.0759218	6.43484	1.23604e-10	4.66888e-09
ENSMUSG00000029860	2419.23	0.369031	0.0573871	6.43056	1.27136e-10	4.79072e-09
ENSMUSG00000036777	236.862	0.776287	0.120753	6.4287	1.28701e-10	4.82646e-09
ENSMUSG00000027894	114.295	1.0898	0.169517	6.42884	1.28578e-10	4.82646e-09
ENSMUSG00000013921	646.024	0.485396	0.0755977	6.42077	1.35586e-10	5.07246e-09
ENSMUSG00000031740	9147.26	-0.338312	0.052704	-6.41909	1.37087e-10	5.1164e-09
ENSMUSG00000006651	638.604	0.456664	0.0711469	6.41861	1.37525e-10	5.12052e-09
ENSMUSG00000057614	307.853	-0.643336	0.100249	-6.41737	1.38653e-10	5.15026e-09
ENSMUSG00000030770	2111.94	0.295485	0.0460545	6.41599	1.39906e-10	5.18449e-09
ENSMUSG00000042644	1165.85	0.422395	0.0660761	6.39255	1.63144e-10	6.03132e-09
ENSMUSG00000037613	558.658	0.499957	0.0782509	6.38915	1.66808e-10	6.15224e-09
ENSMUSG00000027358	193.641	-0.977908	0.153511	-6.37027	1.88691e-10	6.94295e-09
ENSMUSG00000019970	2272.08	0.328347	0.0515605	6.36819	1.91268e-10	7.00481e-09
ENSMUSG00000032380	44.9821	-1.87702	0.294734	-6.36852	1.90864e-10	7.00481e-09
ENSMUSG00000046223	786.283	0.463041	0.0727293	6.36663	1.93226e-10	7.05998e-09
ENSMUSG00000034205	3445.5	0.321144	0.0504711	6.36294	1.97929e-10	7.21496e-09
ENSMUSG00000041354	2447.49	-0.317466	0.0501305	-6.33279	2.40765e-10	8.75601e-09
ENSMUSG00000027955	2111.23	0.346366	0.0547027	6.33179	2.4233e-10	8.79248e-09
ENSMUSG00000032899	78.1582	1.2662	0.2	6.33097	2.43618e-10	8.81876e-09
ENSMUSG00000022443	17703.9	0.276651	0.0437243	6.32715	2.49725e-10	9.01895e-09
ENSMUSG00000019843	1268.83	0.338579	0.053536	6.32432	2.54347e-10	9.16471e-09
ENSMUSG00000021136	353.65	0.691045	0.109527	6.30935	2.8021e-10	1.00734e-08
ENSMUSG00000039191	3428.48	0.250433	0.0397078	6.30689	2.84693e-10	1.02111e-08
ENSMUSG00000030468	229.528	0.71079	0.112707	6.30653	2.85354e-10	1.02114e-08
ENSMUSG00000003382	1998.35	-0.299042	0.0475162	-6.29347	3.10439e-10	1.10837e-08
ENSMUSG00000050315	515.01	0.593117	0.0943109	6.28895	3.19624e-10	1.13597e-08
ENSMUSG00000005470	157.597	0.901225	0.143302	6.289	3.19527e-10	1.13597e-08
ENSMUSG00000020827	3002.68	-0.360698	0.0573839	-6.2857	3.26381e-10	1.15736e-08
ENSMUSG00000024150	4539.16	0.248558	0.0395662	6.28209	3.34062e-10	1.18191e-08
ENSMUSG00000019179	2564.45	0.274466	0.0437193	6.27792	3.43139e-10	1.21129e-08
ENSMUSG00000024049	747.847	-0.462909	0.073773	-6.27478	3.50124e-10	1.23316e-08
ENSMUSG00000001663	138.793	-0.934674	0.149031	-6.27167	3.57206e-10	1.25528e-08
ENSMUSG00000033685	8106.95	0.260104	0.0414955	6.26824	3.65145e-10	1.27808e-08
ENSMUSG00000027833	923.443	-0.503752	0.0803668	-6.26816	3.65328e-10	1.27808e-08
ENSMUSG00000001525	8217.24	0.249648	0.03986	6.26313	3.77324e-10	1.3171e-08
ENSMUSG00000048327	87.511	1.20656	0.192813	6.25767	3.90778e-10	1.36102e-08
ENSMUSG00000032231	7948.32	0.252953	0.0404295	6.25665	3.93328e-10	1.3642e-08
ENSMUSG00000000120	32.8164	-2.32101	0.370969	-6.25661	3.93436e-10	1.3642e-08
ENSMUSG00000027469	247.3	0.779533	0.124663	6.25314	4.0229e-10	1.39182e-08
ENSMUSG00000038352	340.164	-0.602747	0.0964343	-6.25034	4.09562e-10	1.41385e-08
ENSMUSG00000027188	520.147	-0.619579	0.0991874	-6.24655	4.19622e-10	1.44539e-08
ENSMUSG00000006344	368.531	-0.603058	0.0965831	-6.24393	4.26711e-10	1.46657e-08
ENSMUSG00000028832	397.883	0.603518	0.09671	6.24049	4.36198e-10	1.49589e-08
ENSMUSG00000032355	84.3547	-1.25967	0.202775	-6.21215	5.22645e-10	1.78843e-08
ENSMUSG00000062661	514.278	0.477314	0.0769112	6.20604	5.43368e-10	1.85528e-08
ENSMUSG00000039462	324.669	-0.690503	0.111301	-6.20393	5.5071e-10	1.87625e-08
ENSMUSG00000032366	12824.5	-0.246444	0.0397376	-6.20179	5.58262e-10	1.89785e-08
ENSMUSG00000021270	4509.06	0.393575	0.0634664	6.20131	5.59961e-10	1.8995e-08
ENSMUSG00000049555	158.061	-0.888141	0.143292	-6.19813	5.71386e-10	1.93406e-08
ENSMUSG00000112023	8684.99	-0.577205	0.0931664	-6.19542	5.8128e-10	1.9633e-08
ENSMUSG00000024593	171.269	1.01534	0.163983	6.19171	5.95143e-10	2.00578e-08
ENSMUSG00000089809	1839.89	-0.309978	0.0500851	-6.18903	6.05367e-10	2.03586e-08
ENSMUSG00000023030	1809.18	-0.327433	0.0529802	-6.18029	6.3982e-10	2.1471e-08
ENSMUSG00000045441	176.539	-0.876801	0.141959	-6.17644	6.55645e-10	2.1955e-08
ENSMUSG00000029334	227.298	0.823078	0.133321	6.17365	6.67317e-10	2.22981e-08
ENSMUSG00000062980	472.597	-0.586996	0.095163	-6.16832	6.90198e-10	2.29645e-08
ENSMUSG00000060568	119.921	-1.09172	0.176986	-6.16841	6.89809e-10	2.29645e-08
ENSMUSG00000002900	3754.26	0.297753	0.0483663	6.15621	7.45081e-10	2.47379e-08
ENSMUSG00000004207	134476	-0.169264	0.0275686	-6.13973	8.26625e-10	2.73293e-08
ENSMUSG00000021990	666.435	-0.431132	0.07022	-6.13973	8.26624e-10	2.73293e-08
ENSMUSG00000027858	218.197	0.746274	0.12196	6.11901	9.41557e-10	3.10634e-08
ENSMUSG00000020218	555.466	-0.484222	0.0793806	-6.1	1.06068e-09	3.49197e-08
ENSMUSG00000002831	440.079	0.558834	0.0916381	6.09828	1.07219e-09	3.52245e-08
ENSMUSG00000040084	182.735	0.822258	0.134843	6.09788	1.07484e-09	3.52377e-08
ENSMUSG00000021360	326.277	0.585483	0.0960458	6.09587	1.08842e-09	3.56083e-08
ENSMUSG00000068220	11254	0.298196	0.0489489	6.09199	1.11515e-09	3.64066e-08
ENSMUSG00000020326	8502.64	0.29195	0.0479577	6.08765	1.14578e-09	3.73284e-08
ENSMUSG00000045932	1211.9	0.433702	0.071316	6.08142	1.19122e-09	3.87283e-08
ENSMUSG00000013089	2147.41	0.308787	0.0508708	6.07002	1.27895e-09	4.14942e-08
ENSMUSG00000063531	57.1279	1.52308	0.251645	6.05249	1.42622e-09	4.61764e-08
ENSMUSG00000053965	309.046	-0.60637	0.100236	-6.04945	1.45343e-09	4.69601e-08
ENSMUSG00000036181	4361.74	-0.289677	0.048009	-6.0338	1.60144e-09	5.16358e-08
ENSMUSG00000001119	8851.82	-0.29696	0.0492373	-6.0312	1.62746e-09	5.23666e-08
ENSMUSG00000057457	39.7566	-1.70281	0.282367	-6.03048	1.63472e-09	5.24924e-08
ENSMUSG00000041959	1090.84	0.401597	0.0666192	6.02824	1.65751e-09	5.3115e-08
ENSMUSG00000027254	1452.21	0.38884	0.0646279	6.0166	1.78116e-09	5.69606e-08
ENSMUSG00000022181	35.9609	-1.8349	0.305134	-6.01342	1.81644e-09	5.79705e-08
ENSMUSG00000067279	57.0781	-1.43741	0.23925	-6.00796	1.87869e-09	5.9835e-08
ENSMUSG00000070720	134.249	-0.888659	0.14807	-6.0016	1.95383e-09	6.21017e-08
ENSMUSG00000015354	96.5625	1.04415	0.174024	6.00003	1.97282e-09	6.25781e-08
ENSMUSG00000097754	16.5452	3.34245	0.55761	5.99425	2.04426e-09	6.47127e-08
ENSMUSG00000021733	900.949	0.391714	0.0653557	5.99357	2.05282e-09	6.48526e-08
ENSMUSG00000008398	1143.2	0.347563	0.0580758	5.98464	2.16863e-09	6.8373e-08
ENSMUSG00000003032	571.187	0.46537	0.0778467	5.97802	2.25862e-09	7.10669e-08
ENSMUSG00000053398	1059.64	0.463166	0.0777865	5.95432	2.61153e-09	8.20062e-08
ENSMUSG00000014542	25.2243	2.58088	0.434053	5.94599	2.74784e-09	8.61138e-08
ENSMUSG00000027306	80.9842	1.20063	0.202074	5.94152	2.82396e-09	8.83222e-08
ENSMUSG00000047250	616.485	0.502734	0.0847109	5.9347	2.9439e-09	9.18895e-08
ENSMUSG00000022199	191.436	-0.777251	0.130996	-5.93339	2.96744e-09	9.24398e-08
ENSMUSG00000027460	953.227	-0.352286	0.0595406	-5.91673	3.28395e-09	1.02096e-07
ENSMUSG00000041936	2286.65	-0.330484	0.0560104	-5.90041	3.62608e-09	1.12369e-07
ENSMUSG00000005410	442.827	0.543486	0.0921118	5.90028	3.62875e-09	1.12369e-07
ENSMUSG00000024486	322.692	0.589252	0.0999457	5.89571	3.73063e-09	1.15296e-07
ENSMUSG00000036446	35.7228	-2.22185	0.37704	-5.89286	3.79557e-09	1.17071e-07
ENSMUSG00000058806	24.7224	-2.513	0.426891	-5.88676	3.93849e-09	1.2124e-07
ENSMUSG00000028413	3183.98	0.235146	0.0399546	5.88532	3.97281e-09	1.22057e-07
ENSMUSG00000054364	5869.88	0.216215	0.0367753	5.87936	4.1185e-09	1.26285e-07
ENSMUSG00000015947	1431.41	0.326542	0.0556457	5.86824	4.40458e-09	1.34529e-07
ENSMUSG00000019846	910.116	-0.418973	0.0713941	-5.86845	4.39896e-09	1.34529e-07
ENSMUSG00000022231	142.468	-0.869168	0.148202	-5.86474	4.4983e-09	1.37124e-07
ENSMUSG00000027881	1192.66	-0.398178	0.0678998	-5.86421	4.51278e-09	1.37298e-07
ENSMUSG00000020900	611.435	0.47821	0.081615	5.85935	4.64693e-09	1.41104e-07
ENSMUSG00000024043	152.148	-0.889694	0.151944	-5.85541	4.75824e-09	1.44204e-07
ENSMUSG00000000628	1671.38	0.29776	0.0508626	5.8542	4.79309e-09	1.44979e-07
ENSMUSG00000091243	1482.46	0.311915	0.0533067	5.85132	4.87673e-09	1.47224e-07
ENSMUSG00000025650	153.39	0.825924	0.141322	5.84429	5.08739e-09	1.53288e-07
ENSMUSG00000005800	155.736	0.832714	0.142507	5.84332	5.11703e-09	1.53885e-07
ENSMUSG00000021280	100.211	-1.16458	0.199315	-5.8429	5.12984e-09	1.53974e-07
ENSMUSG00000049420	78.6789	1.14383	0.19597	5.83676	5.32263e-09	1.59455e-07
ENSMUSG00000021171	2607.83	0.275611	0.0472345	5.83494	5.38084e-09	1.6089e-07
ENSMUSG00000047414	424.456	0.522109	0.0895625	5.82954	5.55792e-09	1.65868e-07
ENSMUSG00000045672	181.177	-0.847034	0.145356	-5.82729	5.63349e-09	1.67803e-07
ENSMUSG00000026889	517.867	0.516481	0.0886871	5.82363	5.75846e-09	1.71199e-07
ENSMUSG00000036570	84.0547	-1.13754	0.195458	-5.81988	5.88884e-09	1.74743e-07
ENSMUSG00000019122	1357.81	0.451206	0.0776522	5.8106	6.22493e-09	1.84366e-07
ENSMUSG00000031616	279.712	-0.667758	0.115074	-5.80286	6.51937e-09	1.92722e-07
ENSMUSG00000063511	2474.74	-0.380962	0.0657252	-5.79628	6.78018e-09	2.00054e-07
ENSMUSG00000030835	2548.88	0.265644	0.0458334	5.79585	6.79753e-09	2.00188e-07
ENSMUSG00000074264	76.6077	-1.38534	0.2393	-5.78916	7.07393e-09	2.07936e-07
ENSMUSG00000028211	2089.86	-0.266685	0.0460741	-5.78818	7.11514e-09	2.08755e-07
ENSMUSG00000026051	70.5701	-1.21805	0.210532	-5.78561	7.22492e-09	2.11579e-07
ENSMUSG00000010097	1401.38	-0.35362	0.0612102	-5.77713	7.59839e-09	2.221e-07
ENSMUSG00000024140	3231.24	-0.335233	0.0580463	-5.77527	7.6828e-09	2.24148e-07
ENSMUSG00000022747	142.465	-0.834624	0.144785	-5.76457	8.18662e-09	2.38403e-07
ENSMUSG00000030729	1560.42	0.330558	0.0573597	5.76289	8.26844e-09	2.40338e-07
ENSMUSG00000058254	164.94	-0.8351	0.14493	-5.7621	8.30727e-09	2.41019e-07
ENSMUSG00000061175	4230.8	-0.263433	0.0457856	-5.75362	8.73527e-09	2.52967e-07
ENSMUSG00000041120	1134.87	0.349848	0.0608303	5.75121	8.86089e-09	2.55658e-07
ENSMUSG00000032135	593.174	0.504007	0.0876339	5.75127	8.85745e-09	2.55658e-07
ENSMUSG00000036353	296.641	0.589645	0.102533	5.75081	8.8818e-09	2.55789e-07
ENSMUSG00000022102	517.768	0.48425	0.0843538	5.74071	9.42819e-09	2.71026e-07
ENSMUSG00000056529	1157.47	-0.379504	0.0661373	-5.73812	9.57309e-09	2.74686e-07
ENSMUSG00000046718	6893.49	0.264757	0.0461513	5.73672	9.65293e-09	2.7647e-07
ENSMUSG00000032252	617.096	0.45164	0.0787327	5.73638	9.67229e-09	2.76518e-07
ENSMUSG00000020901	2257.74	-0.317602	0.0555245	-5.72004	1.06498e-08	3.03909e-07
ENSMUSG00000001552	414.805	0.536312	0.093922	5.71019	1.12849e-08	3.21446e-07
ENSMUSG00000040918	751.502	0.412892	0.0724425	5.69958	1.201e-08	3.41477e-07
ENSMUSG00000048078	94.264	-1.1214	0.196863	-5.69638	1.22379e-08	3.47326e-07
ENSMUSG00000020330	111.431	1.0041	0.176353	5.69369	1.24322e-08	3.52202e-07
ENSMUSG00000024990	53.8206	-1.36803	0.240351	-5.6918	1.25705e-08	3.55476e-07
ENSMUSG00000005103	6788.8	0.203814	0.035888	5.67919	1.35335e-08	3.82016e-07
ENSMUSG00000024781	38481.7	-0.22789	0.0401507	-5.67586	1.37997e-08	3.88828e-07
ENSMUSG00000027208	2747.59	0.25297	0.0446095	5.67077	1.42154e-08	3.99821e-07
ENSMUSG00000015850	955.348	0.423602	0.0747304	5.6684	1.44136e-08	4.04667e-07
ENSMUSG00000019942	354.675	0.595269	0.105057	5.66614	1.46049e-08	4.09305e-07
ENSMUSG00000005142	12981.4	0.18461	0.0326137	5.66049	1.50939e-08	4.20554e-07
ENSMUSG00000005125	541.006	-0.428681	0.0757253	-5.661	1.50495e-08	4.20554e-07
ENSMUSG00000038807	270.276	0.664063	0.11732	5.66027	1.51139e-08	4.20554e-07
ENSMUSG00000032254	144.935	0.805679	0.14233	5.66064	1.50807e-08	4.20554e-07
ENSMUSG00000055065	6304.5	-0.21817	0.0385511	-5.65923	1.52052e-08	4.22343e-07
ENSMUSG00000022261	3458.8	-0.305073	0.0540059	-5.64888	1.61496e-08	4.47778e-07
ENSMUSG00000068739	2965.67	0.235152	0.0417803	5.6283	1.82e-08	5.03736e-07
ENSMUSG00000030268	501.05	0.515785	0.0916691	5.6266	1.83793e-08	5.078e-07
ENSMUSG00000032712	936.112	-0.398859	0.0709667	-5.62038	1.90542e-08	5.25519e-07
ENSMUSG00000023191	1605.72	-0.373123	0.0665725	-5.60476	2.08542e-08	5.7415e-07
ENSMUSG00000027829	1040.8	-0.386996	0.0691194	-5.59896	2.15647e-08	5.9267e-07
ENSMUSG00000027805	424.474	0.500651	0.0894417	5.59751	2.17449e-08	5.96573e-07
ENSMUSG00000019539	2342.68	-0.301412	0.0539106	-5.59096	2.25818e-08	6.18448e-07
ENSMUSG00000015647	848.05	0.526995	0.094275	5.58997	2.27103e-08	6.19796e-07
ENSMUSG00000022018	53.6691	-1.43566	0.256825	-5.59004	2.27015e-08	6.19796e-07
ENSMUSG00000040459	790.108	-0.465689	0.0833257	-5.58877	2.28679e-08	6.23011e-07
ENSMUSG00000021390	3678.52	-0.614262	0.110042	-5.58205	2.37704e-08	6.46472e-07
ENSMUSG00000034220	5019.13	0.306657	0.0549676	5.57888	2.42078e-08	6.56568e-07
ENSMUSG00000001123	3039.51	0.264109	0.047342	5.57875	2.42256e-08	6.56568e-07
ENSMUSG00000037072	5033.75	0.292128	0.0524221	5.5726	2.50961e-08	6.78984e-07
ENSMUSG00000038943	179.013	0.886616	0.159169	5.57026	2.54353e-08	6.86974e-07
ENSMUSG00000045136	191.763	0.927219	0.166527	5.56799	2.57702e-08	6.94817e-07
ENSMUSG00000079017	439.695	0.554424	0.0996859	5.56171	2.67149e-08	7.19049e-07
ENSMUSG00000029254	1014.22	-0.435916	0.0784111	-5.55936	2.7076e-08	7.27515e-07
ENSMUSG00000022367	492.765	0.442959	0.0797799	5.55226	2.81997e-08	7.56409e-07
ENSMUSG00000038233	44.4759	-1.47299	0.265478	-5.54845	2.88214e-08	7.71761e-07
ENSMUSG00000029061	1552.67	-0.375142	0.0676243	-5.54745	2.89871e-08	7.74873e-07
ENSMUSG00000021495	699.022	-0.44072	0.0794896	-5.54438	2.94999e-08	7.87234e-07
ENSMUSG00000024066	5228.12	-0.218995	0.0395173	-5.54175	2.99462e-08	7.97783e-07
ENSMUSG00000025969	14068.5	-0.230852	0.04168	-5.53869	3.04742e-08	8.10469e-07
ENSMUSG00000025574	263.178	0.658629	0.118921	5.53837	3.05297e-08	8.10567e-07
ENSMUSG00000032911	333.045	0.632179	0.114204	5.53553	3.10282e-08	8.21155e-07
ENSMUSG00000021367	112.966	0.924543	0.167021	5.5355	3.10335e-08	8.21155e-07
ENSMUSG00000032715	243.331	0.693984	0.125447	5.53209	3.16444e-08	8.35905e-07
ENSMUSG00000028551	403.065	0.475423	0.0860028	5.528	3.2391e-08	8.54182e-07
ENSMUSG00000043336	1621.67	0.31753	0.057558	5.5167	3.45425e-08	9.07857e-07
ENSMUSG00000050931	632.254	-0.444054	0.0804897	-5.51691	3.4501e-08	9.07857e-07
ENSMUSG00000038172	1308.79	0.333968	0.0605926	5.51169	3.55397e-08	9.32075e-07
ENSMUSG00000003779	142.564	0.806238	0.146283	5.51148	3.55831e-08	9.32075e-07
ENSMUSG00000024163	1318.2	-0.44762	0.0812267	-5.51075	3.57313e-08	9.34391e-07
ENSMUSG00000020674	931.23	0.446653	0.0812472	5.49746	3.85309e-08	1.00592e-06
ENSMUSG00000024896	661.977	0.418353	0.0761271	5.49545	3.89719e-08	1.01574e-06
ENSMUSG00000015950	5129.27	0.212719	0.0387504	5.48947	4.03132e-08	1.04895e-06
ENSMUSG00000025854	3621.44	-0.282716	0.0515444	-5.4849	4.13699e-08	1.07301e-06
ENSMUSG00000020777	1936.14	0.272081	0.0496056	5.48488	4.13754e-08	1.07301e-06
ENSMUSG00000022438	1657.63	0.286138	0.0521817	5.48349	4.17014e-08	1.07968e-06
ENSMUSG00000040713	21346.3	-0.178826	0.0326351	-5.47955	4.26418e-08	1.10038e-06
ENSMUSG00000041375	835.586	-0.348289	0.0635595	-5.47974	4.25958e-08	1.10038e-06
ENSMUSG00000022677	565.246	0.437883	0.0800001	5.47353	4.41169e-08	1.13657e-06
ENSMUSG00000048644	494.31	0.429355	0.0786289	5.46052	4.74737e-08	1.22104e-06
ENSMUSG00000050721	4113.46	-0.236555	0.0433928	-5.45149	4.99482e-08	1.28258e-06
ENSMUSG00000049775	41515.2	0.274244	0.0503843	5.44304	5.23782e-08	1.34277e-06
ENSMUSG00000105987	1957.57	0.260379	0.0478414	5.44254	5.25254e-08	1.34434e-06
ENSMUSG00000040415	1208.04	-0.368591	0.0677735	-5.43856	5.37114e-08	1.37245e-06
ENSMUSG00000017466	33167.6	0.175954	0.03237	5.43569	5.45847e-08	1.39111e-06
ENSMUSG00000043587	859.495	0.335018	0.0616342	5.43558	5.46197e-08	1.39111e-06
ENSMUSG00000022887	597.786	0.477305	0.0879367	5.42783	5.70447e-08	1.45051e-06
ENSMUSG00000042129	4278.86	-0.271689	0.0500883	-5.42421	5.82126e-08	1.47541e-06
ENSMUSG00000040938	85.6164	1.11588	0.205715	5.42441	5.81465e-08	1.47541e-06
ENSMUSG00000024754	1860.64	-0.320562	0.0591171	-5.42248	5.87766e-08	1.48729e-06
ENSMUSG00000026390	512.246	0.510858	0.0942427	5.42066	5.93788e-08	1.49556e-06
ENSMUSG00000020689	487.855	0.435549	0.0803503	5.42063	5.93901e-08	1.49556e-06
ENSMUSG00000007908	203.121	-0.800444	0.14766	-5.42086	5.93128e-08	1.49556e-06
ENSMUSG00000024769	1620.03	-0.328258	0.0605873	-5.41793	6.02938e-08	1.51588e-06
ENSMUSG00000032387	265.46	0.596511	0.110135	5.41617	6.0889e-08	1.52838e-06
ENSMUSG00000062929	856.499	0.389586	0.0719516	5.41455	6.14418e-08	1.53979e-06
ENSMUSG00000023951	1983.01	-0.310318	0.0573174	-5.41403	6.16206e-08	1.5418e-06
ENSMUSG00000028745	7664.64	0.205215	0.037911	5.41306	6.19559e-08	1.54771e-06
ENSMUSG00000066152	1111.78	-0.327221	0.0605507	-5.40409	6.5137e-08	1.62458e-06
ENSMUSG00000097451	31.4589	1.81129	0.33538	5.40071	6.63764e-08	1.65286e-06
ENSMUSG00000028478	6834.62	0.179983	0.0333711	5.39339	6.9141e-08	1.71896e-06
ENSMUSG00000028339	448.009	-0.466205	0.0864877	-5.39042	7.0294e-08	1.74485e-06
ENSMUSG00000023885	15988.8	-0.23901	0.0443514	-5.389	7.08493e-08	1.75585e-06
ENSMUSG00000076441	549.313	0.527864	0.0980112	5.38575	7.21428e-08	1.78508e-06
ENSMUSG00000020844	970.435	0.36281	0.067414	5.38181	7.37396e-08	1.82171e-06
ENSMUSG00000020400	1767.05	-0.275189	0.0511607	-5.37892	7.49356e-08	1.84833e-06
ENSMUSG00000059256	53.3123	-1.44124	0.268489	-5.36796	7.96331e-08	1.96111e-06
ENSMUSG00000019832	4566.05	0.305657	0.0569758	5.36468	8.10906e-08	1.99386e-06
ENSMUSG00000031980	65.078	-1.13767	0.212177	-5.36189	8.23577e-08	2.02184e-06
ENSMUSG00000068748	245.366	0.626977	0.117184	5.35034	8.77878e-08	2.15176e-06
ENSMUSG00000027215	1638.09	-0.263952	0.0493563	-5.34789	8.89862e-08	2.17772e-06
ENSMUSG00000004951	844.734	0.398151	0.0744541	5.3476	8.9126e-08	2.17774e-06
ENSMUSG00000043079	1406.35	-0.380244	0.0711848	-5.34165	9.21053e-08	2.24702e-06
ENSMUSG00000016664	2224.55	0.250887	0.0469912	5.33902	9.34493e-08	2.27626e-06
ENSMUSG00000019088	1788.25	-0.297809	0.0558228	-5.3349	9.55998e-08	2.32141e-06
ENSMUSG00000023495	756.812	0.351533	0.0658904	5.33512	9.54802e-08	2.32141e-06
ENSMUSG00000034854	2521.97	-0.246798	0.0463027	-5.33011	9.81529e-08	2.37971e-06
ENSMUSG00000002055	109.627	0.883875	0.165881	5.32837	9.90992e-08	2.39894e-06
ENSMUSG00000034771	640.559	-0.897483	0.168517	-5.32577	1.00528e-07	2.42975e-06
ENSMUSG00000058290	93.9062	0.979187	0.183894	5.32475	1.01093e-07	2.43964e-06
ENSMUSG00000035835	118.683	-0.97053	0.18239	-5.32119	1.03091e-07	2.48403e-06
ENSMUSG00000048706	1305.53	0.298708	0.0562163	5.31355	1.07513e-07	2.58659e-06
ENSMUSG00000062515	881.514	-0.412945	0.0777345	-5.31225	1.08282e-07	2.60109e-06
ENSMUSG00000007850	2143.65	-0.293532	0.055274	-5.31048	1.09336e-07	2.62238e-06
ENSMUSG00000034708	29755.4	0.190944	0.035961	5.30976	1.09771e-07	2.62878e-06
ENSMUSG00000029455	15014.6	0.157419	0.0296624	5.30704	1.11422e-07	2.66425e-06
ENSMUSG00000031520	47.7899	-1.61636	0.304907	-5.30114	1.1508e-07	2.74752e-06
ENSMUSG00000043259	145.106	-0.761021	0.143572	-5.30063	1.15406e-07	2.75109e-06
ENSMUSG00000020715	1023.34	-0.325313	0.0613953	-5.29867	1.16652e-07	2.77658e-06
ENSMUSG00000048922	75.1113	1.10047	0.207728	5.29764	1.17307e-07	2.78792e-06
ENSMUSG00000007041	4917.34	0.207997	0.039344	5.28662	1.24599e-07	2.95673e-06
ENSMUSG00000015202	362.028	-0.510812	0.0966465	-5.28536	1.25454e-07	2.97251e-06
ENSMUSG00000015852	9045.16	0.228771	0.043344	5.27803	1.30577e-07	3.08454e-06
ENSMUSG00000021662	276.676	0.583151	0.110481	5.27828	1.304e-07	3.08454e-06
ENSMUSG00000073530	74.0005	-1.08565	0.20574	-5.2768	1.3146e-07	3.10071e-06
ENSMUSG00000020241	7635.79	-0.286872	0.054416	-5.27183	1.35069e-07	3.18105e-06
ENSMUSG00000002625	882.753	-0.390608	0.0741331	-5.26901	1.37159e-07	3.22541e-06
ENSMUSG00000034573	476.272	-0.414965	0.0787736	-5.26782	1.38054e-07	3.24157e-06
ENSMUSG00000021943	85.1959	-1.18935	0.225897	-5.265	1.4019e-07	3.2868e-06
ENSMUSG00000029718	5246.82	-0.25969	0.0494463	-5.25195	1.50495e-07	3.52311e-06
ENSMUSG00000097589	185.741	-0.714811	0.136234	-5.24694	1.54648e-07	3.61492e-06
ENSMUSG00000020897	124.941	0.874562	0.166722	5.24561	1.55763e-07	3.63556e-06
ENSMUSG00000049521	1063.14	-0.396229	0.0755513	-5.2445	1.56709e-07	3.65219e-06
ENSMUSG00000021822	2055.77	0.23315	0.0445042	5.23884	1.61589e-07	3.76031e-06
ENSMUSG00000030560	6125.52	0.21675	0.0414185	5.23317	1.66624e-07	3.87172e-06
ENSMUSG00000041842	315.547	0.511602	0.0977678	5.23283	1.66937e-07	3.87322e-06
ENSMUSG00000026879	10879.4	0.170694	0.0326414	5.22937	1.7009e-07	3.93471e-06
ENSMUSG00000022148	4725.98	-0.245225	0.0468926	-5.22951	1.69959e-07	3.93471e-06
ENSMUSG00000011008	730.211	-0.413016	0.079037	-5.2256	1.73593e-07	4.00982e-06
ENSMUSG00000040613	6284.38	-0.188115	0.0360011	-5.22527	1.73899e-07	4.01095e-06
ENSMUSG00000022385	503.069	0.431516	0.0829154	5.20429	1.94744e-07	4.48513e-06
ENSMUSG00000030789	1192.39	-0.322668	0.0620076	-5.20368	1.95378e-07	4.49312e-06
ENSMUSG00000029373	395.574	0.478987	0.0921042	5.20049	1.98769e-07	4.56439e-06
ENSMUSG00000070469	691.954	-0.420471	0.0808849	-5.19838	2.01032e-07	4.60958e-06
ENSMUSG00000023505	114.285	0.921793	0.177456	5.1945	2.05271e-07	4.69988e-06
ENSMUSG00000054555	227.68	-0.630258	0.121344	-5.19399	2.05833e-07	4.70586e-06
ENSMUSG00000031996	12471.8	-0.169679	0.032715	-5.18658	2.14192e-07	4.88984e-06
ENSMUSG00000038502	1577.62	-0.309748	0.059734	-5.18545	2.15492e-07	4.91234e-06
ENSMUSG00000029177	166.576	0.730731	0.141015	5.18195	2.19583e-07	4.99831e-06
ENSMUSG00000054720	348.034	0.602994	0.116384	5.18108	2.20607e-07	5.01433e-06
ENSMUSG00000017390	468.01	0.423427	0.0817693	5.17832	2.23896e-07	5.0817e-06
ENSMUSG00000041164	2008.62	-0.321863	0.0621823	-5.17612	2.26548e-07	5.13442e-06
ENSMUSG00000029068	1437.16	-0.355617	0.0687089	-5.1757	2.27054e-07	5.13844e-06
ENSMUSG00000004098	694.117	-0.413686	0.0799723	-5.17286	2.30536e-07	5.20971e-06
ENSMUSG00000026305	2401.93	0.246532	0.0476627	5.17244	2.31058e-07	5.21399e-06
ENSMUSG00000032295	1365.19	-0.335845	0.0649477	-5.17101	2.32837e-07	5.24656e-06
ENSMUSG00000027318	324.62	-0.580617	0.112363	-5.16732	2.37472e-07	5.34328e-06
ENSMUSG00000024268	86.5876	1.02591	0.198654	5.16433	2.41308e-07	5.42179e-06
ENSMUSG00000026579	75.3331	1.25483	0.243143	5.16087	2.45808e-07	5.51498e-06
ENSMUSG00000037405	1242.27	-0.309064	0.0599506	-5.15531	2.53209e-07	5.67289e-06
ENSMUSG00000001750	8591.56	-0.284613	0.05522	-5.15416	2.54776e-07	5.69984e-06
ENSMUSG00000095041	4202.49	-0.535734	0.103968	-5.15286	2.56547e-07	5.73126e-06
ENSMUSG00000036854	310.861	0.563791	0.109485	5.14948	2.61215e-07	5.82721e-06
ENSMUSG00000033740	189.118	-0.63673	0.123834	-5.14179	2.72134e-07	6.06216e-06
ENSMUSG00000059195	554.247	0.411198	0.0800037	5.13974	2.75125e-07	6.11137e-06
ENSMUSG00000070427	343.503	0.533052	0.103708	5.13992	2.74861e-07	6.11137e-06
ENSMUSG00000025555	672.031	0.422955	0.082317	5.13813	2.77487e-07	6.15509e-06
ENSMUSG00000034295	113.458	-0.845616	0.16459	-5.13771	2.781e-07	6.15995e-06
ENSMUSG00000050335	23306.9	-0.200171	0.0389644	-5.13729	2.78734e-07	6.16526e-06
ENSMUSG00000020340	2499.11	-0.27186	0.0529255	-5.13665	2.79674e-07	6.17731e-06
ENSMUSG00000033577	606.445	-0.409495	0.0798175	-5.13038	2.8915e-07	6.37762e-06
ENSMUSG00000001864	131.724	0.857208	0.167208	5.12658	2.95047e-07	6.49852e-06
ENSMUSG00000028028	653.016	-0.36386	0.0709958	-5.12509	2.97389e-07	6.54088e-06
ENSMUSG00000042286	28431.6	0.283414	0.055312	5.12392	2.99242e-07	6.5724e-06
ENSMUSG00000020823	4213.84	0.219471	0.0428638	5.12018	3.05241e-07	6.69475e-06
ENSMUSG00000043923	151.607	-0.741791	0.144885	-5.11985	3.05779e-07	6.69715e-06
ENSMUSG00000025085	163.702	-0.797847	0.156434	-5.10021	3.39283e-07	7.42058e-06
ENSMUSG00000098557	4632.28	0.245345	0.0481446	5.09601	3.46881e-07	7.57616e-06
ENSMUSG00000090086	116.516	-0.863908	0.169559	-5.09502	3.487e-07	7.60526e-06
ENSMUSG00000068566	4409.04	0.232689	0.0457351	5.08775	3.62342e-07	7.89178e-06
ENSMUSG00000038738	185.16	-0.898083	0.176647	-5.08404	3.69487e-07	8.03621e-06
ENSMUSG00000032024	454.777	-0.418116	0.0824439	-5.07152	3.94649e-07	8.57156e-06
ENSMUSG00000059173	53.2761	-1.39874	0.275891	-5.06991	3.98007e-07	8.6325e-06
ENSMUSG00000027309	1340.85	0.321165	0.0634641	5.06058	4.17978e-07	9.05311e-06
ENSMUSG00000028197	125.772	-0.840238	0.166094	-5.0588	4.2191e-07	9.12563e-06
ENSMUSG00000034675	1652.26	0.333059	0.0658881	5.05492	4.30574e-07	9.30015e-06
ENSMUSG00000031342	407.366	-0.542382	0.107353	-5.0523	4.36518e-07	9.41554e-06
ENSMUSG00000034981	417.15	0.538493	0.106604	5.05135	4.3869e-07	9.44936e-06
ENSMUSG00000031304	497.626	-0.458816	0.0911464	-5.03384	4.80747e-07	1.0341e-05
ENSMUSG00000063193	3311.01	-0.216146	0.0429436	-5.03326	4.82203e-07	1.03581e-05
ENSMUSG00000030187	196.187	0.746808	0.148529	5.02803	4.95536e-07	1.06153e-05
ENSMUSG00000062510	58.757	1.15109	0.228931	5.0281	4.95376e-07	1.06153e-05
ENSMUSG00000034906	192.816	0.691726	0.137606	5.02685	4.98605e-07	1.06519e-05
ENSMUSG00000001020	70.9782	1.20284	0.239272	5.02708	4.97996e-07	1.06519e-05
ENSMUSG00000034157	1254.65	-0.286863	0.0570725	-5.02628	5.00078e-07	1.06688e-05
ENSMUSG00000024381	3241.68	0.201066	0.0400517	5.02016	5.16276e-07	1.09994e-05
ENSMUSG00000025473	13254.4	0.212779	0.0424358	5.01413	5.32728e-07	1.13344e-05
ENSMUSG00000044533	15843.9	0.181951	0.0363182	5.00991	5.44546e-07	1.15701e-05
ENSMUSG00000028439	1203.49	-0.289358	0.0577711	-5.0087	5.47995e-07	1.16276e-05
ENSMUSG00000022479	312.015	0.535588	0.107142	4.99885	5.76723e-07	1.22206e-05
ENSMUSG00000026042	21657.7	-0.19321	0.0386579	-4.99795	5.79422e-07	1.22612e-05
ENSMUSG00000026012	494.402	-0.497473	0.0995758	-4.99592	5.8556e-07	1.23743e-05
ENSMUSG00000031451	36187.2	-0.152752	0.0305993	-4.99202	5.97501e-07	1.26096e-05
ENSMUSG00000023947	552.579	-0.451088	0.0903839	-4.9908	6.01297e-07	1.26726e-05
ENSMUSG00000040990	2601.71	0.215606	0.0432126	4.98943	6.05593e-07	1.2746e-05
ENSMUSG00000026811	915.718	-0.337148	0.0676103	-4.98664	6.14394e-07	1.29138e-05
ENSMUSG00000031851	649.361	0.374287	0.0750944	4.98422	6.22129e-07	1.30589e-05
ENSMUSG00000015053	42.0885	1.39824	0.280601	4.983	6.26056e-07	1.31237e-05
ENSMUSG00000036617	596.126	-0.373855	0.075035	-4.9824	6.27992e-07	1.31466e-05
ENSMUSG00000052833	1425.06	0.257451	0.051682	4.98145	6.31097e-07	1.3194e-05
ENSMUSG00000102813	105.479	-0.950577	0.190943	-4.97832	6.41391e-07	1.33913e-05
ENSMUSG00000060470	57.8456	-1.29804	0.260976	-4.97378	6.56602e-07	1.36906e-05
ENSMUSG00000058486	2446.99	-0.239202	0.0481902	-4.96371	6.91593e-07	1.4401e-05
ENSMUSG00000021477	13493.4	0.185864	0.0374478	4.9633	6.93069e-07	1.44084e-05
ENSMUSG00000022469	553.034	-0.402816	0.0811622	-4.96309	6.93794e-07	1.44084e-05
ENSMUSG00000033623	1331.37	0.275952	0.0556045	4.96276	6.94974e-07	1.44138e-05
ENSMUSG00000049037	632.825	-0.400248	0.0806712	-4.96147	6.99612e-07	1.44908e-05
ENSMUSG00000033491	144.133	-0.718018	0.144744	-4.96059	7.02786e-07	1.45373e-05
ENSMUSG00000028248	1078.38	-0.360746	0.072779	-4.95673	7.16882e-07	1.48093e-05
ENSMUSG00000033352	1207.67	0.273939	0.0553223	4.95169	7.35721e-07	1.51784e-05
ENSMUSG00000047592	595.586	0.413566	0.0835422	4.95038	7.4068e-07	1.52545e-05
ENSMUSG00000029755	246.824	-0.566956	0.114532	-4.9502	7.4136e-07	1.52545e-05
ENSMUSG00000044712	518.247	-0.395639	0.0799864	-4.94633	7.56253e-07	1.55405e-05
ENSMUSG00000025068	1507.1	0.269667	0.0545728	4.94142	7.75563e-07	1.5899e-05
ENSMUSG00000057969	134.504	-0.800319	0.161963	-4.94138	7.75734e-07	1.5899e-05
ENSMUSG00000004655	699.164	0.364048	0.07383	4.9309	8.18522e-07	1.6754e-05
ENSMUSG00000038991	4139.22	0.19887	0.0403903	4.92371	8.49183e-07	1.73589e-05
ENSMUSG00000026564	229.371	-0.564964	0.11478	-4.92213	8.56095e-07	1.74773e-05
ENSMUSG00000035150	1355.43	0.273701	0.0556102	4.92177	8.57664e-07	1.74865e-05
ENSMUSG00000043939	463.276	0.409659	0.0833523	4.91478	8.88806e-07	1.80978e-05
ENSMUSG00000041431	144.516	0.798148	0.162651	4.90712	9.24225e-07	1.87946e-05
ENSMUSG00000031799	10198.7	0.201623	0.041112	4.90423	9.37937e-07	1.90487e-05
ENSMUSG00000006356	1599.27	0.276339	0.0564095	4.89881	9.64204e-07	1.95314e-05
ENSMUSG00000029838	20.2747	2.02131	0.412605	4.89889	9.63778e-07	1.95314e-05
ENSMUSG00000020788	334.15	0.499932	0.102069	4.89796	9.68361e-07	1.95902e-05
ENSMUSG00000047945	1427.21	0.289799	0.0591871	4.89633	9.76438e-07	1.97281e-05
ENSMUSG00000019889	500.214	0.402276	0.0822172	4.89285	9.93864e-07	2.00543e-05
ENSMUSG00000019432	2516.85	-0.255138	0.0521484	-4.89254	9.95426e-07	2.00599e-05
ENSMUSG00000022636	2597.58	-0.279417	0.0571231	-4.89149	1.00075e-06	2.01412e-05
ENSMUSG00000024677	1075.61	0.318641	0.0652743	4.88156	1.0525e-06	2.11555e-05
ENSMUSG00000026170	401.061	-0.488448	0.100296	-4.87007	1.11556e-06	2.23943e-05
ENSMUSG00000025006	693.01	0.374911	0.0770881	4.86341	1.15378e-06	2.31319e-05
ENSMUSG00000036931	299.798	-0.530532	0.109128	-4.86156	1.16463e-06	2.33194e-05
ENSMUSG00000041552	51.741	-1.26508	0.260429	-4.85766	1.18778e-06	2.37526e-05
ENSMUSG00000005533	1148.92	0.340413	0.070166	4.85154	1.22507e-06	2.4467e-05
ENSMUSG00000027699	133.316	0.726877	0.149867	4.85015	1.23365e-06	2.46069e-05
ENSMUSG00000069833	7624.36	0.293437	0.0605595	4.84543	1.26338e-06	2.51359e-05
ENSMUSG00000029060	1504.09	-0.260055	0.0536695	-4.84549	1.26303e-06	2.51359e-05
ENSMUSG00000035964	20.0595	2.39358	0.494087	4.84444	1.26966e-06	2.52287e-05
ENSMUSG00000016995	76.805	-1.00177	0.206994	-4.83961	1.30091e-06	2.58169e-05
ENSMUSG00000012405	5330.53	0.219444	0.0453775	4.83598	1.32494e-06	2.62604e-05
ENSMUSG00000059498	8698.17	0.184174	0.0381031	4.83356	1.34115e-06	2.6548e-05
ENSMUSG00000074896	1028.47	0.38528	0.0798386	4.82573	1.3949e-06	2.7577e-05
ENSMUSG00000004698	248.34	0.586675	0.121601	4.82461	1.4028e-06	2.76982e-05
ENSMUSG00000008845	154.345	0.721569	0.149765	4.81801	1.44996e-06	2.85933e-05
ENSMUSG00000037544	91.7757	0.878998	0.18252	4.81589	1.46542e-06	2.88617e-05
ENSMUSG00000028552	3078.04	0.217509	0.0451799	4.81428	1.47735e-06	2.90236e-05
ENSMUSG00000002108	488.36	-0.395206	0.0820898	-4.81431	1.47706e-06	2.90236e-05
ENSMUSG00000015340	20805.6	-0.177515	0.0369143	-4.80884	1.51812e-06	2.97871e-05
ENSMUSG00000028957	447.682	-0.485242	0.100936	-4.80742	1.5289e-06	2.99611e-05
ENSMUSG00000056492	2193.69	-0.272938	0.0568188	-4.80366	1.55787e-06	3.04907e-05
ENSMUSG00000028613	249.787	0.598178	0.124568	4.80204	1.57059e-06	3.07011e-05
ENSMUSG00000001995	1030.24	0.315404	0.0656885	4.8015	1.57478e-06	3.07446e-05
ENSMUSG00000068747	1876.3	0.294022	0.061338	4.79347	1.63925e-06	3.19633e-05
ENSMUSG00000080316	187.898	-0.641109	0.133776	-4.7924	1.64798e-06	3.20935e-05
ENSMUSG00000028937	805.859	0.327957	0.0684542	4.79089	1.66042e-06	3.22956e-05
ENSMUSG00000028883	169.417	0.67249	0.140382	4.79043	1.66421e-06	3.23292e-05
ENSMUSG00000033207	560.924	-0.384437	0.0802864	-4.78832	1.68181e-06	3.259e-05
ENSMUSG00000073409	21.8733	-2.54263	0.530994	-4.78843	1.68092e-06	3.259e-05
ENSMUSG00000027610	564.333	0.385476	0.0805848	4.78348	1.7229e-06	3.3345e-05
ENSMUSG00000046714	377.073	0.439333	0.0918851	4.78133	1.74141e-06	3.36614e-05
ENSMUSG00000022033	76.5421	1.02331	0.214167	4.77812	1.7694e-06	3.41603e-05
ENSMUSG00000025701	149.532	0.678359	0.141981	4.77783	1.77199e-06	3.41681e-05
ENSMUSG00000025232	17323.7	-0.137863	0.0288822	-4.77327	1.81255e-06	3.49072e-05
ENSMUSG00000030930	261.651	-0.513126	0.107528	-4.77203	1.82382e-06	3.5081e-05
ENSMUSG00000026640	1366.23	-0.406424	0.0852471	-4.7676	1.86431e-06	3.58158e-05
ENSMUSG00000028955	2439.35	0.232508	0.0488125	4.76328	1.90467e-06	3.65462e-05
ENSMUSG00000029070	3908.5	-0.205648	0.0432163	-4.75858	1.94962e-06	3.73171e-05
ENSMUSG00000056486	151.16	-0.743166	0.156167	-4.75878	1.94766e-06	3.73171e-05
ENSMUSG00000054196	520.473	0.398618	0.0838263	4.75529	1.98163e-06	3.78836e-05
ENSMUSG00000020493	80.4395	1.03041	0.216778	4.7533	2.00122e-06	3.82114e-05
ENSMUSG00000019849	1043.8	0.341377	0.0718398	4.75192	2.01497e-06	3.84269e-05
ENSMUSG00000029730	498.426	0.444797	0.093633	4.75043	2.02985e-06	3.86636e-05
ENSMUSG00000034311	67.1462	1.00892	0.212506	4.74772	2.05719e-06	3.91366e-05
ENSMUSG00000036904	450.279	-0.399216	0.0841055	-4.74661	2.06855e-06	3.9305e-05
ENSMUSG00000031015	1760.15	-0.263108	0.055488	-4.74171	2.11921e-06	4.02188e-05
ENSMUSG00000039942	372.521	-0.456593	0.0963413	-4.73933	2.14431e-06	4.06456e-05
ENSMUSG00000018677	2585.69	0.246673	0.0521352	4.73141	2.22963e-06	4.22117e-05
ENSMUSG00000030222	81.49	-0.965802	0.204161	-4.73058	2.23878e-06	4.23338e-05
ENSMUSG00000034616	2183.14	-0.260737	0.0551968	-4.72377	2.31508e-06	4.37237e-05
ENSMUSG00000021215	675.086	0.348223	0.0737886	4.7192	2.36778e-06	4.46652e-05
ENSMUSG00000006457	81.5319	-0.950589	0.201478	-4.71807	2.38096e-06	4.48596e-05
ENSMUSG00000036275	5300.38	0.186942	0.0396565	4.71402	2.42871e-06	4.57042e-05
ENSMUSG00000025887	428.725	-0.404871	0.0859301	-4.71163	2.45738e-06	4.61881e-05
ENSMUSG00000023992	15219.1	-0.154222	0.0327571	-4.70805	2.50103e-06	4.69522e-05
ENSMUSG00000037725	109.226	0.835889	0.177725	4.70329	2.56007e-06	4.80028e-05
ENSMUSG00000021591	881.833	0.295344	0.0628413	4.69984	2.6036e-06	4.87606e-05
ENSMUSG00000021950	270.376	0.541082	0.115167	4.69821	2.62447e-06	4.90926e-05
ENSMUSG00000038884	292.029	-0.547671	0.11659	-4.69739	2.63501e-06	4.92309e-05
ENSMUSG00000029516	71.2341	0.977094	0.208058	4.69625	2.64987e-06	4.94496e-05
ENSMUSG00000062729	511.56	-0.399502	0.0850808	-4.69555	2.65886e-06	4.9558e-05
ENSMUSG00000034863	710.763	-0.353588	0.075312	-4.69497	2.66645e-06	4.95813e-05
ENSMUSG00000019039	678.398	-0.369852	0.0787731	-4.69515	2.66406e-06	4.95813e-05
ENSMUSG00000057604	371.627	-0.489306	0.10425	-4.69357	2.68474e-06	4.98623e-05
ENSMUSG00000002763	1293.05	-0.274233	0.058495	-4.68814	2.75698e-06	5.11431e-05
ENSMUSG00000044037	920.803	-0.382429	0.0816072	-4.68622	2.78292e-06	5.15632e-05
ENSMUSG00000021134	3952.93	-0.207179	0.0442193	-4.68525	2.79613e-06	5.16854e-05
ENSMUSG00000117465	38.6779	1.31599	0.280873	4.68534	2.79502e-06	5.16854e-05
ENSMUSG00000068329	1023.12	-0.280782	0.0599407	-4.68433	2.80881e-06	5.18585e-05
ENSMUSG00000030513	242.324	-0.550724	0.117796	-4.67525	2.93592e-06	5.41415e-05
ENSMUSG00000001507	235.614	0.588092	0.125833	4.67358	2.95996e-06	5.45205e-05
ENSMUSG00000051682	98.4186	0.853717	0.182906	4.66751	3.04867e-06	5.60884e-05
ENSMUSG00000001576	3193.84	0.212066	0.0454432	4.6666	3.06219e-06	5.62229e-05
ENSMUSG00000032377	493.365	-0.396944	0.0850617	-4.66654	3.06318e-06	5.62229e-05
ENSMUSG00000001517	189.459	0.645278	0.138313	4.66534	3.08111e-06	5.64858e-05
ENSMUSG00000027002	1748.26	0.230635	0.0494518	4.66384	3.10367e-06	5.68328e-05
ENSMUSG00000023972	2759.49	0.241357	0.0517796	4.66125	3.14301e-06	5.74859e-05
ENSMUSG00000031146	1730.1	0.246451	0.0529257	4.65655	3.21554e-06	5.87438e-05
ENSMUSG00000004885	75.7579	1.09374	0.235	4.6542	3.25236e-06	5.9347e-05
ENSMUSG00000033965	122.037	-0.732753	0.157555	-4.65076	3.30713e-06	6.02761e-05
ENSMUSG00000040520	772.928	0.33877	0.072911	4.64635	3.37858e-06	6.15068e-05
ENSMUSG00000074677	243.242	0.520103	0.11201	4.64337	3.42777e-06	6.23296e-05
ENSMUSG00000062906	321.443	-0.442256	0.0954656	-4.63262	3.61064e-06	6.55787e-05
ENSMUSG00000004952	3983.52	-0.272976	0.0589357	-4.63175	3.62583e-06	6.5778e-05
ENSMUSG00000028793	2554.55	-0.247669	0.0534936	-4.62988	3.65878e-06	6.62989e-05
ENSMUSG00000106734	662.696	-0.49153	0.106179	-4.62924	3.6701e-06	6.64272e-05
ENSMUSG00000041481	14.0058	-2.4918	0.538328	-4.62877	3.67839e-06	6.65002e-05
ENSMUSG00000020069	208.087	-0.548349	0.118485	-4.62802	3.69186e-06	6.66667e-05
ENSMUSG00000023274	74.2001	-0.983143	0.212459	-4.62746	3.70185e-06	6.67698e-05
ENSMUSG00000061028	553.633	-0.414719	0.0896362	-4.62669	3.71553e-06	6.68624e-05
ENSMUSG00000068270	127.931	0.751992	0.162532	4.62674	3.71458e-06	6.68624e-05
ENSMUSG00000057182	9.18543	-3.53057	0.763145	-4.62634	3.72189e-06	6.68999e-05
ENSMUSG00000025804	55.9409	1.12514	0.243437	4.62191	3.80231e-06	6.8267e-05
ENSMUSG00000033788	1257.42	-0.289517	0.0626803	-4.61895	3.85694e-06	6.91549e-05
ENSMUSG00000026355	983.231	0.325922	0.0705651	4.61875	3.86061e-06	6.91549e-05
ENSMUSG00000017716	84.4968	0.883591	0.191344	4.61781	3.87809e-06	6.93886e-05
ENSMUSG00000026667	3266.19	0.224926	0.0487145	4.61723	3.88902e-06	6.95045e-05
ENSMUSG00000007603	726.267	-0.351147	0.0761035	-4.61407	3.94861e-06	7.04086e-05
ENSMUSG00000033998	27.2434	-1.96344	0.425524	-4.61417	3.94676e-06	7.04086e-05
ENSMUSG00000004187	114.787	-0.79975	0.173421	-4.6116	3.99573e-06	7.11677e-05
ENSMUSG00000053746	311.951	0.472711	0.10257	4.60866	4.0528e-06	7.2102e-05
ENSMUSG00000060802	35898.1	-0.222937	0.0484024	-4.60591	4.10669e-06	7.29778e-05
ENSMUSG00000022360	672.981	0.370773	0.0805465	4.60322	4.16015e-06	7.38439e-05
ENSMUSG00000032352	225.483	-0.542394	0.118154	-4.59058	4.42025e-06	7.83718e-05
ENSMUSG00000033526	491.435	-0.363625	0.0792154	-4.59034	4.42533e-06	7.83729e-05
ENSMUSG00000029641	93.5168	-0.817567	0.178345	-4.5842	4.55737e-06	8.062e-05
ENSMUSG00000020186	780.041	0.33279	0.0726159	4.58288	4.58626e-06	8.10395e-05
ENSMUSG00000035545	2179.17	-0.563716	0.123037	-4.58168	4.61263e-06	8.14135e-05
ENSMUSG00000020422	10874.4	-0.21647	0.0472745	-4.579	4.67195e-06	8.23674e-05
ENSMUSG00000026683	87.1776	0.909844	0.198873	4.575	4.76213e-06	8.38628e-05
ENSMUSG00000040151	1428.51	0.271312	0.0593074	4.57467	4.76965e-06	8.39008e-05
ENSMUSG00000053886	27.3098	-1.5779	0.345054	-4.57289	4.81034e-06	8.45214e-05
ENSMUSG00000029465	3739.81	0.199299	0.0436007	4.57099	4.85424e-06	8.51972e-05
ENSMUSG00000039960	141.399	0.643859	0.140903	4.56951	4.88858e-06	8.57035e-05
ENSMUSG00000028068	175.069	0.610587	0.13363	4.56924	4.89492e-06	8.57187e-05
ENSMUSG00000027221	105.637	0.775518	0.169741	4.56884	4.90439e-06	8.57884e-05
ENSMUSG00000034066	291.921	-0.489845	0.107227	-4.56832	4.91643e-06	8.5903e-05
ENSMUSG00000028063	7406.19	0.158385	0.0346878	4.566	4.97109e-06	8.67611e-05
ENSMUSG00000024590	177.545	0.634737	0.139079	4.56385	5.0225e-06	8.75607e-05
ENSMUSG00000111556	11.8811	-2.64235	0.579376	-4.56069	5.09853e-06	8.8787e-05
ENSMUSG00000055322	1333.94	0.382589	0.083962	4.55669	5.19655e-06	9.03934e-05
ENSMUSG00000034445	704.627	-0.319553	0.0701496	-4.55531	5.23081e-06	9.08882e-05
ENSMUSG00000043943	221.124	-0.678831	0.149083	-4.55337	5.27926e-06	9.16283e-05
ENSMUSG00000039474	761.442	0.351711	0.077272	4.5516	5.32395e-06	9.23014e-05
ENSMUSG00000071644	8041.33	0.185985	0.0408672	4.55096	5.34007e-06	9.24783e-05
ENSMUSG00000025138	1331.24	-0.267962	0.0589275	-4.54731	5.43351e-06	9.39926e-05
ENSMUSG00000038963	132.557	0.766623	0.168791	4.54185	5.57632e-06	9.63563e-05
ENSMUSG00000031672	1306.63	0.267657	0.0589706	4.53883	5.65682e-06	9.76395e-05
ENSMUSG00000045328	124.498	0.858965	0.189268	4.53836	5.66926e-06	9.77462e-05
ENSMUSG00000027316	194.579	0.573086	0.126405	4.53371	5.79562e-06	9.98149e-05
ENSMUSG00000039197	482.255	0.389017	0.0858109	4.53342	5.80362e-06	9.98427e-05
ENSMUSG00000040612	86.1088	-0.930601	0.205448	-4.52961	5.90931e-06	0.000101549
ENSMUSG00000053411	345.911	-0.489582	0.108258	-4.52235	6.11574e-06	0.000104981
ENSMUSG00000039187	28.0839	1.62228	0.358835	4.52097	6.15558e-06	0.000105549
ENSMUSG00000040663	148.852	0.653604	0.144754	4.51528	6.32326e-06	0.000108306
ENSMUSG00000020263	1420.44	-0.262826	0.058247	-4.51227	6.41381e-06	0.000109736
ENSMUSG00000041028	4599.47	0.170472	0.0377867	4.51142	6.43965e-06	0.000110058
ENSMUSG00000057789	1255.82	0.274748	0.0609542	4.50745	6.56126e-06	0.000112014
ENSMUSG00000027210	83.4121	0.922493	0.205165	4.49634	6.91315e-06	0.000117893
ENSMUSG00000027365	2065.61	-0.234867	0.0522601	-4.49419	6.98342e-06	0.000118832
ENSMUSG00000028970	902.23	-0.314081	0.0698839	-4.49433	6.97888e-06	0.000118832
ENSMUSG00000054387	941.452	-0.281251	0.0626539	-4.48896	7.1571e-06	0.000121655
ENSMUSG00000027907	3816.91	0.25975	0.0579003	4.48617	7.2515e-06	0.000123126
ENSMUSG00000036636	4282.35	-0.206777	0.0461182	-4.48364	7.33803e-06	0.00012446
ENSMUSG00000079037	1755.07	0.234565	0.0523871	4.47753	7.5513e-06	0.000127938
ENSMUSG00000002012	120.862	-0.735593	0.164342	-4.47599	7.60571e-06	0.000128721
ENSMUSG00000060550	77.2936	-1.33318	0.297965	-4.47429	7.66669e-06	0.000129613
ENSMUSG00000052160	3728.27	0.222414	0.0497326	4.4722	7.74177e-06	0.000130741
ENSMUSG00000026712	10765.2	0.13967	0.0312403	4.47084	7.79112e-06	0.000131432
ENSMUSG00000006576	231.269	-0.643237	0.143885	-4.47048	7.80443e-06	0.000131515
ENSMUSG00000024112	303.45	-0.511492	0.114522	-4.46632	7.95783e-06	0.000133955
ENSMUSG00000020075	2079.94	0.24228	0.0542581	4.46532	7.99495e-06	0.000134383
ENSMUSG00000050370	316.386	0.521477	0.116788	4.46517	8.0004e-06	0.000134383
ENSMUSG00000026748	2828.78	-0.184459	0.0413386	-4.46214	8.11449e-06	0.000136153
ENSMUSG00000015880	72.9837	1.03374	0.231919	4.45735	8.29805e-06	0.000139083
ENSMUSG00000050390	1423.58	-0.282841	0.0635277	-4.45225	8.49741e-06	0.000142272
ENSMUSG00000061306	5717.05	-0.154065	0.034607	-4.45183	8.5141e-06	0.000142399
ENSMUSG00000029304	52431.9	0.209474	0.0471935	4.43862	9.05375e-06	0.000151102
ENSMUSG00000029714	1133.12	-0.331812	0.0747549	-4.43867	9.05182e-06	0.000151102
ENSMUSG00000059851	712.153	-0.317187	0.0714839	-4.43719	9.11406e-06	0.000151946
ENSMUSG00000071649	877.51	-0.291144	0.0657151	-4.43039	9.40619e-06	0.00015665
ENSMUSG00000052353	4039.93	-0.286968	0.0648103	-4.42782	9.51902e-06	0.00015836
ENSMUSG00000030123	4945.81	-0.251658	0.0568691	-4.42521	9.63484e-06	0.000160116
ENSMUSG00000040712	2346.71	-0.253047	0.0572293	-4.42164	9.79564e-06	0.000162616
ENSMUSG00000072082	124.528	0.745845	0.168859	4.41697	1.00092e-05	0.000165985
ENSMUSG00000024300	12750.2	-0.158911	0.0359859	-4.41593	1.00579e-05	0.000166609
ENSMUSG00000029635	588.473	0.326959	0.0740445	4.4157	1.00682e-05	0.000166609
ENSMUSG00000021704	253.748	-0.554783	0.125667	-4.4147	1.0115e-05	0.000167207
ENSMUSG00000038235	90.0918	0.782004	0.177227	4.41243	1.02217e-05	0.000168793
ENSMUSG00000047842	68.0769	0.988178	0.224016	4.41119	1.02806e-05	0.000169587
ENSMUSG00000032012	289.309	0.502529	0.113948	4.41018	1.03285e-05	0.000170198
ENSMUSG00000092274	4877.67	-0.704188	0.159709	-4.40921	1.0375e-05	0.000170784
ENSMUSG00000042215	351.99	0.415246	0.0941976	4.40824	1.04212e-05	0.000171364
ENSMUSG00000004815	402.084	-0.428598	0.0972417	-4.40755	1.04545e-05	0.000171731
ENSMUSG00000036885	25.8781	-1.64574	0.373501	-4.40624	1.05179e-05	0.000172591
ENSMUSG00000031805	474.079	-0.414203	0.094018	-4.40557	1.05504e-05	0.000172942
ENSMUSG00000026203	487.377	-0.347335	0.0789014	-4.40214	1.07188e-05	0.00017552
ENSMUSG00000054889	21.7644	1.76199	0.400485	4.39966	1.08423e-05	0.000177355
ENSMUSG00000029471	1042.14	-0.281624	0.0640473	-4.39713	1.09691e-05	0.000179242
ENSMUSG00000024678	85.4621	-0.810459	0.1844	-4.39511	1.10716e-05	0.000180542
ENSMUSG00000028718	55.3245	1.18537	0.269702	4.39511	1.10717e-05	0.000180542
ENSMUSG00000032020	1008.56	0.300531	0.0684012	4.39365	1.11465e-05	0.000181572
ENSMUSG00000060063	1781.25	0.229329	0.052237	4.39016	1.13265e-05	0.000184312
ENSMUSG00000032580	1826.87	-0.225588	0.0513982	-4.38903	1.13858e-05	0.000185085
ENSMUSG00000026669	67.2149	0.981279	0.223804	4.38455	1.16224e-05	0.000188734
ENSMUSG00000021457	4015.73	-0.187946	0.0428771	-4.38336	1.16861e-05	0.000189572
ENSMUSG00000027087	4549.52	0.209044	0.0476937	4.38306	1.17024e-05	0.00018964
ENSMUSG00000041439	2242.6	0.218752	0.0499461	4.37977	1.18806e-05	0.000192028
ENSMUSG00000009549	1568.97	0.249175	0.0568938	4.37966	1.18866e-05	0.000192028
ENSMUSG00000025855	545.857	0.390573	0.0891723	4.37998	1.1869e-05	0.000192028
ENSMUSG00000054717	247.181	0.532854	0.121741	4.37695	1.20349e-05	0.000194223
ENSMUSG00000035373	313.829	0.531488	0.121438	4.3766	1.20543e-05	0.000194336
ENSMUSG00000015396	797.249	-0.345283	0.0789191	-4.37515	1.2135e-05	0.000195434
ENSMUSG00000028633	723.907	0.310692	0.0710523	4.37272	1.22707e-05	0.000197417
ENSMUSG00000001473	1210.87	0.276059	0.0631952	4.36836	1.2518e-05	0.000201189
ENSMUSG00000078812	7755.55	0.174377	0.0399209	4.36805	1.25364e-05	0.000201277
ENSMUSG00000028599	6524.42	-0.166404	0.0381213	-4.36513	1.27046e-05	0.000203443
ENSMUSG00000017009	1058.95	-0.263115	0.060278	-4.36503	1.27103e-05	0.000203443
ENSMUSG00000022708	591.154	0.42368	0.0970576	4.36524	1.26981e-05	0.000203443
ENSMUSG00000023349	2223.72	-0.228684	0.0524358	-4.36122	1.29337e-05	0.000206806
ENSMUSG00000017639	21.8201	-1.83431	0.420727	-4.35985	1.30152e-05	0.000207898
ENSMUSG00000029093	183.378	-0.583418	0.133861	-4.3584	1.31014e-05	0.000209061
ENSMUSG00000019055	3986.55	0.189136	0.0434515	4.35279	1.34415e-05	0.00021405
ENSMUSG00000058793	3588.45	-0.191055	0.0438903	-4.353	1.34288e-05	0.00021405
ENSMUSG00000057722	47.1884	-1.37542	0.316297	-4.3485	1.37073e-05	0.000218062
ENSMUSG00000030074	456.333	-0.368864	0.0850185	-4.33864	1.4337e-05	0.000227847
ENSMUSG00000025393	11054.4	0.137132	0.0316131	4.33782	1.43904e-05	0.000228464
ENSMUSG00000028024	24.4308	-1.59033	0.366872	-4.33484	1.45863e-05	0.00023134
ENSMUSG00000035407	21.6179	-1.72755	0.398854	-4.33129	1.48239e-05	0.000234869
ENSMUSG00000071984	223.258	-0.770466	0.178085	-4.3264	1.51569e-05	0.000239902
ENSMUSG00000018821	213.43	0.579311	0.134041	4.32188	1.54707e-05	0.000244621
ENSMUSG00000002910	322.434	-0.443372	0.102772	-4.31414	1.60226e-05	0.000253093
ENSMUSG00000031734	1144.89	0.256816	0.0595565	4.31213	1.61687e-05	0.000254886
ENSMUSG00000027803	1017.47	0.267866	0.0621165	4.31232	1.61549e-05	0.000254886
ENSMUSG00000032548	763.8	0.292604	0.067865	4.31156	1.62106e-05	0.000255288
ENSMUSG00000041559	7115.76	-0.228376	0.0530057	-4.30852	1.64351e-05	0.000258564
ENSMUSG00000001228	249.973	0.512263	0.118944	4.30676	1.65661e-05	0.000260362
ENSMUSG00000014353	1584.68	-0.218857	0.0508287	-4.30577	1.66409e-05	0.000261276
ENSMUSG00000062070	5465.42	0.182355	0.0423735	4.3035	1.6812e-05	0.000263698
ENSMUSG00000035954	1187.18	0.250015	0.0581092	4.30251	1.68875e-05	0.000264616
ENSMUSG00000046182	7.71451	-3.88005	0.901991	-4.30165	1.6953e-05	0.000265377
ENSMUSG00000023022	3136.96	0.179922	0.04184	4.30025	1.70604e-05	0.00026679
ENSMUSG00000031633	4480.62	0.173638	0.0403869	4.29936	1.71294e-05	0.000267601
ENSMUSG00000040026	67.5912	-0.9658	0.224703	-4.29812	1.72249e-05	0.000268825
ENSMUSG00000001211	1986.61	0.212471	0.049561	4.28706	1.8105e-05	0.000282279
ENSMUSG00000027806	1361.32	0.223014	0.0520267	4.28652	1.81494e-05	0.000282689
ENSMUSG00000050541	56.1238	0.973906	0.227378	4.2832	1.84228e-05	0.000286662
ENSMUSG00000003380	3511.3	-0.165251	0.0386403	-4.27665	1.89729e-05	0.000294928
ENSMUSG00000027335	213.124	0.528905	0.123723	4.27493	1.91199e-05	0.000296918
ENSMUSG00000026158	1562.99	0.266222	0.0624438	4.26339	2.01346e-05	0.000312366
ENSMUSG00000050912	3276.71	-0.17819	0.0418102	-4.26187	2.02722e-05	0.000314189
ENSMUSG00000034024	3812.76	0.195655	0.0459324	4.25963	2.04762e-05	0.000317037
ENSMUSG00000015355	1892.33	-0.210798	0.0495174	-4.25704	2.07153e-05	0.000320422
ENSMUSG00000020661	2545.94	-0.219175	0.0515253	-4.25373	2.10239e-05	0.000324874
ENSMUSG00000032316	784.567	-0.340911	0.0802062	-4.25043	2.13358e-05	0.000329368
ENSMUSG00000029108	354.574	0.42031	0.0989107	4.24939	2.1435e-05	0.000330572
ENSMUSG00000032220	2956.8	-0.182854	0.0430487	-4.24761	2.16061e-05	0.000332883
ENSMUSG00000058626	26.0526	1.6226	0.382646	4.24047	2.23049e-05	0.000343311
ENSMUSG00000023913	3101.94	-0.272141	0.0642183	-4.23775	2.25771e-05	0.000347159
ENSMUSG00000007891	138217	0.150759	0.0355993	4.23489	2.2866e-05	0.000351255
ENSMUSG00000000266	335.243	-0.473029	0.111747	-4.23302	2.30569e-05	0.000353841
ENSMUSG00000045414	866.679	-0.277565	0.0656035	-4.23095	2.32704e-05	0.000356418
ENSMUSG00000025145	684.955	-0.368171	0.087016	-4.23107	2.32579e-05	0.000356418
ENSMUSG00000059089	416.412	0.409269	0.0967421	4.23051	2.33157e-05	0.000356763
ENSMUSG00000030678	3132.31	-0.195812	0.0462941	-4.22973	2.33969e-05	0.000357654
ENSMUSG00000024045	1178.03	-0.280505	0.0663564	-4.22725	2.36562e-05	0.000361265
ENSMUSG00000052911	2928.89	-0.258692	0.0612122	-4.22615	2.37727e-05	0.000362691
ENSMUSG00000021669	1524.9	-0.275835	0.0653012	-4.22405	2.39955e-05	0.000365733
ENSMUSG00000019471	3820.63	0.164316	0.0389053	4.22348	2.40563e-05	0.000366302
ENSMUSG00000073802	1108.26	0.247492	0.0586275	4.22143	2.42755e-05	0.000369281
ENSMUSG00000017817	1514.09	0.235888	0.0558948	4.22022	2.44064e-05	0.000370912
ENSMUSG00000026821	958.348	-0.300015	0.0711038	-4.21939	2.44963e-05	0.000371916
ENSMUSG00000029430	3580.43	0.193061	0.0457612	4.21888	2.45518e-05	0.000372397
ENSMUSG00000003948	704.849	0.383965	0.091029	4.21805	2.46422e-05	0.000373406
ENSMUSG00000024534	223.091	-0.514955	0.122152	-4.21569	2.49021e-05	0.000376853
ENSMUSG00000046733	49.8879	1.03392	0.245264	4.21554	2.49179e-05	0.000376853
ENSMUSG00000024892	549.343	-0.323851	0.07686	-4.21352	2.51424e-05	0.000379881
ENSMUSG00000028005	36.9011	-1.24036	0.294452	-4.21244	2.52632e-05	0.000381338
ENSMUSG00000018983	216.45	0.502234	0.119337	4.20854	2.5703e-05	0.000387602
ENSMUSG00000017765	2262.44	-0.220925	0.0525013	-4.20799	2.57649e-05	0.000388161
ENSMUSG00000036905	25698.2	0.155655	0.0370109	4.20566	2.60319e-05	0.000391807
ENSMUSG00000025880	828.015	0.31392	0.0746519	4.20511	2.60951e-05	0.00039238
ENSMUSG00000042625	1497.71	-0.246212	0.0585739	-4.20345	2.6288e-05	0.000394267
ENSMUSG00000078945	897.601	-0.269953	0.064217	-4.20376	2.62514e-05	0.000394267
ENSMUSG00000012443	155.608	0.654707	0.155757	4.20338	2.62962e-05	0.000394267
ENSMUSG00000033545	1967.2	-0.208548	0.0496377	-4.20142	2.65252e-05	0.000397318
ENSMUSG00000053460	525.537	-0.323664	0.077105	-4.19771	2.69629e-05	0.000403489
ENSMUSG00000045092	2625.55	-0.183478	0.0437472	-4.19405	2.7402e-05	0.000409667
ENSMUSG00000024687	1402.48	0.249373	0.0594632	4.19374	2.74391e-05	0.00040983
ENSMUSG00000018819	940.442	0.282676	0.0674152	4.19307	2.75208e-05	0.000410658
ENSMUSG00000026043	30224.2	-0.157725	0.0376368	-4.19073	2.78058e-05	0.000414516
ENSMUSG00000032060	1024.42	-0.29265	0.069937	-4.18448	2.85816e-05	0.000425676
ENSMUSG00000021458	2019.49	-0.214803	0.0513422	-4.18374	2.86754e-05	0.000426665
ENSMUSG00000019326	707.807	-0.331806	0.0793828	-4.17983	2.91733e-05	0.000433662
ENSMUSG00000021069	1432.97	0.222556	0.0532501	4.17944	2.92226e-05	0.000433983
ENSMUSG00000051391	7467.57	0.146484	0.035053	4.17895	2.92862e-05	0.000434514
ENSMUSG00000028337	808.955	-0.260192	0.0623044	-4.17613	2.96506e-05	0.000439504
ENSMUSG00000037820	4247.07	0.200864	0.0481025	4.17575	2.97006e-05	0.000439828
ENSMUSG00000029705	3709.15	0.16878	0.0404504	4.17252	3.01246e-05	0.000445684
ENSMUSG00000042734	91.2033	0.779739	0.186995	4.16983	3.04831e-05	0.000450562
ENSMUSG00000026199	422.967	-0.362101	0.0869573	-4.16412	3.12553e-05	0.00046154
ENSMUSG00000118664	991.03	0.255383	0.0613599	4.16206	3.1539e-05	0.000465289
ENSMUSG00000024672	10352	-0.18369	0.0441516	-4.16044	3.17637e-05	0.000468162
ENSMUSG00000026211	495.348	-0.431599	0.103754	-4.15982	3.18504e-05	0.000468998
ENSMUSG00000027200	206.672	-0.533911	0.128568	-4.15275	3.28498e-05	0.00048326
ENSMUSG00000004771	2117.14	0.211736	0.0510363	4.14872	3.34334e-05	0.000491383
ENSMUSG00000031266	2236.43	-0.206822	0.0498709	-4.14715	3.36642e-05	0.00049431
ENSMUSG00000028039	90.0737	0.777941	0.187602	4.14675	3.37222e-05	0.000494698
ENSMUSG00000032118	134.568	0.642166	0.154884	4.14612	3.38159e-05	0.000495608
ENSMUSG00000070605	201.045	-0.55629	0.13419	-4.14554	3.3901e-05	0.000496389
ENSMUSG00000004151	358.746	0.422271	0.101892	4.1443	3.40853e-05	0.000498621
ENSMUSG00000016494	196.856	0.537777	0.129778	4.14382	3.41566e-05	0.000499198
ENSMUSG00000001416	2858.15	0.17347	0.0419683	4.13336	3.57496e-05	0.000521991
ENSMUSG00000018796	1314.54	-0.251086	0.0607526	-4.13293	3.58174e-05	0.000522493
ENSMUSG00000037773	418.681	-0.370083	0.0896205	-4.12945	3.63638e-05	0.000529969
ENSMUSG00000029223	177.005	0.543078	0.131619	4.12612	3.68931e-05	0.000537183
ENSMUSG00000026779	64.0344	0.990524	0.240144	4.12471	3.71204e-05	0.00053999
ENSMUSG00000045409	336.546	-0.407884	0.0989136	-4.12364	3.72936e-05	0.000542005
ENSMUSG00000002897	1740.85	0.226337	0.0549111	4.12188	3.75787e-05	0.000545642
ENSMUSG00000067203	160.046	-0.596802	0.144841	-4.12039	3.78227e-05	0.000548675
ENSMUSG00000047126	12605.9	0.158151	0.0383876	4.11985	3.7912e-05	0.000549454
ENSMUSG00000031486	842.251	-0.321989	0.0781594	-4.11964	3.79467e-05	0.000549454
ENSMUSG00000028452	7355.81	0.151529	0.036817	4.11573	3.85961e-05	0.000558341
ENSMUSG00000054690	40.2112	-1.15022	0.279662	-4.1129	3.90716e-05	0.000564696
ENSMUSG00000020385	518.786	-0.326223	0.0793564	-4.11085	3.942e-05	0.000569206
ENSMUSG00000024507	3223.5	0.225617	0.0548923	4.11017	3.95375e-05	0.000570375
ENSMUSG00000051378	54.0858	1.00574	0.244736	4.10949	3.96532e-05	0.000571518
ENSMUSG00000034041	906.38	-0.29228	0.0711965	-4.10525	4.03874e-05	0.000581564
ENSMUSG00000044162	352.781	-0.424862	0.103541	-4.10334	4.07234e-05	0.000585323
ENSMUSG00000037224	179.977	-0.586031	0.142812	-4.1035	4.06943e-05	0.000585323
ENSMUSG00000045348	63.894	0.904619	0.220622	4.10032	4.12587e-05	0.000592474
ENSMUSG00000056121	1608.21	0.210807	0.0514522	4.09713	4.18299e-05	0.000600125
ENSMUSG00000030144	9345.24	-0.147556	0.0360366	-4.0946	4.22895e-05	0.000605054
ENSMUSG00000040618	1403.51	0.238022	0.0581261	4.09493	4.22303e-05	0.000605054
ENSMUSG00000031283	29.7069	-1.53867	0.375765	-4.09477	4.22585e-05	0.000605054
ENSMUSG00000031983	2817.1	-0.173514	0.0424119	-4.09116	4.29228e-05	0.000612992
ENSMUSG00000050967	296.298	-0.456707	0.111627	-4.09137	4.2884e-05	0.000612992
ENSMUSG00000027978	42.3992	1.22172	0.298713	4.08995	4.31464e-05	0.000615624
ENSMUSG00000032216	16091.4	0.153803	0.0376346	4.08674	4.3747e-05	0.000623624
ENSMUSG00000038205	696.796	-0.319271	0.0782221	-4.0816	4.47261e-05	0.000637001
ENSMUSG00000030059	1456.47	0.207996	0.0510537	4.07406	4.62008e-05	0.000657405
ENSMUSG00000079057	1434.14	-0.22214	0.0545813	-4.0699	4.7034e-05	0.000668653
ENSMUSG00000040118	492.935	0.361746	0.088889	4.06964	4.70861e-05	0.000668785
ENSMUSG00000031748	367.776	0.377107	0.0927207	4.06713	4.75957e-05	0.000675409
ENSMUSG00000024077	1079.23	-0.263098	0.0647164	-4.06539	4.79521e-05	0.000679851
ENSMUSG00000027582	619.405	-0.378607	0.0931375	-4.06503	4.80261e-05	0.000680282
ENSMUSG00000029247	2217.92	0.224635	0.055274	4.06403	4.8233e-05	0.000682595
ENSMUSG00000021595	1502.24	0.20846	0.0513603	4.05876	4.9333e-05	0.000697531
ENSMUSG00000018362	1104.36	0.279099	0.0688197	4.05551	5.00245e-05	0.00070667
ENSMUSG00000071180	1257.05	0.28814	0.0710732	4.05414	5.03201e-05	0.000710203
ENSMUSG00000031565	4600.76	-0.172996	0.0427241	-4.04915	5.14049e-05	0.000724859
ENSMUSG00000027006	3306.72	-0.177251	0.0437966	-4.04713	5.1849e-05	0.000730464
ENSMUSG00000029370	37.7514	1.20682	0.29825	4.04632	5.20294e-05	0.000732345
ENSMUSG00000031960	3701.55	0.167021	0.0412839	4.04566	5.21748e-05	0.000733732
ENSMUSG00002076083	598.533	-0.314848	0.0778402	-4.0448	5.23672e-05	0.000735115
ENSMUSG00000021260	493.178	0.411468	0.101725	4.0449	5.23459e-05	0.000735115
ENSMUSG00000024420	224.916	-0.466326	0.115363	-4.04224	5.29435e-05	0.000742539
ENSMUSG00000090675	56.7497	-1.08715	0.268966	-4.04194	5.301e-05	0.000742804
ENSMUSG00000021996	7051.63	0.179182	0.0443628	4.03902	5.36741e-05	0.000751437
ENSMUSG00000035967	647.872	-0.330692	0.0818856	-4.03847	5.38011e-05	0.000752542
ENSMUSG00000050697	1163.44	0.239405	0.0593219	4.03569	5.44421e-05	0.000760827
ENSMUSG00000019997	21165.6	0.152966	0.0379128	4.03468	5.46777e-05	0.000763438
ENSMUSG00000001783	2699.87	0.190616	0.0472494	4.03426	5.47738e-05	0.000764097
ENSMUSG00000049044	142.293	-0.59946	0.148604	-4.03395	5.48462e-05	0.000764426
ENSMUSG00000031376	20.939	-1.53886	0.381624	-4.0324	5.521e-05	0.000768811
ENSMUSG00000045103	163.393	0.603241	0.14961	4.0321	5.52796e-05	0.000769094
ENSMUSG00000024968	92.9072	-0.817706	0.202823	-4.03163	5.53915e-05	0.000769967
ENSMUSG00000060147	7766.19	0.172089	0.0427065	4.02956	5.58804e-05	0.000775384
ENSMUSG00000006342	118.152	-0.626781	0.155541	-4.02969	5.58512e-05	0.000775384
ENSMUSG00000032011	152.369	0.660925	0.164057	4.02863	5.61039e-05	0.000777794
ENSMUSG00000029777	2648.65	0.200585	0.0497945	4.02826	5.61905e-05	0.000778306
ENSMUSG00000038740	2390.57	0.195119	0.048446	4.02756	5.63588e-05	0.000779946
ENSMUSG00000020577	378.887	-0.41782	0.103762	-4.02671	5.65617e-05	0.000782061
ENSMUSG00000019947	1175.03	0.260596	0.0647269	4.02609	5.67131e-05	0.000783463
ENSMUSG00000038146	829.773	-0.351146	0.0873027	-4.02217	5.76641e-05	0.000795897
ENSMUSG00000024953	3628.23	0.164145	0.0408205	4.02115	5.79145e-05	0.000798648
ENSMUSG00000117679	209.751	-0.614629	0.152867	-4.02067	5.80332e-05	0.000799108
ENSMUSG00000034023	52.4664	1.06708	0.265403	4.0206	5.805e-05	0.000799108
ENSMUSG00000034902	4454.5	-0.203062	0.0505086	-4.02035	5.81122e-05	0.000799259
ENSMUSG00000071054	1408.77	-0.219128	0.0545218	-4.01909	5.84242e-05	0.000802845
ENSMUSG00000042613	2783.58	0.160334	0.0399144	4.01694	5.89591e-05	0.000809484
ENSMUSG00000039982	1983.62	-0.195949	0.0488284	-4.013	5.99509e-05	0.000822379
ENSMUSG00000003534	1193.47	0.248728	0.0620083	4.0112	6.04118e-05	0.000827976
ENSMUSG00000018927	1520.27	0.261351	0.0652142	4.00757	6.1347e-05	0.000840056
ENSMUSG00000026399	229.64	-0.542983	0.135585	-4.00473	6.20872e-05	0.000849448
ENSMUSG00000024232	244.84	-0.467963	0.116878	-4.00385	6.23187e-05	0.00085187
ENSMUSG00000027247	2419.72	0.174758	0.0436563	4.00304	6.25336e-05	0.000854062
ENSMUSG00000053063	3573.14	-0.216335	0.054053	-4.00228	6.27342e-05	0.000856054
ENSMUSG00000010609	1092.31	-0.240684	0.0601504	-4.00136	6.29792e-05	0.000858648
ENSMUSG00000035683	61.5768	0.975623	0.243873	4.00054	6.31982e-05	0.000860883
ENSMUSG00000024084	209.343	0.490952	0.122805	3.99784	6.39241e-05	0.000870013
ENSMUSG00000027220	498.14	0.344626	0.0862183	3.99713	6.41145e-05	0.000871846
ENSMUSG00000037211	929.399	0.283893	0.0710303	3.99679	6.42086e-05	0.000872366
ENSMUSG00000020122	329.703	0.406356	0.101718	3.99491	6.47191e-05	0.000878473
ENSMUSG00000021469	78.1794	0.777568	0.194649	3.99472	6.47704e-05	0.000878473
ENSMUSG00000030748	3281.83	0.19201	0.0480743	3.99403	6.49589e-05	0.000880266
ENSMUSG00000046434	2214.98	0.203362	0.050928	3.99313	6.52057e-05	0.000882845
ENSMUSG00000058690	1041.01	-0.232682	0.0583052	-3.99076	6.5863e-05	0.000890717
ENSMUSG00000027331	108.328	0.689453	0.172768	3.99062	6.5901e-05	0.000890717
ENSMUSG00000029126	744.777	0.293855	0.0736614	3.98926	6.62784e-05	0.000894592
ENSMUSG00000041096	557.095	-0.328972	0.082466	-3.98918	6.63021e-05	0.000894592
ENSMUSG00000021765	1219.26	-0.258631	0.0649311	-3.98316	6.80061e-05	0.000916793
ENSMUSG00000075705	3291.89	0.182517	0.0458504	3.9807	6.87125e-05	0.000925517
ENSMUSG00000027533	9175.5	-0.171024	0.042978	-3.97934	6.9107e-05	0.00093003
ENSMUSG00000027108	917.568	0.260212	0.0654068	3.97836	6.93921e-05	0.000932263
ENSMUSG00000028347	597.485	0.321292	0.0807565	3.97854	6.9341e-05	0.000932263
ENSMUSG00000049988	1765.11	0.215178	0.0540902	3.97814	6.9457e-05	0.000932333
ENSMUSG00000021693	637.7	0.352304	0.0886378	3.97465	7.04831e-05	0.000945295
ENSMUSG00000037251	819.415	0.276164	0.0695249	3.97216	7.12227e-05	0.000954397
ENSMUSG00000018848	1585.66	0.234697	0.0591094	3.97055	7.17069e-05	0.000960062
ENSMUSG00000019102	148.457	-0.593047	0.149398	-3.96957	7.20037e-05	0.000963211
ENSMUSG00000032667	1515.89	0.234368	0.0590637	3.96805	7.24625e-05	0.000967306
ENSMUSG00000000088	969.12	0.302064	0.0761262	3.96794	7.24954e-05	0.000967306
ENSMUSG00000031737	357.784	0.416733	0.105023	3.968	7.24788e-05	0.000967306
ENSMUSG00000008855	2382.7	-0.217578	0.0548403	-3.96749	7.26341e-05	0.00096833
ENSMUSG00000025504	35.5675	1.27214	0.320933	3.96389	7.3739e-05	0.000982224
ENSMUSG00000018648	29.6635	1.26466	0.319307	3.96064	7.47489e-05	0.000994828
ENSMUSG00000021947	543.271	0.30256	0.0764203	3.95916	7.52136e-05	0.00100016
ENSMUSG00000060981	82.3222	-0.748467	0.189346	-3.95291	7.72068e-05	0.00102579
ENSMUSG00000025964	790.294	-0.295648	0.0747981	-3.95262	7.73017e-05	0.00102618
ENSMUSG00000059248	3411.91	0.152672	0.0386396	3.95117	7.77712e-05	0.00103154
ENSMUSG00000034903	242.782	0.432419	0.109471	3.95006	7.81319e-05	0.00103545
ENSMUSG00000005802	1058.79	-0.251163	0.0635888	-3.9498	7.82179e-05	0.00103571
ENSMUSG00000056185	284.262	-0.41579	0.105347	-3.94685	7.91856e-05	0.00104764
ENSMUSG00000024610	133.195	-0.760077	0.192647	-3.94543	7.96574e-05	0.00105299
ENSMUSG00000025993	12482.4	-0.178767	0.0453328	-3.94344	8.03209e-05	0.0010604
ENSMUSG00000030862	58.0356	-0.960997	0.243701	-3.94334	8.03536e-05	0.0010604
ENSMUSG00000038175	1170.27	-0.223013	0.0565746	-3.94192	8.08322e-05	0.00106581
ENSMUSG00000058897	16.5716	-1.87271	0.475251	-3.94047	8.13221e-05	0.00107137
ENSMUSG00000004383	1512	-0.21571	0.0547525	-3.93973	8.15725e-05	0.00107376
ENSMUSG00000104713	98.3612	-0.777078	0.197346	-3.93764	8.22884e-05	0.00108228
ENSMUSG00000025351	15725.5	-0.133013	0.0338061	-3.93458	8.3341e-05	0.0010952
ENSMUSG00000106847	887.565	-0.29412	0.0747859	-3.93283	8.39509e-05	0.00110229
ENSMUSG00000022296	32.1808	1.40033	0.356235	3.93092	8.4621e-05	0.00111015
ENSMUSG00000095567	1997.29	-0.182603	0.0464662	-3.92981	8.50122e-05	0.00111435
ENSMUSG00000031353	2175.78	0.192029	0.0489291	3.92465	8.68566e-05	0.00113757
ENSMUSG00000045205	1192.07	0.250873	0.0639278	3.92431	8.69774e-05	0.0011382
ENSMUSG00000021451	6060.93	-0.150082	0.0382502	-3.92369	8.72013e-05	0.00114018
ENSMUSG00000037922	156.471	0.582137	0.148542	3.91899	8.89191e-05	0.00116167
ENSMUSG00000007080	98.9877	0.695322	0.177471	3.91794	8.93082e-05	0.00116578
ENSMUSG00000045875	169.911	-0.544531	0.139012	-3.91716	8.95997e-05	0.00116861
ENSMUSG00000042821	434.198	0.469114	0.119824	3.91503	9.03935e-05	0.00117798
ENSMUSG00000032324	2566.56	0.185963	0.0475061	3.91452	9.05834e-05	0.00117947
ENSMUSG00000041548	642.042	0.324802	0.0830212	3.91228	9.14307e-05	0.00118951
ENSMUSG00000040710	969.197	-0.252336	0.0645236	-3.91076	9.20064e-05	0.00119601
ENSMUSG00000040511	420.16	0.374148	0.0957511	3.9075	9.3255e-05	0.00121077
ENSMUSG00000053964	16.4345	-1.83069	0.46852	-3.90739	9.3297e-05	0.00121077
ENSMUSG00000036564	789.454	0.328096	0.0839814	3.90678	9.35362e-05	0.00121287
ENSMUSG00000041921	408.833	-0.35788	0.0916414	-3.90522	9.41379e-05	0.00121966
ENSMUSG00000045639	380.145	-0.370541	0.094906	-3.90429	9.45018e-05	0.00122336
ENSMUSG00000039678	2372.92	0.183686	0.0470553	3.90363	9.47625e-05	0.00122471
ENSMUSG00000020307	1098.79	0.24737	0.0633687	3.90366	9.47473e-05	0.00122471
ENSMUSG00000009739	602.493	-0.311313	0.0798777	-3.89737	9.72429e-05	0.00125573
ENSMUSG00000085385	225.578	-0.506039	0.129856	-3.89694	9.74173e-05	0.00125694
ENSMUSG00000019923	1375.96	0.216219	0.0554898	3.89656	9.75702e-05	0.00125788
ENSMUSG00000047180	1976.08	-0.176818	0.045382	-3.89622	9.77062e-05	0.00125859
ENSMUSG00000069516	241256	0.141157	0.0362685	3.89201	9.9419e-05	0.0012796
ENSMUSG00000079852	9.58222	2.72735	0.701077	3.89023	0.000100148	0.00128792
ENSMUSG00000032418	2141.43	0.203153	0.0522849	3.88549	0.000102122	0.00131223
ENSMUSG00000034839	96.9143	-0.683233	0.175877	-3.88472	0.000102449	0.00131535
ENSMUSG00000040675	438.665	0.335651	0.0864277	3.8836	0.000102921	0.00132033
ENSMUSG00000053626	138.529	0.568026	0.146451	3.87862	0.000105051	0.00134655
ENSMUSG00000043889	97.1028	0.659054	0.170057	3.87549	0.000106408	0.00136283
ENSMUSG00000069515	40.3141	1.16837	0.301536	3.87474	0.000106738	0.00136593
ENSMUSG00000025489	9.84608	-2.37293	0.613068	-3.87058	0.000108575	0.00138831
ENSMUSG00000071656	71.405	0.896816	0.231724	3.87019	0.000108749	0.0013894
ENSMUSG00000027187	21064.2	-0.116669	0.0301491	-3.86973	0.000108956	0.0013909
ENSMUSG00000024143	2205.04	0.225675	0.058335	3.8686	0.000109461	0.00139621
ENSMUSG00000037313	233.943	0.470726	0.121699	3.86795	0.000109754	0.00139881
ENSMUSG00000035493	1866.26	0.220921	0.0571208	3.86761	0.000109906	0.0013996
ENSMUSG00000093803	855.945	-0.270499	0.0699764	-3.86557	0.00011083	0.00141021
ENSMUSG00000028763	8551.57	0.525072	0.13586	3.86479	0.000111184	0.00141357
ENSMUSG00000048096	1038.72	0.26637	0.0690079	3.85999	0.000113392	0.00144048
ENSMUSG00000020256	321.285	0.44219	0.114603	3.85845	0.000114107	0.00144838
ENSMUSG00000040624	105.75	-0.649636	0.168387	-3.85799	0.000114321	0.00144992
ENSMUSG00000002233	2388.24	0.189238	0.04906	3.85727	0.00011466	0.00145304
ENSMUSG00000023904	696.928	0.270974	0.0702667	3.85636	0.000115087	0.00145727
ENSMUSG00000027893	4401.36	-0.156838	0.0406873	-3.85471	0.000115865	0.00146593
ENSMUSG00000024014	512.768	-0.37321	0.0968415	-3.85383	0.000116286	0.00147008
ENSMUSG00000021760	1141.42	-0.276232	0.0716992	-3.85265	0.000116848	0.00147598
ENSMUSG00000049871	254.304	0.43723	0.113558	3.85027	0.000117989	0.00148919
ENSMUSG00000018932	1527.12	0.196698	0.0511342	3.84671	0.000119713	0.00150851
ENSMUSG00000050295	750.015	-0.268477	0.0697909	-3.84688	0.000119632	0.00150851
ENSMUSG00000032400	56.6985	0.859043	0.223338	3.84639	0.000119872	0.0015093
ENSMUSG00000036402	2951.35	0.168685	0.0438802	3.84423	0.000120932	0.00152142
ENSMUSG00000022057	8.81007	-3.08077	0.801608	-3.84323	0.000121424	0.00152639
ENSMUSG00000049932	336.633	0.389184	0.101292	3.84221	0.000121933	0.00153156
ENSMUSG00000046805	41239.6	-0.128841	0.0335587	-3.83927	0.000123398	0.00154872
ENSMUSG00000002983	795.92	-0.311132	0.0810802	-3.83733	0.000124379	0.00155977
ENSMUSG00000021794	5201.94	0.173672	0.0452981	3.83398	0.000126089	0.00157995
ENSMUSG00000052336	1464.24	0.242848	0.0633513	3.83335	0.000126408	0.001582
ENSMUSG00000022974	543.152	-0.37263	0.0972096	-3.83326	0.000126454	0.001582
ENSMUSG00000031858	1426.66	-0.219442	0.0572675	-3.83189	0.000127165	0.00158961
ENSMUSG00000021306	4873.5	-0.166066	0.0433816	-3.82803	0.000129175	0.00161345
ENSMUSG00000022987	22.3986	-1.45975	0.381366	-3.82768	0.000129356	0.00161442
ENSMUSG00000005034	3756.84	0.178214	0.0465923	3.82496	0.000130792	0.00163104
ENSMUSG00000020451	782.679	0.274152	0.0716935	3.82394	0.000131335	0.00163601
ENSMUSG00000027330	368.996	0.341974	0.0894325	3.82382	0.0001314	0.00163601
ENSMUSG00000108126	32.7301	-1.17361	0.307001	-3.82281	0.000131937	0.0016414
ENSMUSG00000028179	23.3265	1.35711	0.355046	3.82236	0.000132179	0.0016431
ENSMUSG00000032006	429.97	-0.342959	0.089944	-3.81303	0.000137274	0.00170508
ENSMUSG00000039208	2975.41	-0.170925	0.0448306	-3.81269	0.000137461	0.00170605
ENSMUSG00000040747	5691.14	-0.174828	0.04587	-3.81139	0.00013819	0.00171373
ENSMUSG00000031365	908.286	-0.265905	0.0698148	-3.80872	0.00013969	0.00173096
ENSMUSG00000029910	251.834	0.485411	0.127478	3.80781	0.0001402	0.00173591
ENSMUSG00000019790	2507.56	-0.182264	0.0478697	-3.80749	0.000140383	0.00173679
ENSMUSG00000059775	112.644	0.93048	0.244496	3.8057	0.000141401	0.00174801
ENSMUSG00000051495	3429.76	-0.175404	0.0460961	-3.80519	0.000141696	0.00175027
ENSMUSG00000046562	512.388	0.335949	0.0883149	3.80399	0.000142381	0.00175735
ENSMUSG00000028076	182.557	-0.569257	0.149797	-3.8002	0.000144578	0.00178306
ENSMUSG00000037815	4870.81	0.142498	0.0375165	3.79829	0.0001457	0.00179454
ENSMUSG00000021453	2083.66	-0.226895	0.0597371	-3.79822	0.000145739	0.00179454
ENSMUSG00000002870	440.484	0.363225	0.0956489	3.79748	0.000146175	0.0017985
ENSMUSG00000064215	2414.56	-0.171767	0.0452384	-3.79694	0.000146496	0.00180103
ENSMUSG00000032661	2661.94	0.224934	0.0592754	3.79473	0.000147805	0.0018157
ENSMUSG00000015143	8379.65	0.172937	0.0455864	3.79362	0.00014847	0.00182198
ENSMUSG00000078921	369.189	-0.416005	0.109663	-3.79348	0.00014855	0.00182198
ENSMUSG00000059326	4105.38	-0.241797	0.063768	-3.79183	0.000149541	0.0018327
ENSMUSG00000026159	2201.04	0.189483	0.0499853	3.79077	0.000150182	0.00183768
ENSMUSG00000025932	750.57	-0.261113	0.0688814	-3.79077	0.000150183	0.00183768
ENSMUSG00000029122	256.82	-0.419167	0.110591	-3.79025	0.000150496	0.00184007
ENSMUSG00000025959	467.971	0.351774	0.0929108	3.78614	0.000153004	0.00186927
ENSMUSG00000022687	555.004	-0.306815	0.0810527	-3.78537	0.000153478	0.00187361
ENSMUSG00000026288	4509.16	0.182057	0.0481187	3.78349	0.000154644	0.00188637
ENSMUSG00000037062	5535.28	0.161549	0.0427122	3.78226	0.000155411	0.00189186
ENSMUSG00000026277	1558.15	-0.240331	0.0635461	-3.78199	0.000155578	0.00189186
ENSMUSG00000020994	779.966	-0.259924	0.0687264	-3.78201	0.000155565	0.00189186
ENSMUSG00000018930	661.868	-0.319853	0.0845679	-3.7822	0.000155448	0.00189186
ENSMUSG00000042055	2036.68	-0.171074	0.0452366	-3.78176	0.000155724	0.00189217
ENSMUSG00000008200	1271.58	-0.238953	0.0631951	-3.7812	0.000156073	0.00189493
ENSMUSG00000027994	267.069	0.413725	0.109425	3.78091	0.000156257	0.00189569
ENSMUSG00000047139	100.435	0.648169	0.171547	3.77837	0.000157859	0.00191364
ENSMUSG00000032076	2794.88	-0.167288	0.0442918	-3.77695	0.000158757	0.00192304
ENSMUSG00000027620	3594.25	-0.186731	0.0494582	-3.77552	0.000159671	0.00193262
ENSMUSG00000038677	61.2303	-0.903991	0.239753	-3.7705	0.000162919	0.0019704
ENSMUSG00000064267	1094.34	-0.216169	0.0573384	-3.77006	0.000163206	0.00197234
ENSMUSG00000048696	516.972	0.301212	0.0800767	3.76154	0.000168869	0.00203921
ENSMUSG00000031168	709.854	-0.253536	0.0674224	-3.76042	0.000169629	0.0020468
ENSMUSG00000006154	73.9807	-0.792806	0.210887	-3.7594	0.000170325	0.00205361
ENSMUSG00000037266	5433.48	-0.37099	0.0987684	-3.75617	0.000172536	0.00207868
ENSMUSG00000026558	475.014	0.333943	0.0889216	3.75547	0.000173014	0.00208162
ENSMUSG00000096965	42.8604	1.1273	0.300178	3.75543	0.000173047	0.00208162
ENSMUSG00000086291	49.7745	-0.977813	0.260442	-3.75443	0.000173736	0.0020883
ENSMUSG00000000751	1011.73	0.221158	0.0589458	3.75188	0.000175511	0.00210801
ENSMUSG00000028019	1933.91	-0.174645	0.0465723	-3.74998	0.000176849	0.00212246
ENSMUSG00000054510	160.214	-0.574287	0.153154	-3.74973	0.000177028	0.00212298
ENSMUSG00000089762	395.854	0.344274	0.0918365	3.74877	0.000177703	0.00212943
ENSMUSG00000052102	2372.08	0.168171	0.0448654	3.74834	0.000178012	0.00213151
ENSMUSG00000096188	2733.17	-0.183446	0.0489795	-3.74537	0.000180131	0.00215523
ENSMUSG00000060860	814.697	0.253699	0.0677681	3.74363	0.00018138	0.00216852
ENSMUSG00000023952	1897.91	-0.231518	0.0618743	-3.74175	0.000182745	0.00218317
ENSMUSG00000079487	1087.1	-0.320199	0.0856131	-3.74007	0.000183966	0.00219608
ENSMUSG00000063234	118.618	0.588354	0.157644	3.73218	0.00018983	0.00226435
ENSMUSG00000072115	171.448	0.517058	0.138589	3.73087	0.00019082	0.00227443
ENSMUSG00000029484	4828.51	0.177325	0.0475651	3.72804	0.000192975	0.0022973
ENSMUSG00000016757	723.371	0.261789	0.070223	3.72796	0.000193033	0.0022973
ENSMUSG00000024359	5330.78	0.151858	0.0407422	3.7273	0.000193544	0.0023008
ENSMUSG00000017146	98.4402	0.682589	0.183137	3.7272	0.000193622	0.0023008
ENSMUSG00000035164	365.039	-0.382673	0.102698	-3.72621	0.000194384	0.0023081
ENSMUSG00000006304	10530.9	0.140285	0.037659	3.72514	0.000195206	0.00231611
ENSMUSG00000026234	4671.8	0.208891	0.0560806	3.72483	0.000195447	0.00231704
ENSMUSG00000037364	1767.72	-0.180009	0.0483291	-3.72466	0.000195581	0.00231704
ENSMUSG00000018076	1348.66	-0.230868	0.0620127	-3.72292	0.00019693	0.00233126
ENSMUSG00000021556	340.726	0.371973	0.0999227	3.72261	0.000197176	0.00233241
ENSMUSG00000023961	339.902	-0.444555	0.119468	-3.72113	0.000198337	0.00234436
ENSMUSG00000022822	2607.58	-0.185314	0.0498101	-3.72042	0.000198892	0.00234743
ENSMUSG00000021025	1518.43	-0.201738	0.0542247	-3.72041	0.000198897	0.00234743
ENSMUSG00000001655	159.497	0.553006	0.14876	3.71744	0.000201255	0.00237348
ENSMUSG00000042228	4164.25	0.150781	0.0405928	3.71447	0.000203627	0.00239964
ENSMUSG00000030102	1202.92	-0.2217	0.0597192	-3.71237	0.000205329	0.00241788
ENSMUSG00000031808	1781.95	-0.225406	0.06075	-3.71039	0.000206944	0.00243322
ENSMUSG00000032624	513.488	-0.28535	0.0769036	-3.71049	0.000206857	0.00243322
ENSMUSG00000054409	12.5594	2.10685	0.568261	3.70754	0.000209282	0.00245887
ENSMUSG00000038623	1428.55	0.206604	0.0557592	3.7053	0.000211143	0.00247887
ENSMUSG00000020573	2589.51	0.171852	0.0464308	3.70125	0.000214541	0.00251688
ENSMUSG00000016382	2943.93	0.162672	0.043974	3.69927	0.000216217	0.00253463
ENSMUSG00000032251	168.739	-0.52737	0.142673	-3.69634	0.000218727	0.00256214
ENSMUSG00000033538	356.463	-0.364947	0.0987881	-3.69424	0.000220546	0.00258151
ENSMUSG00000021948	5874.68	-0.150628	0.0408024	-3.69164	0.000222815	0.00260548
ENSMUSG00000053062	92.8657	0.649668	0.17599	3.69151	0.000222927	0.00260548
ENSMUSG00000024921	1558.78	-0.193606	0.052456	-3.69081	0.000223537	0.00261066
ENSMUSG00000006931	1075	0.23782	0.0644698	3.68886	0.000225259	0.00262881
ENSMUSG00000040356	1578.73	-0.220958	0.0599111	-3.6881	0.000225931	0.00263468
ENSMUSG00000021038	2439.65	-0.186976	0.050702	-3.68774	0.000226255	0.0026365
ENSMUSG00000032726	47.0799	-0.984966	0.267844	-3.67738	0.000235639	0.00274379
ENSMUSG00000016526	25.2073	1.27662	0.347207	3.67682	0.000236162	0.00274784
ENSMUSG00000074766	120.489	-0.663225	0.180394	-3.67654	0.000236421	0.00274881
ENSMUSG00000028041	4763.36	0.164276	0.0446848	3.67633	0.000236613	0.002749
ENSMUSG00000027198	2179.73	0.183373	0.04992	3.67333	0.000239409	0.00277942
ENSMUSG00000037997	576.968	-0.286696	0.0780575	-3.67288	0.000239836	0.00278231
ENSMUSG00000048758	2378.1	0.22185	0.0604096	3.67244	0.000240249	0.00278503
ENSMUSG00000069920	422.084	-0.321989	0.0876829	-3.6722	0.000240473	0.00278556
ENSMUSG00000047284	837.94	-0.249597	0.0679739	-3.67195	0.000240705	0.00278619
ENSMUSG00000029446	318.539	0.376149	0.102515	3.66921	0.000243302	0.00281209
ENSMUSG00000036523	46.295	-0.966672	0.263454	-3.66923	0.000243286	0.00281209
ENSMUSG00000026622	77.6056	0.750833	0.204652	3.66882	0.00024367	0.00281426
ENSMUSG00000031010	3167.32	0.185112	0.0504716	3.66765	0.000244794	0.00282307
ENSMUSG00000029366	1230.9	0.282492	0.0770201	3.66778	0.000244668	0.00282307
ENSMUSG00000028195	5317	0.15039	0.0410123	3.66695	0.000245465	0.00282872
ENSMUSG00000028678	72.556	0.746487	0.203872	3.66154	0.000250704	0.00288697
ENSMUSG00000022052	1218.04	0.21737	0.0593747	3.661	0.000251236	0.00289097
ENSMUSG00000040280	16.5563	-1.74636	0.477054	-3.66072	0.000251508	0.00289197
ENSMUSG00000032350	2166.51	0.168865	0.0461335	3.66037	0.000251856	0.00289384
ENSMUSG00000004892	17.9284	-1.53047	0.418209	-3.65958	0.000252632	0.00290063
ENSMUSG00000005354	1837.54	0.192339	0.0525733	3.65848	0.000253711	0.00291089
ENSMUSG00000118669	259.535	-0.404947	0.110717	-3.6575	0.000254685	0.00291991
ENSMUSG00000058420	16.011	1.68137	0.459738	3.65723	0.000254959	0.00292091
ENSMUSG00000042489	84.1823	0.719939	0.196964	3.65519	0.000256993	0.00294206
ENSMUSG00000036362	308.386	0.401044	0.109731	3.65477	0.00025741	0.00294468
ENSMUSG00000003233	1683.46	-0.256224	0.0701439	-3.65283	0.000259364	0.00296419
ENSMUSG00000036270	1249.92	-0.236138	0.0646509	-3.65252	0.000259684	0.00296419
ENSMUSG00000023170	754.545	-0.241784	0.0661961	-3.65255	0.000259653	0.00296419
ENSMUSG00000024403	76.0215	-0.70311	0.19257	-3.65119	0.000261024	0.00297731
ENSMUSG00000045294	1367.62	-0.210061	0.0575415	-3.6506	0.000261626	0.002982
ENSMUSG00000028367	2576.57	0.216985	0.0594499	3.64989	0.000262356	0.00298815
ENSMUSG00000063229	7789.52	0.151388	0.041483	3.6494	0.000262858	0.00299169
ENSMUSG00000004849	2004.18	0.195636	0.053615	3.6489	0.000263362	0.00299524
ENSMUSG00000022439	288.957	0.405618	0.111254	3.64589	0.00026647	0.00302733
ENSMUSG00000021373	60.0819	0.853983	0.234238	3.64579	0.00026657	0.00302733
ENSMUSG00000022378	2001.1	0.247733	0.0679585	3.64535	0.000267029	0.00302995
ENSMUSG00000011148	809.414	0.244602	0.0671026	3.6452	0.000267189	0.00302995
ENSMUSG00000023186	4455.58	-0.166618	0.0457187	-3.64442	0.000267991	0.00303424
ENSMUSG00000032786	1982.08	0.192484	0.0528161	3.64442	0.000267994	0.00303424
ENSMUSG00000044017	80.0469	-0.766829	0.21042	-3.64427	0.000268149	0.00303424
ENSMUSG00000008136	1537.16	-0.207598	0.0570293	-3.64019	0.000272434	0.00308049
ENSMUSG00000001440	5099.29	0.136015	0.0373668	3.64	0.000272633	0.00308052
ENSMUSG00000018340	4407.6	0.140912	0.0387219	3.63907	0.000273627	0.00308729
ENSMUSG00000039529	184.584	-0.57303	0.157459	-3.63923	0.000273451	0.00308729
ENSMUSG00000036599	1344.72	0.26159	0.0719101	3.63774	0.000275041	0.003101
ENSMUSG00000026566	975.718	-0.210994	0.0580079	-3.63734	0.000275472	0.00310362
ENSMUSG00000039501	4503.07	0.145674	0.0400627	3.63614	0.00027675	0.00311578
ENSMUSG00000060519	1848.13	-0.18319	0.0503928	-3.63525	0.000277714	0.00312438
ENSMUSG00000029503	10.1158	-2.23771	0.616343	-3.63063	0.000282729	0.00317852
ENSMUSG00000056220	1372.89	0.241789	0.0666183	3.62946	0.000284013	0.00319065
ENSMUSG00000063253	711.715	0.336513	0.0927384	3.62862	0.000284937	0.00319644
ENSMUSG00000035898	674.282	0.250608	0.0690617	3.62875	0.000284793	0.00319644
ENSMUSG00000019173	5838.37	0.152423	0.0420301	3.62652	0.000287266	0.00322026
ENSMUSG00000047675	6888.66	0.171868	0.0474027	3.6257	0.000288183	0.00322823
ENSMUSG00000054520	2758.26	-0.172572	0.0476436	-3.62215	0.000292163	0.00327047
ENSMUSG00000022489	785.034	-0.307999	0.0850404	-3.6218	0.000292561	0.00327258
ENSMUSG00000118394	35.5092	-1.06966	0.295563	-3.61905	0.000295691	0.00330523
ENSMUSG00000019804	3763.9	0.163051	0.0450606	3.61849	0.000296325	0.00330903
ENSMUSG00000032959	3231.13	0.154995	0.0428355	3.61838	0.000296454	0.00330903
ENSMUSG00000024270	1607.68	0.201803	0.0557753	3.61814	0.000296724	0.00330968
ENSMUSG00000042834	127.986	-0.630054	0.174174	-3.61738	0.000297603	0.00331712
ENSMUSG00000027199	603.161	0.263783	0.0729844	3.61423	0.000301237	0.00335523
ENSMUSG00000026177	10556.3	-0.13791	0.0382104	-3.60923	0.000307111	0.00341621
ENSMUSG00000031068	1961.66	0.212845	0.0589729	3.60919	0.000307149	0.00341621
ENSMUSG00000026078	1086.32	0.206026	0.057105	3.60784	0.000308753	0.00343161
ENSMUSG00000030255	640.889	-0.265505	0.0737011	-3.60245	0.000315227	0.00350108
ENSMUSG00000032243	5959.21	0.220614	0.0612734	3.60049	0.000317619	0.00352514
ENSMUSG00000056234	2528.94	-0.199143	0.0553191	-3.5999	0.000318345	0.00353069
ENSMUSG00000026932	1822.08	0.194942	0.054192	3.59724	0.000321606	0.00356433
ENSMUSG00000040385	4899.32	0.133384	0.0371062	3.59466	0.000324815	0.00359735
ENSMUSG00000058655	6728.61	0.120973	0.0336684	3.59309	0.000326786	0.00361661
ENSMUSG00000074207	27.4669	-1.1766	0.327615	-3.59142	0.000328879	0.00363721
ENSMUSG00000043631	134.289	-0.669033	0.186524	-3.58684	0.000334708	0.00369906
ENSMUSG00000030409	5441.85	0.178504	0.0497805	3.58583	0.000336009	0.00371081
ENSMUSG00000028426	2648.84	0.154492	0.043108	3.58384	0.000338584	0.00373661
ENSMUSG00000035104	131.612	-0.57755	0.161189	-3.58306	0.000339588	0.00374505
ENSMUSG00000028614	411.987	0.312565	0.0872814	3.58112	0.00034212	0.00377032
ENSMUSG00000079505	35.6914	-1.04435	0.291767	-3.57939	0.000344391	0.00379267
ENSMUSG00000028989	49.6866	0.863063	0.241237	3.57765	0.000346692	0.00381532
ENSMUSG00000113216	13.5354	-1.78005	0.49794	-3.57484	0.000350445	0.00385391
ENSMUSG00000073421	107.96	-0.616541	0.172542	-3.57329	0.00035252	0.00387401
ENSMUSG00000117975	478.407	0.369339	0.103375	3.57279	0.000353201	0.00387876
ENSMUSG00000072770	60.6194	-0.928896	0.260017	-3.57244	0.000353673	0.00388121
ENSMUSG00000068101	13.0099	1.98738	0.556414	3.57176	0.000354592	0.00388858
ENSMUSG00000001435	1027.24	-0.229544	0.0642846	-3.57074	0.000355975	0.00390101
ENSMUSG00000027962	1403.62	-0.190762	0.0534287	-3.57041	0.000356419	0.00390314
ENSMUSG00000072889	1322.53	0.20916	0.0586232	3.56787	0.000359894	0.00393844
ENSMUSG00000044477	2837.26	0.151136	0.042394	3.56502	0.000363832	0.00397758
ENSMUSG00000032849	698.114	0.273671	0.0767681	3.56491	0.00036398	0.00397758
ENSMUSG00000026796	9738.41	0.147237	0.0413141	3.56385	0.00036545	0.00399064
ENSMUSG00000024137	366.28	-0.356615	0.100069	-3.56368	0.000365685	0.00399064
ENSMUSG00000001930	143.273	-0.521577	0.146426	-3.56206	0.00036796	0.00401266
ENSMUSG00000022377	5014.48	0.152147	0.0427359	3.56017	0.000370609	0.00403874
ENSMUSG00000025737	623.209	-0.288443	0.0810636	-3.55823	0.000373364	0.00406593
ENSMUSG00000019189	1476.12	0.183461	0.0515695	3.55755	0.000374329	0.0040736
ENSMUSG00000032691	903.309	0.227831	0.0640475	3.55722	0.000374799	0.00407587
ENSMUSG00000026536	732.981	0.28509	0.0801681	3.55615	0.000376323	0.00408961
ENSMUSG00000041773	2209.15	0.177978	0.0500542	3.5557	0.000376972	0.00408963
ENSMUSG00000053641	804.065	-0.240748	0.0677066	-3.55575	0.000376905	0.00408963
ENSMUSG00000058163	433.547	0.321021	0.0902859	3.55561	0.00037711	0.00408963
ENSMUSG00000026483	6350.07	0.144212	0.0405643	3.55514	0.000377781	0.00409406
ENSMUSG00000030282	1283.83	0.203738	0.0573197	3.55441	0.000378828	0.00410257
ENSMUSG00000025130	10917	0.119113	0.0335191	3.55358	0.000380022	0.00411266
ENSMUSG00000043424	56.5212	1.1029	0.310409	3.55306	0.000380781	0.00411802
ENSMUSG00000030007	3247.32	0.163037	0.0459117	3.5511	0.00038362	0.00414299
ENSMUSG00000031871	38.9807	-0.96011	0.270363	-3.55119	0.000383498	0.00414299
ENSMUSG00000029231	313.852	-0.381848	0.107552	-3.55037	0.000384693	0.00415171
ENSMUSG00000058799	3121.3	0.158857	0.0447643	3.54874	0.000387077	0.00417456
ENSMUSG00000062937	992.366	0.225016	0.0634206	3.54799	0.00038818	0.00418357
ENSMUSG00000033161	15364.5	-0.131957	0.0371988	-3.54735	0.000389125	0.00419087
ENSMUSG00000031750	193.825	-0.437391	0.123328	-3.54656	0.000390297	0.00420059
ENSMUSG00000031833	1915.39	-0.230004	0.0648713	-3.54554	0.000391806	0.00421244
ENSMUSG00000021388	479.598	-0.362789	0.102325	-3.54545	0.000391936	0.00421244
ENSMUSG00000020547	497.675	0.293886	0.0829225	3.5441	0.000393953	0.0042312
ENSMUSG00000005233	116.599	0.55636	0.157053	3.5425	0.000396355	0.00425117
ENSMUSG00000052563	101.19	-0.64924	0.183266	-3.54261	0.000396185	0.00425117
ENSMUSG00000051550	247.912	-0.461256	0.130224	-3.54201	0.000397084	0.00425607
ENSMUSG00000032867	1526.87	0.216131	0.0610465	3.54044	0.000399462	0.0042757
ENSMUSG00000062380	389.38	0.399418	0.112811	3.54061	0.00039921	0.0042757
ENSMUSG00000045594	3000.92	0.165154	0.0466758	3.53832	0.000402677	0.00430715
ENSMUSG00000018425	719.883	0.245087	0.0693261	3.53528	0.00040734	0.00435108
ENSMUSG00000050587	21.6784	1.36396	0.385797	3.53544	0.000407098	0.00435108
ENSMUSG00000032596	1627.6	-0.199216	0.0563547	-3.53503	0.000407732	0.00435229
ENSMUSG00000018398	3537.93	-0.151994	0.0430038	-3.53443	0.00040865	0.00435912
ENSMUSG00000046157	563.861	-0.269063	0.0761346	-3.53405	0.00040925	0.00436255
ENSMUSG00000047963	209.884	0.507584	0.143673	3.53292	0.000411	0.00437821
ENSMUSG00000030410	873.964	0.243877	0.0690713	3.5308	0.00041431	0.00441047
ENSMUSG00000000958	647.776	0.266842	0.0756427	3.52766	0.00041925	0.00445699
ENSMUSG00000038418	643.714	0.381722	0.108206	3.52774	0.000419123	0.00445699
ENSMUSG00000028837	1090.04	0.237531	0.0674476	3.52171	0.00042877	0.0045551
ENSMUSG00000061477	7334.67	0.161113	0.0457521	3.52142	0.000429238	0.00455601
ENSMUSG00000025225	1254.8	-0.215071	0.0610771	-3.5213	0.000429439	0.00455601
ENSMUSG00000021486	3279.92	0.147529	0.041916	3.51963	0.000432152	0.00458169
ENSMUSG00000058704	719.459	0.259734	0.0738133	3.51879	0.000433516	0.00459304
ENSMUSG00000026478	2143.45	0.191177	0.0543389	3.51823	0.000434434	0.00459965
ENSMUSG00000006445	974.811	-0.244276	0.0694526	-3.51716	0.000436193	0.00461514
ENSMUSG00000029135	1949.24	0.185994	0.0528894	3.51666	0.000437019	0.00462076
ENSMUSG00000018417	890.351	-0.25479	0.0725279	-3.51299	0.000443097	0.00468072
ENSMUSG00000031698	34.8863	-1.05504	0.300334	-3.51287	0.000443289	0.00468072
ENSMUSG00000038482	1101.69	0.213982	0.060937	3.51153	0.000445533	0.00470124
ENSMUSG00000021756	2664.37	-0.182054	0.0518511	-3.5111	0.000446259	0.00470573
ENSMUSG00000030208	5841.22	0.123617	0.0352161	3.51024	0.000447702	0.00471699
ENSMUSG00000021668	825.716	-0.244501	0.0696562	-3.5101	0.00044793	0.00471699
ENSMUSG00000019370	3798.95	0.154184	0.0439717	3.50643	0.000454154	0.00477932
ENSMUSG00000102543	132.346	0.551943	0.15743	3.50596	0.000454962	0.00478459
ENSMUSG00000048578	7291.15	0.116865	0.0333695	3.50214	0.000461541	0.00484314
ENSMUSG00000028207	1547	-0.20443	0.058375	-3.50201	0.000461767	0.00484314
ENSMUSG00000027134	241.72	0.4119	0.117618	3.50202	0.000461743	0.00484314
ENSMUSG00000036611	213.318	-0.492175	0.14052	-3.50253	0.000460867	0.00484314
ENSMUSG00000021838	825.205	0.2706	0.0773127	3.50008	0.000465123	0.00487506
ENSMUSG00000037012	2446.08	0.171759	0.0490939	3.49859	0.000467719	0.00489899
ENSMUSG00000029840	7187.56	0.165994	0.0474737	3.49654	0.000471325	0.00493346
ENSMUSG00000031880	132.145	-0.535912	0.153475	-3.49185	0.00047968	0.00501754
ENSMUSG00000028273	3983.99	0.142981	0.0409857	3.48856	0.000485624	0.00507294
ENSMUSG00000036585	48.7007	-0.852284	0.2443	-3.48868	0.000485415	0.00507294
ENSMUSG00000079477	8283.95	0.113561	0.0325566	3.48812	0.00048643	0.00507796
ENSMUSG00000022565	7853.82	0.208475	0.0597729	3.48779	0.000487037	0.00508091
ENSMUSG00000046179	61.2133	0.768345	0.220315	3.48749	0.000487584	0.00508323
ENSMUSG00000062609	200.103	0.422842	0.121317	3.48543	0.000491343	0.005119
ENSMUSG00000060512	19.7762	-1.36022	0.390286	-3.48518	0.000491804	0.00512039
ENSMUSG00000097944	42.0797	-0.961723	0.276011	-3.48437	0.000493304	0.0051326
ENSMUSG00000087006	58.4687	-0.863856	0.247999	-3.4833	0.00049527	0.00514962
ENSMUSG00000016756	225.321	0.440852	0.126574	3.48295	0.000495918	0.00515293
ENSMUSG00000063077	2556.96	0.170454	0.0489829	3.47988	0.000501647	0.005209
ENSMUSG00000017781	6247.9	0.136502	0.0392527	3.47752	0.00050608	0.00524459
ENSMUSG00000055707	1024.63	0.255736	0.0735379	3.4776	0.000505919	0.00524459
ENSMUSG00000025912	74.0817	0.721417	0.207436	3.47777	0.000505596	0.00524459
ENSMUSG00000033386	1717.31	-0.186145	0.0535385	-3.47685	0.00050735	0.00525426
ENSMUSG00000026895	962.857	0.215358	0.0619482	3.47642	0.000508155	0.00525912
ENSMUSG00000026648	378.3	-0.356327	0.102549	-3.47471	0.000511412	0.00528932
ENSMUSG00000030790	207.669	0.421321	0.121482	3.46818	0.000523999	0.00541495
ENSMUSG00000110140	21.6897	-1.34544	0.387954	-3.46805	0.000524251	0.00541495
ENSMUSG00000079553	196.471	0.463806	0.133761	3.46743	0.000525462	0.00542388
ENSMUSG00000105867	77.2904	-0.677898	0.195559	-3.46647	0.000527343	0.00543971
ENSMUSG00000030276	192.186	-0.527731	0.152252	-3.46616	0.000527942	0.00544229
ENSMUSG00000036246	3262.22	-0.147356	0.0425217	-3.46543	0.000529379	0.00545351
ENSMUSG00000020687	1022.08	0.197969	0.0571969	3.46118	0.000537808	0.00553306
ENSMUSG00000054453	31.5942	1.11964	0.323478	3.46126	0.000537648	0.00553306
ENSMUSG00000051339	2209.22	-0.207956	0.0601597	-3.45673	0.000546776	0.00562162
ENSMUSG00000024483	1069.28	-0.24296	0.0703615	-3.45303	0.00055433	0.00569554
ENSMUSG00000028259	11.3391	-1.83486	0.531407	-3.45284	0.000554714	0.00569575
ENSMUSG00000029675	17.1929	1.57857	0.457735	3.44865	0.000563389	0.00578102
ENSMUSG00000058706	470.275	-0.317755	0.0921895	-3.44676	0.00056736	0.00581795
ENSMUSG00000020437	1303.83	-0.218377	0.0633691	-3.4461	0.00056873	0.00582818
ENSMUSG00000029992	1098.9	0.212969	0.0618167	3.44517	0.000570706	0.0058446
ENSMUSG00000007815	6633.73	0.14537	0.0422361	3.44185	0.00057775	0.005909
ENSMUSG00000048120	2714.32	-0.160756	0.046706	-3.44186	0.000577722	0.005909
ENSMUSG00000029201	1454.61	0.212438	0.0617281	3.44151	0.000578478	0.00591257
ENSMUSG00000047909	349.956	-0.357434	0.103899	-3.4402	0.000581281	0.00593734
ENSMUSG00000079092	22.1607	1.76903	0.514515	3.43825	0.000585488	0.00597641
ENSMUSG00000030109	23.062	1.23657	0.359837	3.43647	0.000589351	0.00601192
ENSMUSG00000059994	530.111	-0.28668	0.0834802	-3.43411	0.000594513	0.00606062
ENSMUSG00000019943	4614.65	-0.128953	0.0375541	-3.4338	0.000595192	0.0060636
ENSMUSG00000042492	2122.33	-0.157398	0.0458422	-3.43347	0.000595911	0.00606696
ENSMUSG00000033585	381.377	0.350443	0.102102	3.43226	0.000598562	0.00608999
ENSMUSG00000020234	44.09	-0.977808	0.284951	-3.43149	0.000600269	0.00610339
ENSMUSG00000024620	4271.86	0.185792	0.0541521	3.43094	0.000601499	0.00611192
ENSMUSG00000005682	365.337	-0.359528	0.10482	-3.42995	0.000603688	0.00613018
ENSMUSG00000032657	480.99	0.309339	0.0902004	3.42946	0.000604785	0.00613733
ENSMUSG00000031770	1314.38	-0.190633	0.0556149	-3.42774	0.000608632	0.00617237
ENSMUSG00000041567	7.53346	-2.92666	0.854035	-3.42686	0.000610597	0.00618828
ENSMUSG00000005161	2963.03	0.156469	0.045662	3.42667	0.000611037	0.00618873
ENSMUSG00000004266	4519.76	-0.146776	0.042838	-3.4263	0.000611856	0.00619301
ENSMUSG00000040258	36.8638	0.974886	0.284645	3.42492	0.000614972	0.00622053
ENSMUSG00000020709	1368.36	-0.215403	0.0629156	-3.42368	0.000617788	0.00624093
ENSMUSG00000025137	774.189	-0.253742	0.0741102	-3.42385	0.000617409	0.00624093
ENSMUSG00000035258	34.6823	-1.05632	0.308632	-3.42258	0.000620308	0.00626234
ENSMUSG00000078190	354.483	-0.842042	0.246166	-3.42062	0.000624776	0.00630338
ENSMUSG00000040746	577.578	-0.272218	0.0796094	-3.41942	0.000627553	0.00632732
ENSMUSG00000029467	5509.62	0.143912	0.0420957	3.41868	0.000629245	0.0063403
ENSMUSG00000031841	200.605	0.445598	0.13038	3.41768	0.000631571	0.00635963
ENSMUSG00000012422	1177.26	0.223082	0.065314	3.41553	0.000636578	0.00640593
ENSMUSG00000021754	908.602	-0.220818	0.0646812	-3.41395	0.000640288	0.00643912
ENSMUSG00000075706	4264.66	0.149964	0.0439545	3.41179	0.000645377	0.00648613
ENSMUSG00000028577	1256.35	0.214726	0.0629572	3.41066	0.000648051	0.00650881
ENSMUSG00000019773	84.261	0.644829	0.189157	3.40896	0.000652118	0.00654545
ENSMUSG00000034459	877.876	0.243862	0.0715436	3.40858	0.000653015	0.00654993
ENSMUSG00000028184	790.54	-0.236391	0.0693549	-3.40842	0.000653402	0.00654993
ENSMUSG00000026727	1833.89	0.16857	0.049469	3.4076	0.000655381	0.00656556
ENSMUSG00000052031	245.281	-0.402329	0.118174	-3.40456	0.000662708	0.00663472
ENSMUSG00000025364	1742.01	0.206008	0.0605261	3.40362	0.000664998	0.00665338
ENSMUSG00000072964	181.139	0.449971	0.132275	3.40178	0.000669478	0.00669392
ENSMUSG00000096929	40.0196	-1.04384	0.306865	-3.40161	0.000669912	0.00669398
ENSMUSG00000023064	144.334	0.595171	0.175159	3.39788	0.000679104	0.0067815
ENSMUSG00000047205	192.245	0.438856	0.129184	3.39713	0.00068096	0.00679569
ENSMUSG00000091845	69.475	0.756304	0.222702	3.39604	0.00068369	0.00681859
ENSMUSG00000031934	727.532	-0.262827	0.0774389	-3.394	0.000688801	0.00686519
ENSMUSG00000079179	404.247	-0.296861	0.087478	-3.39354	0.000689943	0.00687219
ENSMUSG00000035828	394.272	-0.313556	0.092478	-3.3906	0.000697408	0.00694212
ENSMUSG00000000782	45.1477	-1.00072	0.295273	-3.38914	0.000701129	0.00697357
ENSMUSG00000021301	14.4579	1.61864	0.477613	3.38901	0.00070146	0.00697357
ENSMUSG00000026958	1571.27	-0.185021	0.0546468	-3.38577	0.000709799	0.00705199
ENSMUSG00000036782	229.587	-0.404196	0.119476	-3.38308	0.000716768	0.00711671
ENSMUSG00000056116	1830.45	-0.202838	0.0599618	-3.38279	0.000717542	0.00711987
ENSMUSG00000021824	1148.62	0.209696	0.0620135	3.38146	0.000721023	0.00714988
ENSMUSG00000021687	1468.04	0.180057	0.0533286	3.37638	0.000734464	0.00727855
ENSMUSG00000024989	67.1411	0.796042	0.235881	3.37476	0.000738796	0.00731684
ENSMUSG00000052459	12809.4	-0.12713	0.0376838	-3.3736	0.000741919	0.00734312
ENSMUSG00000028149	3151.84	0.143183	0.0424522	3.3728	0.000744085	0.0073599
ENSMUSG00000023075	2887.76	0.152284	0.0451594	3.37215	0.00074584	0.0073726
ENSMUSG00000040147	177.187	-0.519302	0.15405	-3.371	0.000748946	0.00739862
ENSMUSG00000028798	1873.49	0.1857	0.0551169	3.3692	0.000753868	0.00744254
ENSMUSG00000005615	2053.15	-0.168191	0.0499253	-3.36885	0.000754818	0.00744722
ENSMUSG00000046993	325.753	0.332137	0.0986224	3.36777	0.000757792	0.00747185
ENSMUSG00000062867	974.199	0.211073	0.0627409	3.36421	0.00076764	0.00756419
ENSMUSG00000016256	17434.8	-0.128201	0.0381241	-3.36272	0.000771785	0.00760024
ENSMUSG00000021831	861.513	0.248022	0.0737616	3.36248	0.000772458	0.00760207
ENSMUSG00000050106	118.993	0.630527	0.187536	3.36217	0.000773336	0.00760593
ENSMUSG00000046879	2266.36	0.168406	0.0501053	3.36103	0.000776511	0.00762965
ENSMUSG00000035513	190.832	-0.465469	0.138493	-3.36096	0.000776724	0.00762965
ENSMUSG00000042082	1318.23	0.176043	0.0523828	3.36069	0.000777471	0.0076322
ENSMUSG00000029578	1255.37	0.183707	0.0546903	3.35903	0.00078216	0.00767341
ENSMUSG00000029470	3824.38	-0.146689	0.0436811	-3.35817	0.000784592	0.00769245
ENSMUSG00000027323	67.5148	0.782403	0.233144	3.35588	0.000791128	0.00775166
ENSMUSG00000003778	847.148	-0.217019	0.064713	-3.35357	0.000797775	0.0078119
ENSMUSG00000041130	1180.98	-0.228527	0.0681571	-3.35294	0.000799585	0.0078225
ENSMUSG00000020743	650.133	-0.24502	0.0730799	-3.35277	0.000800075	0.0078225
ENSMUSG00000062563	179.658	-0.453759	0.135342	-3.35267	0.000800358	0.0078225
ENSMUSG00000034022	1712.13	-0.160024	0.0477373	-3.35219	0.000801761	0.00783132
ENSMUSG00000040249	41960.7	0.444753	0.132701	3.35156	0.000803589	0.00784428
ENSMUSG00000025001	126.651	0.537542	0.160471	3.34979	0.000808732	0.00787972
ENSMUSG00000022021	127.155	0.56491	0.168636	3.34987	0.000808492	0.00787972
ENSMUSG00000090626	27.7146	-1.15539	0.344905	-3.34987	0.000808501	0.00787972
ENSMUSG00000026228	260.182	0.403326	0.120479	3.34767	0.000814936	0.00793522
ENSMUSG00000016319	4787.86	0.147197	0.043982	3.34676	0.000817618	0.00795144
ENSMUSG00000036006	38.4465	0.937811	0.280203	3.34689	0.000817229	0.00795144
ENSMUSG00000020849	6540.97	0.165794	0.0495423	3.34652	0.000818341	0.00795352
ENSMUSG00000017631	7101.72	-0.114176	0.0341254	-3.34578	0.000820513	0.00796967
ENSMUSG00000052151	731.891	0.236307	0.0706492	3.34479	0.000823458	0.00799332
ENSMUSG00000026576	24.6522	1.3367	0.399863	3.3429	0.000829068	0.00804278
ENSMUSG00000045962	8583.48	0.155944	0.0466895	3.34003	0.000837699	0.00811644
ENSMUSG00000028378	601.876	0.27377	0.081966	3.34004	0.000837658	0.00811644
ENSMUSG00000004843	1282.88	0.212303	0.0635702	3.33966	0.000838806	0.00812213
ENSMUSG00000095029	8.37262	2.19707	0.65791	3.33946	0.000839407	0.00812293
ENSMUSG00000031818	4968.32	0.135565	0.0406029	3.33879	0.000841433	0.0081375
ENSMUSG00000062210	1557.01	0.196534	0.0588856	3.33756	0.000845168	0.00816856
ENSMUSG00000008496	1196.09	-0.22653	0.0678837	-3.33702	0.000846804	0.00817932
ENSMUSG00000044252	916.258	-0.220264	0.0660216	-3.33624	0.000849193	0.00819734
ENSMUSG00000029447	2831.46	0.167431	0.0501927	3.33577	0.000850629	0.00820107
ENSMUSG00000020846	980.923	-0.200769	0.0601855	-3.33584	0.000850433	0.00820107
ENSMUSG00000022234	3091.01	0.140934	0.0422535	3.33543	0.000851674	0.00820609
ENSMUSG00000024339	1179.29	-0.214025	0.0641813	-3.3347	0.000853917	0.00821757
ENSMUSG00000063268	1061.71	-0.216812	0.0650152	-3.3348	0.00085362	0.00821757
ENSMUSG00000073982	3059.43	0.176591	0.0529759	3.33342	0.000857869	0.00824039
ENSMUSG00000040723	1092.13	0.210509	0.0631478	3.33359	0.000857315	0.00824039
ENSMUSG00000020185	33.9845	1.0312	0.30935	3.33344	0.000857797	0.00824039
ENSMUSG00000039671	1206.98	-0.207128	0.0621559	-3.3324	0.000860997	0.00826536
ENSMUSG00000097042	33.0877	-1.22598	0.367943	-3.33198	0.000862294	0.00827274
ENSMUSG00000029416	1181.21	-0.209819	0.0629922	-3.33087	0.000865755	0.00829575
ENSMUSG00000009633	41.0979	-1.03762	0.311501	-3.33102	0.000865283	0.00829575
ENSMUSG00000052504	343.703	-0.338397	0.101628	-3.32977	0.000869185	0.00832353
ENSMUSG00000062866	826.54	-0.219881	0.0660631	-3.32835	0.000873631	0.00835714
ENSMUSG00000026925	534.462	-0.28832	0.0866266	-3.3283	0.000873764	0.00835714
ENSMUSG00000013787	4576.08	-0.183966	0.0553404	-3.32427	0.000886499	0.00846922
ENSMUSG00000037321	1792.32	-0.175245	0.0527173	-3.32425	0.000886565	0.00846922
ENSMUSG00000020641	472.073	0.329691	0.0991863	3.32396	0.000887488	0.00847286
ENSMUSG00000028945	1889.45	0.179686	0.0540663	3.32344	0.000889135	0.0084834
ENSMUSG00000030772	8495.16	0.126794	0.0381665	3.32211	0.000893387	0.00851808
ENSMUSG00000004609	2144.77	0.169161	0.0509219	3.32197	0.000893859	0.00851808
ENSMUSG00000024054	1146.26	0.204591	0.061593	3.32166	0.000894821	0.00852205
ENSMUSG00000067212	4089.37	-0.174132	0.0525284	-3.315	0.000916424	0.00872248
ENSMUSG00000038759	990.697	0.213718	0.0645123	3.31283	0.000923574	0.00877985
ENSMUSG00000029687	209.555	0.431841	0.130351	3.31291	0.000923295	0.00877985
ENSMUSG00000090939	57.711	-0.781418	0.235937	-3.31198	0.000926387	0.00880124
ENSMUSG00000027932	201.424	-0.40005	0.120821	-3.31111	0.000929273	0.0088233
ENSMUSG00000079426	3125.88	0.147767	0.0446382	3.31031	0.00093191	0.00883225
ENSMUSG00000068663	658.637	-0.245634	0.0742024	-3.31032	0.000931889	0.00883225
ENSMUSG00000078249	243.038	0.39645	0.119758	3.31041	0.000931589	0.00883225
ENSMUSG00000048040	134.446	-0.615078	0.185899	-3.30867	0.000937415	0.00887904
ENSMUSG00000053931	3072.34	0.169546	0.0512467	3.30842	0.000938233	0.00888141
ENSMUSG00000005514	5552.81	-0.119965	0.0362766	-3.30695	0.000943189	0.00892292
ENSMUSG00000037621	543.668	0.263537	0.0796965	3.30675	0.000943842	0.00892371
ENSMUSG00000029686	2292.16	-0.157524	0.047652	-3.30572	0.000947326	0.00895123
ENSMUSG00000026955	18.5435	1.38395	0.418798	3.30458	0.000951195	0.00898236
ENSMUSG00000064210	3830.01	0.155743	0.0471346	3.30422	0.000952406	0.00898837
ENSMUSG00000032582	1013.76	-0.203229	0.061536	-3.30261	0.00095791	0.00903486
ENSMUSG00000002365	2841.66	0.149079	0.0451569	3.30134	0.000962235	0.00907018
ENSMUSG00000047153	763.234	-0.23879	0.0723473	-3.30061	0.000964758	0.00908301
ENSMUSG00000049225	553.761	-0.258202	0.078225	-3.30076	0.000964217	0.00908301
ENSMUSG00000052593	4169.31	-0.150613	0.0456674	-3.29805	0.000973602	0.00915525
ENSMUSG00000102252	78.5012	0.673055	0.204072	3.29813	0.000973315	0.00915525
ENSMUSG00000039976	861.115	0.248434	0.0753663	3.29635	0.000979492	0.0092051
ENSMUSG00000115338	1250.42	0.260275	0.078977	3.29558	0.000982201	0.00922502
ENSMUSG00000028917	2599.45	-0.185969	0.0564453	-3.29468	0.000985351	0.00924905
ENSMUSG00000036427	7512.94	0.125183	0.038011	3.29332	0.0009901	0.00928805
ENSMUSG00000042249	307.545	-0.33566	0.10193	-3.29303	0.000991148	0.00929231
ENSMUSG00000028495	8958.28	0.154515	0.0469515	3.29096	0.000998465	0.00934834
ENSMUSG00000024960	2073.2	-0.174447	0.0530056	-3.2911	0.00099797	0.00934834
ENSMUSG00000046897	1462.96	-0.182579	0.055481	-3.29083	0.000998917	0.00934834
ENSMUSG00000064302	1064.61	0.239119	0.0727063	3.28884	0.00100603	0.00940924
ENSMUSG00000021697	22.4719	1.29513	0.394294	3.28467	0.001021	0.0095436
ENSMUSG00000029673	340.813	-0.337471	0.102764	-3.28396	0.0010236	0.00956213
ENSMUSG00000038244	3597.39	0.201204	0.0612776	3.28348	0.00102535	0.00957281
ENSMUSG00000026192	1461.16	0.185452	0.0565597	3.27888	0.00104221	0.0097217
ENSMUSG00000063605	264.794	0.386368	0.11784	3.27875	0.00104269	0.0097217
ENSMUSG00000034317	159.895	0.476597	0.145368	3.27855	0.00104343	0.0097217
ENSMUSG00000022456	7.88521	2.25801	0.688745	3.27845	0.00104379	0.0097217
ENSMUSG00000026034	1274.23	-0.234623	0.0715742	-3.27803	0.00104533	0.00973027
ENSMUSG00000097993	96.2104	-0.664305	0.202676	-3.27767	0.00104667	0.00973697
ENSMUSG00000020808	64.6957	0.73768	0.225199	3.27567	0.0010541	0.00980027
ENSMUSG00000067818	6830.93	0.129949	0.039686	3.27442	0.0010588	0.00983808
ENSMUSG00000023960	499.933	-0.331079	0.101152	-3.27308	0.00106382	0.00987891
ENSMUSG00000046442	22.7279	-1.3526	0.413363	-3.27219	0.00106717	0.00990409
ENSMUSG00000022878	26.4973	-1.33853	0.409113	-3.27179	0.00106868	0.00991222
ENSMUSG00000021277	1184.81	-0.19763	0.060421	-3.27088	0.00107213	0.0099383
ENSMUSG00000008668	7024.1	0.132989	0.0407051	3.26713	0.00108642	0.0100648
ENSMUSG00000014554	438.905	-0.285969	0.0875637	-3.26584	0.00109141	0.010105
ENSMUSG00000059981	1713.67	-0.190464	0.0583367	-3.26491	0.001095	0.0101324
ENSMUSG00000016496	379.41	-0.297546	0.0911524	-3.26427	0.00109745	0.010149
ENSMUSG00000032187	2845.95	0.163568	0.0501256	3.26316	0.00110177	0.0101829
ENSMUSG00000022673	478.561	0.281183	0.0862216	3.26117	0.00110955	0.0102488
ENSMUSG00000022070	89.9031	0.632879	0.194084	3.26085	0.00111081	0.0102543
ENSMUSG00000074802	726.106	-0.22517	0.0690644	-3.26028	0.00111301	0.0102685
ENSMUSG00000069793	268.037	0.376923	0.115624	3.25992	0.00111445	0.0102759
ENSMUSG00000038976	5338.77	-0.123809	0.0379847	-3.25944	0.00111634	0.0102872
ENSMUSG00000028369	1492.48	0.278457	0.0854498	3.25873	0.00111913	0.0103068
ENSMUSG00000079442	1789.09	-0.182206	0.0559209	-3.25829	0.00112087	0.0103168
ENSMUSG00000039616	1612.65	-0.185651	0.0569854	-3.25786	0.00112254	0.0103261
ENSMUSG00000036241	1835.28	0.157635	0.0484097	3.25626	0.0011289	0.0103784
ENSMUSG00000031153	914.301	-0.198342	0.0609606	-3.25361	0.0011395	0.0104698
ENSMUSG00000093482	26.7474	-1.1693	0.359711	-3.25066	0.00115136	0.0105725
ENSMUSG00000047921	989.003	0.198299	0.0610191	3.24978	0.00115494	0.0105945
ENSMUSG00000064105	307.981	-0.360815	0.111029	-3.24974	0.00115512	0.0105945
ENSMUSG00000041261	228.875	0.406461	0.125122	3.24851	0.00116013	0.0106343
ENSMUSG00000017664	1401.2	0.199313	0.0613716	3.24764	0.00116367	0.0106605
ENSMUSG00000020865	2687.75	0.183705	0.0565976	3.24581	0.00117115	0.0107228
ENSMUSG00000028044	232.968	0.375758	0.115782	3.24538	0.00117293	0.0107327
ENSMUSG00000037474	68.4343	0.780478	0.240538	3.24472	0.00117565	0.0107513
ENSMUSG00000036356	617.105	0.257124	0.0793049	3.24222	0.00118601	0.0108397
ENSMUSG00000085438	2206.44	-0.166569	0.0513852	-3.24158	0.00118868	0.0108578
ENSMUSG00000032562	20244.2	0.103122	0.0318147	3.24132	0.00118976	0.0108613
ENSMUSG00000030878	679.926	0.223175	0.0688901	3.23959	0.00119703	0.0109213
ENSMUSG00000026617	512.221	0.282985	0.0873706	3.23891	0.00119987	0.0109409
ENSMUSG00000024238	637.997	0.255232	0.078828	3.23783	0.00120441	0.0109759
ENSMUSG00000005683	2953.78	0.158935	0.0491172	3.23583	0.0012129	0.0110468
ENSMUSG00000004567	1737.56	-0.17916	0.0553811	-3.23505	0.00121623	0.0110706
ENSMUSG00000022346	579.229	0.257259	0.0795583	3.23359	0.00122245	0.0111208
ENSMUSG00000022789	1242.32	0.19075	0.0590215	3.23188	0.00122979	0.0111746
ENSMUSG00000078485	314.591	-0.34134	0.105612	-3.23203	0.00122914	0.0111746
ENSMUSG00000050248	570.695	-0.260382	0.08058	-3.23135	0.00123207	0.0111823
ENSMUSG00000042751	208.952	-0.432472	0.133833	-3.23143	0.00123173	0.0111823
ENSMUSG00000021819	2913.91	-0.171802	0.0531762	-3.2308	0.00123444	0.0111973
ENSMUSG00000038587	2018.58	0.178195	0.0551615	3.23043	0.00123605	0.0112055
ENSMUSG00000029752	1085.94	0.186022	0.0576063	3.22919	0.00124143	0.0112476
ENSMUSG00000035202	1338.35	-0.66832	0.207068	-3.22754	0.00124861	0.0112996
ENSMUSG00000081855	170.667	0.473658	0.146751	3.22763	0.0012482	0.0112996
ENSMUSG00000008318	158.213	0.463561	0.143648	3.22706	0.00125071	0.0113121
ENSMUSG00000034177	17.0965	-1.5164	0.470431	-3.22344	0.00126663	0.0114495
ENSMUSG00000041958	2949.85	0.151947	0.0471429	3.22312	0.00126804	0.0114555
ENSMUSG00000038256	609.3	-0.247065	0.0766599	-3.22287	0.00126912	0.0114588
ENSMUSG00000004896	230.244	-0.449253	0.139482	-3.22088	0.001278	0.0115322
ENSMUSG00000005469	1622.6	0.17314	0.0538079	3.21774	0.00129206	0.0116524
ENSMUSG00000038671	548.637	-0.253673	0.0788599	-3.21675	0.0012965	0.0116857
ENSMUSG00000035314	406.934	0.311113	0.0967335	3.21619	0.00129905	0.0117019
ENSMUSG00000020719	16303.2	-0.127682	0.0397086	-3.21548	0.00130225	0.0117172
ENSMUSG00000020189	6584.49	-0.175567	0.0545983	-3.2156	0.0013017	0.0117172
ENSMUSG00000035860	72.3147	0.684347	0.212994	3.21298	0.00131365	0.011813
ENSMUSG00000032238	586.738	-0.27688	0.0862288	-3.21099	0.00132277	0.0118882
ENSMUSG00000026956	3718.25	-0.124481	0.0387731	-3.21051	0.00132501	0.0119015
ENSMUSG00000027175	536.485	0.261212	0.0813791	3.20982	0.00132818	0.0119231
ENSMUSG00000027326	53.8063	0.777249	0.242173	3.20948	0.00132973	0.0119302
ENSMUSG00000037470	2886.65	0.148046	0.0461323	3.20916	0.00133124	0.0119369
ENSMUSG00000067219	23.5122	1.20398	0.375225	3.20868	0.00133345	0.0119498
ENSMUSG00000026358	983.737	-0.203076	0.0633587	-3.20518	0.00134978	0.0120893
ENSMUSG00000032010	176.569	0.453943	0.141656	3.20455	0.00135272	0.0121087
ENSMUSG00000035953	1735.06	-0.156605	0.0488764	-3.20409	0.00135488	0.0121211
ENSMUSG00000053560	717.677	0.250248	0.0781068	3.20392	0.0013557	0.0121214
ENSMUSG00000031380	60.7693	0.736468	0.229932	3.20298	0.00136014	0.0121403
ENSMUSG00000031364	10.5324	-1.8916	0.590566	-3.20303	0.00135991	0.0121403
ENSMUSG00000079588	7.24515	-2.6381	0.823559	-3.20329	0.00135865	0.0121403
ENSMUSG00000040751	836.819	-0.243458	0.0760495	-3.2013	0.00136807	0.0121975
ENSMUSG00000028873	147.373	0.47505	0.148393	3.2013	0.00136811	0.0121975
ENSMUSG00000037253	839.866	0.238333	0.0744602	3.20081	0.00137041	0.0122053
ENSMUSG00000063354	178.276	-0.438496	0.136996	-3.20079	0.00137054	0.0122053
ENSMUSG00000023915	888.537	0.203967	0.0637369	3.20015	0.00137358	0.0122171
ENSMUSG00000075122	419.459	0.310676	0.0970851	3.20003	0.00137412	0.0122171
ENSMUSG00000045237	267.601	0.372483	0.1164	3.20001	0.00137421	0.0122171
ENSMUSG00000004508	1967.19	-0.156451	0.0488974	-3.19959	0.00137625	0.0122283
ENSMUSG00000033862	384.238	-0.307654	0.0962075	-3.19782	0.0013847	0.0122964
ENSMUSG00000033355	1515.51	0.222545	0.0696273	3.19623	0.00139237	0.0123575
ENSMUSG00000033249	131.824	-0.489708	0.153224	-3.19603	0.00139331	0.0123588
ENSMUSG00000070738	3389.97	-0.155371	0.0486457	-3.19394	0.00140344	0.0124416
ENSMUSG00000014444	6192.96	0.184889	0.0579095	3.19273	0.00140936	0.012487
ENSMUSG00000020181	79.4068	0.651105	0.203945	3.19255	0.00141024	0.0124877
ENSMUSG00000011179	2277.68	-0.152647	0.0478501	-3.19011	0.0014222	0.0125865
ENSMUSG00000062901	2098.44	-0.167336	0.0525	-3.18735	0.00143585	0.0127001
ENSMUSG00000037805	6701.41	0.12763	0.0400584	3.18611	0.00144201	0.0127474
ENSMUSG00000063065	4571.25	0.130692	0.0410374	3.1847	0.00144904	0.0128023
ENSMUSG00000042363	461.268	-0.286637	0.0900362	-3.18357	0.00145471	0.0128451
ENSMUSG00000036594	25.5685	-1.18745	0.373066	-3.18294	0.0014579	0.012866
ENSMUSG00000029462	1329.09	0.201639	0.0633547	3.18269	0.00145913	0.0128696
ENSMUSG00000006395	386.805	-0.283578	0.0891367	-3.18139	0.00146572	0.0129132
ENSMUSG00000053318	66.8355	-0.699912	0.220001	-3.1814	0.00146563	0.0129132
ENSMUSG00000027459	381.17	0.292524	0.0919905	3.17993	0.00147308	0.0129708
ENSMUSG00000059995	1948.43	-0.146546	0.0461046	-3.17856	0.00148009	0.0130252
ENSMUSG00000041453	613.921	0.888635	0.279606	3.17816	0.00148211	0.0130355
ENSMUSG00000033031	146.273	0.48461	0.152554	3.17665	0.00148989	0.0130966
ENSMUSG00000041935	1412.38	-0.200071	0.0629923	-3.17612	0.00149259	0.013113
ENSMUSG00000031538	202.81	0.403516	0.127101	3.17478	0.00149952	0.0131665
ENSMUSG00000042408	384.693	-0.284677	0.0896788	-3.1744	0.00150145	0.013176
ENSMUSG00000037410	3710.77	-0.142883	0.0450301	-3.17305	0.00150845	0.01323
ENSMUSG00000052688	2339.97	-0.152232	0.0479838	-3.17257	0.00151095	0.0132445
ENSMUSG00000030246	405.424	0.29259	0.09225	3.17171	0.00151545	0.0132765
ENSMUSG00000029414	84.9038	0.752145	0.237277	3.1699	0.0015249	0.0133518
ENSMUSG00000037979	9.72979	1.86302	0.587886	3.16902	0.00152956	0.0133852
ENSMUSG00000029176	1026.65	0.183511	0.0579701	3.16561	0.00154759	0.0135353
ENSMUSG00000026837	17387.3	0.138852	0.0438748	3.16474	0.00155223	0.0135608
ENSMUSG00000009995	1086.45	-0.207051	0.0654228	-3.16481	0.00155185	0.0135608
ENSMUSG00000116305	24.2217	-1.25322	0.396049	-3.1643	0.00155456	0.0135735
ENSMUSG00000030847	1353.74	0.180523	0.0571476	3.15889	0.00158373	0.0138205
ENSMUSG00000034354	2561.62	-0.139926	0.0443099	-3.15789	0.00158917	0.0138603
ENSMUSG00000055862	147.989	-0.518614	0.164286	-3.15677	0.0015953	0.0138982
ENSMUSG00000004113	59.949	0.725432	0.229791	3.15692	0.00159448	0.0138982
ENSMUSG00000003352	751.747	-0.25742	0.0815972	-3.15476	0.00160628	0.0139783
ENSMUSG00000026200	331.59	-0.337468	0.10697	-3.15479	0.00160613	0.0139783
ENSMUSG00000059714	1684.98	0.173615	0.0550475	3.15391	0.001611	0.0139995
ENSMUSG00000027544	733.257	0.258612	0.0819992	3.15383	0.0016114	0.0139995
ENSMUSG00000027070	11.7816	1.76764	0.560468	3.15386	0.00161124	0.0139995
ENSMUSG00000021250	735.213	0.229311	0.072723	3.1532	0.00161488	0.014022
ENSMUSG00000015942	285.333	-0.336523	0.106746	-3.15256	0.00161848	0.0140454
ENSMUSG00000024422	982.485	-0.185161	0.0587824	-3.14994	0.00163302	0.0141637
ENSMUSG00000020717	37.7233	-0.968699	0.30757	-3.14952	0.00163537	0.0141762
ENSMUSG00000023067	9823.39	0.110996	0.0352474	3.14907	0.00163792	0.0141858
ENSMUSG00000042501	59.3107	-0.726742	0.230785	-3.149	0.00163829	0.0141858
ENSMUSG00000070873	48.2836	0.780236	0.247868	3.14778	0.00164513	0.0142372
ENSMUSG00000120623	45.6311	-0.956997	0.30405	-3.1475	0.00164671	0.014243
ENSMUSG00000020042	111.143	0.516882	0.164241	3.1471	0.001649	0.0142549
ENSMUSG00000024274	29.6066	-1.01627	0.323037	-3.14597	0.00165535	0.0143018
ENSMUSG00000031556	1349.48	0.165221	0.0525389	3.14473	0.00166242	0.014355
ENSMUSG00000093930	1233.19	0.203619	0.0647695	3.14376	0.00166795	0.0143948
ENSMUSG00000044949	160.313	-0.455698	0.144963	-3.14355	0.00166914	0.0143972
ENSMUSG00000027559	36.9441	-2.67608	0.851507	-3.14276	0.00167364	0.014428
ENSMUSG00000022221	501.465	0.270588	0.0861111	3.14231	0.00167621	0.0144422
ENSMUSG00000028060	953.886	-0.214025	0.0681183	-3.14197	0.00167818	0.0144512
ENSMUSG00000001657	45.5945	0.805014	0.256355	3.14023	0.00168817	0.0145293
ENSMUSG00000024026	776.481	0.226382	0.0720995	3.13986	0.00169031	0.0145327
ENSMUSG00000023990	676.239	-0.235553	0.0750209	-3.13983	0.00169044	0.0145327
ENSMUSG00000065445	6.94897	-2.5648	0.817309	-3.1381	0.00170046	0.0146109
ENSMUSG00000014769	2180.75	0.149172	0.0475401	3.13781	0.00170215	0.0146174
ENSMUSG00000000184	8880.25	-0.128071	0.0408621	-3.13424	0.00172302	0.0147885
ENSMUSG00000033147	98.0989	-0.56109	0.179065	-3.13344	0.00172773	0.0148126
ENSMUSG00000086938	50.3731	-0.727724	0.232244	-3.13345	0.00172766	0.0148126
ENSMUSG00000049672	447.878	-0.264123	0.084343	-3.13154	0.00173892	0.0149004
ENSMUSG00000031504	359.185	-0.301496	0.0963081	-3.13054	0.00174485	0.0149431
ENSMUSG00000053040	779.591	-0.239743	0.0765893	-3.13023	0.00174667	0.0149504
ENSMUSG00000009741	1318.92	-0.17623	0.0563732	-3.12613	0.00177122	0.0151439
ENSMUSG00000022515	652.195	-0.24672	0.0789213	-3.12615	0.0017711	0.0151439
ENSMUSG00000042677	420.034	-0.291719	0.0933406	-3.12531	0.00177616	0.0151736
ENSMUSG00000100201	18.3625	-1.24221	0.397477	-3.12524	0.00177662	0.0151736
ENSMUSG00000025409	788.786	-0.256605	0.0821212	-3.12472	0.00177976	0.0151921
ENSMUSG00000079491	150.51	-0.469473	0.150266	-3.12428	0.00178242	0.0152065
ENSMUSG00000021738	581.845	-0.256386	0.0821304	-3.1217	0.00179812	0.015332
ENSMUSG00000038486	15.4503	1.48362	0.475316	3.12133	0.00180036	0.0153428
ENSMUSG00000030798	1626.17	-0.159662	0.0511581	-3.12096	0.00180264	0.0153538
ENSMUSG00000046432	444.163	0.320968	0.102874	3.12002	0.0018084	0.0153945
ENSMUSG00000029592	503.688	0.274802	0.0880916	3.1195	0.00181159	0.0154133
ENSMUSG00000022505	1105.64	0.194529	0.0623706	3.11892	0.00181516	0.0154353
ENSMUSG00000025044	6415.88	0.164438	0.0527256	3.11874	0.00181624	0.0154361
ENSMUSG00000017446	296.637	-0.337012	0.108098	-3.11765	0.001823	0.0154851
ENSMUSG00000078452	33.7786	0.927665	0.297604	3.11711	0.00182632	0.0155049
ENSMUSG00000063810	89.6535	0.565722	0.18153	3.1164	0.00183071	0.0155337
ENSMUSG00000034845	30.1217	-0.971809	0.31192	-3.11557	0.00183589	0.0155692
ENSMUSG00000024048	3217.43	0.17716	0.0568929	3.11393	0.00184613	0.0156476
ENSMUSG00000021076	1094.43	0.221504	0.0711846	3.11168	0.00186027	0.015743
ENSMUSG00000022228	694.871	-0.23639	0.0759692	-3.11166	0.0018604	0.015743
ENSMUSG00000063142	67.0676	-0.750553	0.241196	-3.1118	0.0018595	0.015743
ENSMUSG00000016946	757.853	0.217875	0.0700885	3.10858	0.00187992	0.0158971
ENSMUSG00000022321	5.51767	2.96236	0.953	3.10846	0.00188065	0.0158971
ENSMUSG00000048076	8056.72	0.10176	0.0327469	3.10747	0.00188693	0.0159268
ENSMUSG00000032812	5241.19	-0.128774	0.0414407	-3.10743	0.00188722	0.0159268
ENSMUSG00000046314	63.2399	-0.675513	0.217372	-3.10764	0.00188589	0.0159268
ENSMUSG00000015452	27.6603	-1.22209	0.393511	-3.10562	0.00189884	0.0160162
ENSMUSG00000097375	30.3587	-0.998445	0.321567	-3.10493	0.00190323	0.0160446
ENSMUSG00000021890	2572.81	0.137078	0.0442069	3.10082	0.00192987	0.0162604
ENSMUSG00000037966	5433.81	-0.129044	0.0416256	-3.10011	0.00193447	0.0162764
ENSMUSG00000003206	492.574	-0.273323	0.0881672	-3.10005	0.00193489	0.0162764
ENSMUSG00000044217	15.803	1.42493	0.459606	3.10034	0.00193301	0.0162764
ENSMUSG00000020361	4201.87	0.149094	0.0481119	3.0989	0.00194243	0.016331
ENSMUSG00000014782	156.658	-0.535914	0.17295	-3.09867	0.00194393	0.0163348
ENSMUSG00000026980	693.613	0.230977	0.0745473	3.0984	0.00194572	0.0163411
ENSMUSG00000109324	1495.52	0.188265	0.0607698	3.098	0.00194831	0.0163541
ENSMUSG00000023764	348.106	-0.334968	0.10815	-3.09725	0.00195323	0.0163866
ENSMUSG00000052105	52.0652	0.815553	0.263439	3.0958	0.00196285	0.0164585
ENSMUSG00000030067	825.222	0.229248	0.074074	3.09486	0.00196908	0.0165019
ENSMUSG00000015968	343.279	0.33171	0.107189	3.09463	0.0019706	0.0165057
ENSMUSG00000051427	238.839	-0.362256	0.11707	-3.09435	0.00197246	0.0165125
ENSMUSG00000048807	726.194	0.211333	0.0683044	3.09399	0.00197482	0.0165234
ENSMUSG00000020152	8977.55	0.153843	0.0497483	3.09243	0.00198524	0.0166017
ENSMUSG00000025321	84.5832	-0.596814	0.193035	-3.09174	0.00198986	0.0166314
ENSMUSG00000023963	53.1544	-0.834129	0.269858	-3.091	0.00199486	0.0166644
ENSMUSG00000015027	989.21	0.185606	0.060059	3.09039	0.00199895	0.0166895
ENSMUSG00000034926	756.4	-0.233129	0.0755074	-3.0875	0.00201847	0.0168436
ENSMUSG00000052712	1380.39	0.166339	0.0538938	3.08642	0.00202581	0.0168958
ENSMUSG00000043243	32.2312	-0.961084	0.311417	-3.08616	0.00202759	0.0169016
ENSMUSG00000031647	337.354	0.330488	0.107167	3.08385	0.00204339	0.0170242
ENSMUSG00000072893	179.122	-0.465441	0.150971	-3.08298	0.00204938	0.0170651
ENSMUSG00000068917	623.553	-0.234596	0.0761165	-3.08206	0.00205574	0.0170998
ENSMUSG00000078780	54.2729	0.699548	0.226966	3.08217	0.00205495	0.0170998
ENSMUSG00000031903	5519.7	-0.119707	0.0388498	-3.08129	0.00206107	0.0171206
ENSMUSG00000034247	4328.42	-0.137457	0.0446158	-3.08091	0.00206372	0.0171206
ENSMUSG00000001248	1747.17	-0.169872	0.0551353	-3.081	0.00206307	0.0171206
ENSMUSG00000017615	1549.92	0.158096	0.0513107	3.08116	0.00206198	0.0171206
ENSMUSG00000020156	583.846	-0.253798	0.0823743	-3.08103	0.00206287	0.0171206
ENSMUSG00000027162	1437.07	0.205081	0.0665986	3.07935	0.00207451	0.0171933
ENSMUSG00000040840	36.1354	-0.86141	0.279739	-3.07933	0.00207467	0.0171933
ENSMUSG00000004798	2708.91	0.137175	0.0445501	3.07912	0.00207615	0.0171964
ENSMUSG00000030733	1043.03	-0.210921	0.0685395	-3.07737	0.00208838	0.0172886
ENSMUSG00000050002	306.829	-0.336839	0.109521	-3.07556	0.00210106	0.0173843
ENSMUSG00000031642	576.367	0.242141	0.0787644	3.07425	0.00211034	0.0174519
ENSMUSG00000002668	863.042	-0.250575	0.0815444	-3.07286	0.00212015	0.0175127
ENSMUSG00000072872	478.375	-0.258652	0.0841808	-3.07258	0.00212218	0.0175127
ENSMUSG00000037126	197.663	-0.375648	0.122255	-3.07266	0.00212162	0.0175127
ENSMUSG00000096768	21.7878	-1.21777	0.396311	-3.07276	0.00212092	0.0175127
ENSMUSG00000032946	60.4868	-0.728938	0.237295	-3.07186	0.00212728	0.0175455
ENSMUSG00000067274	21929	0.134357	0.0437471	3.07122	0.00213184	0.0175739
ENSMUSG00000054793	16.7231	-1.48931	0.485003	-3.07072	0.00213544	0.0175943
ENSMUSG00000068617	16.8354	-1.48617	0.484198	-3.06935	0.00214526	0.0176659
ENSMUSG00000022114	339.259	0.330193	0.10759	3.069	0.00214776	0.0176772
ENSMUSG00000028708	1751.44	-0.157414	0.0512993	-3.06854	0.00215107	0.0176952
ENSMUSG00000041115	1084.63	-0.19547	0.063726	-3.06735	0.00215967	0.0177565
ENSMUSG00000021384	868.904	0.201681	0.0657891	3.06556	0.0021726	0.0178535
ENSMUSG00000025651	2288.55	0.14346	0.0467997	3.06539	0.00217384	0.0178543
ENSMUSG00000056228	310.546	-0.353226	0.115237	-3.06522	0.0021751	0.0178552
ENSMUSG00000022912	2345.49	-0.143908	0.0469602	-3.06445	0.00218067	0.0178916
ENSMUSG00000030220	3550.51	0.138582	0.04523	3.06394	0.0021844	0.0178984
ENSMUSG00000036054	536.882	-0.282368	0.0921607	-3.06387	0.00218493	0.0178984
ENSMUSG00000120024	109.46	-0.518131	0.1691	-3.06405	0.00218359	0.0178984
ENSMUSG00000020184	3285.11	0.152556	0.0497972	3.06353	0.0021874	0.0179092
ENSMUSG00000019188	3208.52	0.134797	0.0440168	3.0624	0.00219573	0.0179679
ENSMUSG00000042485	212.468	0.34769	0.113546	3.06212	0.00219776	0.0179752
ENSMUSG00000032332	14233.7	-0.334901	0.109381	-3.06178	0.00220022	0.0179859
ENSMUSG00000050965	433.562	0.2562	0.0837069	3.06068	0.00220834	0.0180429
ENSMUSG00000040594	29.3129	-1.07747	0.352083	-3.06028	0.0022113	0.0180576
ENSMUSG00000034858	452.129	-0.262584	0.0858192	-3.05974	0.00221529	0.0180807
ENSMUSG00000031997	43.4836	-0.794924	0.259861	-3.05903	0.00222052	0.0181139
ENSMUSG00000037936	1504.25	0.173954	0.056885	3.058	0.00222822	0.0181673
ENSMUSG00000002732	379.683	-0.286372	0.0936597	-3.05758	0.0022313	0.0181829
ENSMUSG00000111394	389.072	-0.383013	0.125327	-3.0561	0.00224236	0.0182636
ENSMUSG00000055839	1517.64	0.18669	0.0611034	3.05531	0.00224829	0.0183019
ENSMUSG00000024561	1164.51	-0.172045	0.0563128	-3.05516	0.00224941	0.0183019
ENSMUSG00000022451	2423.62	0.150167	0.049158	3.05477	0.00225232	0.0183161
ENSMUSG00000043483	743.614	0.266273	0.0871895	3.05396	0.00225839	0.0183559
ENSMUSG00000026663	2226.64	-0.14925	0.0488836	-3.05316	0.00226444	0.0183904
ENSMUSG00000074415	450.212	-0.389345	0.127525	-3.05309	0.00226499	0.0183904
ENSMUSG00000084349	1073.66	0.223019	0.0730605	3.05253	0.00226923	0.01841
ENSMUSG00000055093	310.643	0.832576	0.272756	3.05246	0.00226976	0.01841
ENSMUSG00000013822	711.677	0.220565	0.0722718	3.05189	0.00227409	0.0184356
ENSMUSG00000008450	492.134	0.243331	0.0797377	3.05164	0.00227594	0.018441
ENSMUSG00000033192	1659.7	0.163737	0.0536634	3.05119	0.00227936	0.0184592
ENSMUSG00000053825	37.2451	-1.03215	0.338322	-3.05081	0.00228227	0.0184731
ENSMUSG00000024240	600.488	-0.225571	0.0739791	-3.04912	0.00229515	0.0185678
ENSMUSG00000026213	911.167	-0.202773	0.0665647	-3.04626	0.00231709	0.0187356
ENSMUSG00000073274	78.5569	-0.627483	0.206048	-3.04532	0.00232432	0.0187844
ENSMUSG00000026872	5245.03	-0.114449	0.0375919	-3.04451	0.00233058	0.0188252
ENSMUSG00000039934	1025.15	-0.181882	0.0597754	-3.04276	0.0023442	0.0189123
ENSMUSG00000033446	941.866	-0.212612	0.0698748	-3.04276	0.0023442	0.0189123
ENSMUSG00000047867	12.8716	-1.60382	0.527111	-3.04266	0.00234498	0.0189123
ENSMUSG00000056025	31.2104	1.05155	0.345644	3.0423	0.00234776	0.0189151
ENSMUSG00000027075	17.3556	-1.39094	0.457186	-3.04239	0.00234704	0.0189151
ENSMUSG00000015759	1241.52	0.188093	0.0618747	3.0399	0.0023666	0.0190571
ENSMUSG00000020315	3876.06	0.161085	0.0530052	3.03904	0.0023733	0.0191012
ENSMUSG00000069972	102.703	0.63742	0.209803	3.03818	0.00238013	0.0191463
ENSMUSG00000038042	333.52	-0.311916	0.102722	-3.0365	0.00239343	0.0192434
ENSMUSG00000045871	162.106	-0.435994	0.143597	-3.03624	0.00239548	0.01925
ENSMUSG00000024851	2099	-0.187862	0.0619431	-3.03281	0.00242289	0.0194602
ENSMUSG00000017707	14099.4	0.107607	0.0354957	3.03156	0.00243295	0.0195311
ENSMUSG00000026349	760.049	-0.221533	0.0730938	-3.03081	0.00243901	0.0195696
ENSMUSG00000016541	1949.45	0.165038	0.0544957	3.02847	0.00245795	0.0197115
ENSMUSG00000079003	613.014	-0.231468	0.0764363	-3.02825	0.00245977	0.019716
ENSMUSG00000005583	1146.84	-0.178674	0.059044	-3.02612	0.00247717	0.0198453
ENSMUSG00000068744	795.44	-0.224424	0.0741714	-3.02575	0.00248021	0.0198493
ENSMUSG00000033361	20.2044	-1.25556	0.414938	-3.0259	0.00247896	0.0198493
ENSMUSG00000043415	339.968	-0.305513	0.100983	-3.02538	0.00248322	0.0198632
ENSMUSG00000020773	1113.31	0.183165	0.0606057	3.02224	0.00250909	0.0200599
ENSMUSG00000060288	49.7943	0.799923	0.264724	3.02172	0.00251341	0.0200842
ENSMUSG00000038780	1311.46	0.20068	0.0664268	3.02107	0.00251887	0.0201073
ENSMUSG00000027765	73.2792	-0.608257	0.201332	-3.02116	0.0025181	0.0201073
ENSMUSG00000049744	477.054	0.260018	0.0860809	3.02062	0.00252256	0.0201264
ENSMUSG00000025185	174.527	0.44295	0.146747	3.01846	0.00254059	0.0202599
ENSMUSG00000015980	1039.92	0.201774	0.0668537	3.01814	0.00254329	0.0202712
ENSMUSG00000025150	447.605	0.259062	0.0858535	3.01749	0.00254878	0.0203045
ENSMUSG00000033470	42.7863	-0.886834	0.293966	-3.0168	0.00255461	0.0203406
ENSMUSG00000030677	147.642	0.530295	0.175945	3.01398	0.00257848	0.0205098
ENSMUSG00000021719	24.494	1.03304	0.342734	3.01412	0.00257724	0.0205098
ENSMUSG00000034109	1907.17	0.156885	0.0520907	3.01177	0.00259727	0.0206488
ENSMUSG00000070372	3152.14	0.15057	0.0500317	3.00948	0.00261696	0.0207947
ENSMUSG00000022656	330.745	0.289173	0.0960974	3.00916	0.00261971	0.020806
ENSMUSG00000029922	2297.01	-0.126729	0.0421308	-3.00799	0.00262985	0.0208759
ENSMUSG00000023944	24672.5	0.0963363	0.0320322	3.00748	0.00263421	0.0209
ENSMUSG00000000058	1265.08	0.198513	0.0660355	3.00615	0.00264576	0.020981
ENSMUSG00000048621	108.645	-0.537645	0.17886	-3.00595	0.00264751	0.0209841
ENSMUSG00000029614	11025.1	0.139071	0.046291	3.00427	0.00266221	0.02109
ENSMUSG00000018770	2038.88	0.17074	0.0568437	3.00368	0.00266737	0.0211201
ENSMUSG00000032609	115.596	-0.600856	0.200095	-3.00285	0.00267465	0.0211671
ENSMUSG00000054814	356.185	0.301015	0.1003	3.00114	0.00268971	0.0212755
ENSMUSG00000003184	889.346	-0.190005	0.0633728	-2.99822	0.00271563	0.0214697
ENSMUSG00000022324	194.826	0.3805	0.126935	2.99759	0.0027212	0.0215028
ENSMUSG00000027381	1086.21	-0.178725	0.0596261	-2.99743	0.00272263	0.0215033
ENSMUSG00000086924	5.4105	-2.71152	0.904732	-2.99704	0.00272614	0.0215202
ENSMUSG00000049091	1394.4	0.171442	0.0572295	2.99569	0.00273828	0.021605
ENSMUSG00000035152	3857.04	0.117519	0.0392434	2.99462	0.00274785	0.0216696
ENSMUSG00000021699	195.569	0.375661	0.125546	2.99222	0.00276959	0.0218301
ENSMUSG00000020120	6659.22	-0.133331	0.0445628	-2.99197	0.00277183	0.0218309
ENSMUSG00000026825	76.9155	0.63178	0.211164	2.9919	0.00277249	0.0218309
ENSMUSG00000004356	917.592	0.194742	0.0650995	2.99146	0.0027765	0.0218515
ENSMUSG00000026425	2873.02	-0.138757	0.0463895	-2.99114	0.00277941	0.0218524
ENSMUSG00000028126	966.204	0.195002	0.0651903	2.99127	0.00277818	0.0218524
ENSMUSG00000020171	581.74	0.244308	0.0816823	2.99095	0.00278107	0.0218545
ENSMUSG00000063415	702.033	-0.233522	0.0780938	-2.99027	0.00278727	0.0218922
ENSMUSG00000079084	720.319	-0.245418	0.0821075	-2.98898	0.00279907	0.0219738
ENSMUSG00000021660	3089.61	0.171931	0.0575328	2.98839	0.0028045	0.0219962
ENSMUSG00000000605	1918.39	0.151326	0.0506382	2.98837	0.00280473	0.0219962
ENSMUSG00000025170	41.9295	-0.829151	0.277563	-2.98726	0.00281494	0.0220652
ENSMUSG00000038025	1368.03	-0.161969	0.0542452	-2.98587	0.00282769	0.0221541
ENSMUSG00000028741	426.178	0.261803	0.0876867	2.98566	0.00282968	0.0221577
ENSMUSG00000034259	331.14	0.286947	0.0961129	2.98552	0.00283099	0.0221577
ENSMUSG00000056643	12.6808	-1.7094	0.57279	-2.98434	0.00284188	0.0222317
[truncated: 54,749 more rows]

## Sheet: P811_DEGs_RemoveNA
EnsemblID	log2FoldChange	padj
ENSMUSG00000050578	-1.86293	0
ENSMUSG00000054263	-1.56457	2.33093e-274
ENSMUSG00000031722	-1.58567	7.78584e-229
ENSMUSG00000061353	-1.26741	8.3986e-209
ENSMUSG00000020044	1.20363	2.87793e-198
ENSMUSG00000074934	1.42863	2.3687e-152
ENSMUSG00000023224	-1.15187	5.49037e-142
ENSMUSG00000029306	-1.1082	4.86978e-141
ENSMUSG00000050069	1.77351	6.52683e-123
ENSMUSG00000021676	-1.27019	1.4187e-107
ENSMUSG00000037260	0.868943	8.56387e-97
ENSMUSG00000028766	-0.972541	2.8854e-88
ENSMUSG00000026249	-0.660736	4.87635e-87
ENSMUSG00000000392	-1.38525	3.35239e-80
ENSMUSG00000037736	-1.35174	1.61988e-77
ENSMUSG00000027253	-1.20146	1.42274e-76
ENSMUSG00000037411	0.883812	2.07718e-74
ENSMUSG00000031673	-0.638768	1.57572e-73
ENSMUSG00000027848	-0.721535	5.73019e-70
ENSMUSG00000032492	-0.947339	7.25649e-70
ENSMUSG00000056758	1.65199	1.3059e-69
ENSMUSG00000019929	-2.0617	3.34093e-66
ENSMUSG00000027820	-1.15748	4.22328e-66
ENSMUSG00000026365	-1.10975	1.5234e-65
ENSMUSG00000029810	-0.799316	4.62271e-65
ENSMUSG00000021614	1.02582	1.13113e-64
ENSMUSG00000035929	-0.891434	1.90283e-63
ENSMUSG00000029581	0.857382	5.61571e-60
ENSMUSG00000003617	-1.32797	2.44132e-55
ENSMUSG00000048782	-1.47144	7.25651e-55
ENSMUSG00000005397	0.735592	1.22454e-54
ENSMUSG00000032487	1.38699	5.46483e-54
ENSMUSG00000060548	-1.57056	1.29203e-53
ENSMUSG00000054252	-1.29725	4.09046e-53
ENSMUSG00000037206	-0.778933	6.9658e-53
ENSMUSG00000026728	0.463672	1.13692e-49
ENSMUSG00000059810	-0.746425	1.41475e-48
ENSMUSG00000054675	-0.83501	5.05279e-48
ENSMUSG00000003849	1.2929	2.7468e-47
ENSMUSG00000031502	0.465759	3.02224e-47
ENSMUSG00000014602	1.08285	4.52909e-47
ENSMUSG00000033717	0.848138	2.96765e-45
ENSMUSG00000027204	0.836389	1.34349e-43
ENSMUSG00000029781	0.616764	3.60069e-43
ENSMUSG00000038296	1.06416	2.01589e-42
ENSMUSG00000079355	-0.870734	2.67787e-42
ENSMUSG00000023092	0.684653	2.17074e-41
ENSMUSG00000030849	-0.723782	2.17074e-41
ENSMUSG00000004473	-0.860774	3.93781e-41
ENSMUSG00000031849	-0.971548	1.40115e-38
ENSMUSG00000060284	-0.76953	4.14455e-38
ENSMUSG00000001025	0.66832	1.32257e-37
ENSMUSG00000029307	-1.94666	1.5137e-37
ENSMUSG00000004105	0.705103	1.7928e-37
ENSMUSG00000022875	-1.72729	3.3739e-36
ENSMUSG00000062345	0.964301	1.11023e-35
ENSMUSG00000064080	1.25861	3.82827e-35
ENSMUSG00000015134	1.9165	6.99318e-35
ENSMUSG00000022661	-1.08955	9.79789e-35
ENSMUSG00000014599	0.392358	2.78421e-34
ENSMUSG00000037852	0.525954	8.14199e-34
ENSMUSG00000041324	0.631136	8.76952e-34
ENSMUSG00000027750	-0.42314	2.87027e-33
ENSMUSG00000007655	0.833851	3.52292e-33
ENSMUSG00000035783	0.446325	5.56112e-33
ENSMUSG00000028108	0.44218	1.37301e-32
ENSMUSG00000071203	-1.18924	2.6223e-32
ENSMUSG00000022037	-2.19479	3.21473e-32
ENSMUSG00000026421	0.50486	5.46212e-32
ENSMUSG00000028381	0.782459	5.94029e-32
ENSMUSG00000046711	0.495752	6.56494e-32
ENSMUSG00000034783	1.77864	1.00865e-31
ENSMUSG00000014329	-0.572614	2.12333e-31
ENSMUSG00000039062	-0.511502	7.75249e-31
ENSMUSG00000031253	-0.551606	1.16166e-30
ENSMUSG00000023367	-0.779531	1.95762e-30
ENSMUSG00000046618	-1.27353	3.74341e-30
ENSMUSG00000019278	-1.09738	4.31843e-30
ENSMUSG00000020262	-1.26574	1.24877e-29
ENSMUSG00000011118	-1.46998	1.70061e-29
ENSMUSG00000023886	0.627432	2.07152e-29
ENSMUSG00000031558	-0.766045	2.39632e-29
ENSMUSG00000042659	-0.6382	2.73219e-29
ENSMUSG00000062825	0.378675	8.67539e-29
ENSMUSG00000020805	-1.68842	4.06466e-28
ENSMUSG00000026725	-0.797703	7.51919e-28
ENSMUSG00000026185	0.56716	1.28982e-27
ENSMUSG00000030218	0.535915	1.83539e-27
ENSMUSG00000026981	-0.586752	3.48303e-27
ENSMUSG00000024803	0.995022	5.97361e-27
ENSMUSG00000018339	-0.490932	7.57714e-27
ENSMUSG00000038463	-0.63757	7.57714e-27
ENSMUSG00000021186	-0.553398	1.11292e-26
ENSMUSG00000040152	0.405351	2.24637e-26
ENSMUSG00000075602	0.502106	2.48423e-26
ENSMUSG00000090210	-1.26247	4.30585e-26
ENSMUSG00000031548	-0.594964	5.17027e-26
ENSMUSG00000097789	0.78842	5.7775e-26
ENSMUSG00000028776	0.979632	9.35334e-26
ENSMUSG00000068196	-0.461068	1.03538e-25
ENSMUSG00000042115	1.01189	1.16051e-25
ENSMUSG00000033576	-1.20612	1.83075e-25
ENSMUSG00000020580	0.441845	4.61389e-25
ENSMUSG00000013584	-0.656526	8.792e-25
ENSMUSG00000112148	-0.6951	9.36553e-25
ENSMUSG00000001506	-0.473679	1.52694e-24
ENSMUSG00000021567	-0.509413	1.54176e-24
ENSMUSG00000049001	-0.99193	1.58726e-24
ENSMUSG00000033763	-0.651878	1.82811e-24
ENSMUSG00000004707	-0.416524	1.86795e-24
ENSMUSG00000004891	0.868079	2.90752e-24
ENSMUSG00000024659	0.423788	3.08653e-24
ENSMUSG00000037624	-1.22438	4.79305e-24
ENSMUSG00000027966	-0.812599	4.82073e-24
ENSMUSG00000031503	0.426608	7.92162e-24
ENSMUSG00000038390	-1.16051	2.1144e-23
ENSMUSG00000042379	-1.19129	2.46133e-23
ENSMUSG00000024371	-1.40752	2.50969e-23
ENSMUSG00000022816	0.364672	3.62307e-23
ENSMUSG00000056174	-1.028	4.91496e-23
ENSMUSG00000073411	-0.330982	5.51711e-23
ENSMUSG00000020914	0.909819	8.08346e-23
ENSMUSG00000050953	-0.36849	8.31487e-23
ENSMUSG00000067780	-1.73373	1.63475e-22
ENSMUSG00000052727	0.797062	1.76457e-22
ENSMUSG00000024924	-0.891275	2.63283e-22
ENSMUSG00000002020	0.605086	4.27739e-22
ENSMUSG00000028399	-0.631431	5.16087e-22
ENSMUSG00000002602	0.387799	8.30006e-22
ENSMUSG00000051043	-0.860522	8.31127e-22
ENSMUSG00000048368	-0.996709	1.20439e-21
ENSMUSG00000066621	-0.428019	1.7694e-21
ENSMUSG00000036103	-0.395665	1.99965e-21
ENSMUSG00000051855	-1.75891	3.13772e-21
ENSMUSG00000051236	0.486828	7.29215e-21
ENSMUSG00000048376	0.793262	7.61805e-21
ENSMUSG00000038179	-0.47927	7.66698e-21
ENSMUSG00000032547	0.583463	8.25248e-21
ENSMUSG00000027832	-0.766002	9.10495e-21
ENSMUSG00000024044	0.559264	1.04652e-20
ENSMUSG00000026109	1.3522	1.39544e-20
ENSMUSG00000005413	0.329607	1.40677e-20
ENSMUSG00000031274	0.7205	2.98134e-20
ENSMUSG00000024087	0.314168	3.64313e-20
ENSMUSG00000017493	-0.373786	7.14572e-20
ENSMUSG00000021319	-0.514777	8.12607e-20
ENSMUSG00000041135	0.686138	8.71713e-20
ENSMUSG00000022146	-0.48915	1.46961e-19
ENSMUSG00000024074	0.574264	1.6313e-19
ENSMUSG00000033306	0.595305	2.06606e-19
ENSMUSG00000049866	0.344706	2.28484e-19
ENSMUSG00000029580	0.308086	2.66981e-19
ENSMUSG00000020841	0.399657	3.51004e-19
ENSMUSG00000060459	-1.34489	4.16432e-19
ENSMUSG00000041592	-1.39498	4.29543e-19
ENSMUSG00000018830	0.899652	4.39111e-19
ENSMUSG00000021876	0.398508	4.6812e-19
ENSMUSG00000059430	0.462397	4.75427e-19
ENSMUSG00000055320	0.525981	6.39743e-19
ENSMUSG00000073418	-1.57338	8.29869e-19
ENSMUSG00000051323	0.942501	9.42811e-19
ENSMUSG00000017776	0.371651	9.76397e-19
ENSMUSG00000061232	-0.353214	1.07193e-18
ENSMUSG00000015709	-0.796257	1.22638e-18
ENSMUSG00000019880	-1.32387	1.46026e-18
ENSMUSG00000026628	-0.395207	1.55852e-18
ENSMUSG00000024164	-0.734812	1.64553e-18
ENSMUSG00000039518	1.30862	1.64553e-18
ENSMUSG00000000555	0.416478	2.04102e-18
ENSMUSG00000063524	0.315782	2.39806e-18
ENSMUSG00000028364	-0.486165	2.57219e-18
ENSMUSG00000074743	0.710182	3.01392e-18
ENSMUSG00000028370	0.537122	3.09131e-18
ENSMUSG00000019359	-3.5074	3.8578e-18
ENSMUSG00000046245	0.599826	5.71887e-18
ENSMUSG00000048616	-1.18056	6.73482e-18
ENSMUSG00000038521	-0.737743	7.59973e-18
ENSMUSG00000020176	0.416882	1.39349e-17
ENSMUSG00000030786	0.460845	1.41932e-17
ENSMUSG00000027859	0.989234	1.77829e-17
ENSMUSG00000040447	-1.42759	2.27834e-17
ENSMUSG00000022265	0.428036	2.32437e-17
ENSMUSG00000030830	0.488072	3.08328e-17
ENSMUSG00000021835	-1.21747	3.27031e-17
ENSMUSG00000044206	1.33779	3.47232e-17
ENSMUSG00000024053	0.364867	3.75657e-17
ENSMUSG00000031906	-1.31897	4.73727e-17
ENSMUSG00000089704	0.351321	4.91994e-17
ENSMUSG00000027111	0.345857	5.72177e-17
ENSMUSG00000010307	-0.463394	6.61972e-17
ENSMUSG00000031004	0.929368	6.94401e-17
ENSMUSG00000012017	-0.517229	8.99309e-17
ENSMUSG00000072941	-0.576433	8.99309e-17
ENSMUSG00000019960	0.415785	9.12831e-17
ENSMUSG00000031169	-0.959846	9.12831e-17
ENSMUSG00000001131	0.367882	1.17428e-16
ENSMUSG00000019577	-0.429665	1.36567e-16
ENSMUSG00000079055	-1.77934	1.55858e-16
ENSMUSG00000021190	0.28779	1.66531e-16
ENSMUSG00000027715	1.13644	1.9754e-16
ENSMUSG00000045954	0.958368	2.02582e-16
ENSMUSG00000021281	-0.300723	2.84743e-16
ENSMUSG00000037104	0.465629	3.39212e-16
ENSMUSG00000048482	1.62472	3.70159e-16
ENSMUSG00000015568	-0.493807	3.85279e-16
ENSMUSG00000038331	-0.831568	4.0699e-16
ENSMUSG00000036545	-0.42299	4.37441e-16
ENSMUSG00000037225	0.687354	4.90966e-16
ENSMUSG00000026193	0.920007	5.05147e-16
ENSMUSG00000033149	0.377327	5.51014e-16
ENSMUSG00000007888	0.499002	5.52374e-16
ENSMUSG00000056999	-0.475218	6.06988e-16
ENSMUSG00000027800	0.486731	1.11577e-15
ENSMUSG00000045636	0.499833	1.86523e-15
ENSMUSG00000039126	0.719539	1.86523e-15
ENSMUSG00000029767	0.328645	2.14952e-15
ENSMUSG00000020264	-2.07493	2.15442e-15
ENSMUSG00000074151	-0.59945	4.04465e-15
ENSMUSG00000028780	1.24954	5.58537e-15
ENSMUSG00000074364	0.490687	5.90804e-15
ENSMUSG00000068699	0.626963	6.26941e-15
ENSMUSG00000025278	0.5479	8.36322e-15
ENSMUSG00000000693	0.375337	1.1215e-14
ENSMUSG00000045005	-0.548249	1.24419e-14
ENSMUSG00000053113	-0.512524	1.30814e-14
ENSMUSG00000040606	-0.792113	1.32276e-14
ENSMUSG00000022010	0.397347	1.33528e-14
ENSMUSG00000022098	-0.444406	1.35073e-14
ENSMUSG00000024330	-1.19903	1.37268e-14
ENSMUSG00000026204	0.760069	1.44483e-14
ENSMUSG00000031239	-0.858264	1.95011e-14
ENSMUSG00000028967	0.398049	2.282e-14
ENSMUSG00000029552	0.583137	2.34573e-14
ENSMUSG00000005087	0.36535	4.21868e-14
ENSMUSG00000041351	-0.821967	4.34014e-14
ENSMUSG00000055407	0.815582	5.4643e-14
ENSMUSG00000023905	0.458647	6.28053e-14
ENSMUSG00000033022	-0.678928	6.57481e-14
ENSMUSG00000038437	-0.445821	9.19177e-14
ENSMUSG00000036528	-0.532189	9.29414e-14
ENSMUSG00000036887	0.303556	9.36341e-14
ENSMUSG00000029661	-0.280966	1.03456e-13
ENSMUSG00000033420	-0.323632	1.15596e-13
ENSMUSG00000032294	0.224039	1.22478e-13
ENSMUSG00000021379	-0.757639	1.22478e-13
ENSMUSG00000020649	0.662648	1.32898e-13
ENSMUSG00000021624	-0.378988	1.44033e-13
ENSMUSG00000028194	0.510599	1.50687e-13
ENSMUSG00000001349	0.433375	2.04131e-13
ENSMUSG00000051920	-0.445657	2.35029e-13
ENSMUSG00000029377	1.46465	3.03959e-13
ENSMUSG00000028036	-0.956254	3.08252e-13
ENSMUSG00000025255	-0.652523	3.44915e-13
ENSMUSG00000029322	0.895927	4.23088e-13
ENSMUSG00000035385	0.788922	4.35606e-13
ENSMUSG00000023046	1.86251	5.12441e-13
ENSMUSG00000026620	-0.633083	5.12728e-13
ENSMUSG00000027408	-0.868254	5.27148e-13
ENSMUSG00000039137	-1.00835	5.39967e-13
ENSMUSG00000090958	0.916395	5.62383e-13
ENSMUSG00000053646	-0.96272	5.67519e-13
ENSMUSG00000019966	-0.651922	5.85484e-13
ENSMUSG00000121093	0.778421	6.0087e-13
ENSMUSG00000019817	-0.740062	6.03313e-13
ENSMUSG00000029335	-2.31794	8.71584e-13
ENSMUSG00000028639	0.233472	9.00461e-13
ENSMUSG00000056457	2.71517	9.80434e-13
ENSMUSG00000029096	-0.604398	1.0657e-12
ENSMUSG00000020092	0.471255	1.10871e-12
ENSMUSG00000023015	0.820019	1.16293e-12
ENSMUSG00000040204	1.24717	1.24878e-12
ENSMUSG00000048521	1.97335	1.55601e-12
ENSMUSG00000022587	0.40598	1.62543e-12
ENSMUSG00000034484	0.336315	1.70954e-12
ENSMUSG00000024065	-0.606019	1.85175e-12
ENSMUSG00000028238	-0.36334	1.94356e-12
ENSMUSG00000059327	-1.18684	1.97135e-12
ENSMUSG00000040010	0.563377	2.05216e-12
ENSMUSG00000005124	-0.407117	2.21784e-12
ENSMUSG00000008393	0.439672	2.56524e-12
ENSMUSG00000120992	0.723136	3.09657e-12
ENSMUSG00000049723	-0.347361	3.63333e-12
ENSMUSG00000024640	0.655544	3.76263e-12
ENSMUSG00000057751	-1.14442	3.84855e-12
ENSMUSG00000016024	-0.881589	4.51104e-12
ENSMUSG00000051439	-0.319574	4.58441e-12
ENSMUSG00000039476	0.425625	4.61821e-12
ENSMUSG00000056481	0.619326	4.61821e-12
ENSMUSG00000033910	-2.39369	5.12419e-12
ENSMUSG00000038508	0.464704	5.66084e-12
ENSMUSG00000029338	-0.366663	6.28554e-12
ENSMUSG00000056091	0.42041	8.06601e-12
ENSMUSG00000033060	-1.0318	9.04562e-12
ENSMUSG00000032014	0.522632	9.58281e-12
ENSMUSG00000056201	0.250976	9.79883e-12
ENSMUSG00000038059	0.597137	1.05556e-11
ENSMUSG00000027500	0.982783	1.09579e-11
ENSMUSG00000001128	0.353962	1.15502e-11
ENSMUSG00000023232	1.42659	1.31291e-11
ENSMUSG00000032218	1.17226	1.32461e-11
ENSMUSG00000031207	0.234371	1.33064e-11
ENSMUSG00000038400	0.412839	1.39135e-11
ENSMUSG00000036256	0.266842	1.39924e-11
ENSMUSG00000025510	0.387264	1.96087e-11
ENSMUSG00000061878	-0.624669	1.9803e-11
ENSMUSG00000078122	-0.607176	2.23174e-11
ENSMUSG00000012889	-0.659181	2.26717e-11
ENSMUSG00000024772	0.331069	2.30945e-11
ENSMUSG00000029401	-0.39691	2.3579e-11
ENSMUSG00000032374	-0.386397	2.67662e-11
ENSMUSG00000055172	-0.540968	2.85486e-11
ENSMUSG00000062822	-0.645021	2.97507e-11
ENSMUSG00000079293	-0.418302	3.00119e-11
ENSMUSG00000042745	0.514608	3.02136e-11
ENSMUSG00000035279	0.803656	3.14873e-11
ENSMUSG00000079022	-2.43088	3.21289e-11
ENSMUSG00000026509	0.297677	3.66976e-11
ENSMUSG00000021403	1.6866	3.9783e-11
ENSMUSG00000034614	-0.77071	4.56599e-11
ENSMUSG00000079018	0.649712	4.64518e-11
ENSMUSG00000023945	1.81565	5.07712e-11
ENSMUSG00000031099	-1.29032	5.5579e-11
ENSMUSG00000000093	-1.41251	5.81118e-11
ENSMUSG00000055413	-0.957018	6.12528e-11
ENSMUSG00000039405	0.422955	6.32244e-11
ENSMUSG00000021665	0.299427	6.36387e-11
ENSMUSG00000039252	-1.77195	6.68072e-11
ENSMUSG00000029994	-0.281456	6.75134e-11
ENSMUSG00000019775	0.843853	6.75134e-11
ENSMUSG00000074486	-0.854626	7.30333e-11
ENSMUSG00000029287	-0.512151	7.37886e-11
ENSMUSG00000022180	0.359692	7.99723e-11
ENSMUSG00000035273	-0.327574	1.03106e-10
ENSMUSG00000020986	0.381619	1.10104e-10
ENSMUSG00000039542	0.68203	1.12808e-10
ENSMUSG00000022156	-0.786568	1.23512e-10
ENSMUSG00000034652	-0.349043	1.2471e-10
ENSMUSG00000022894	-0.585122	1.2471e-10
ENSMUSG00000026656	0.263221	1.28077e-10
ENSMUSG00000041608	-1.83027	1.44904e-10
ENSMUSG00000058135	-0.303328	1.56873e-10
ENSMUSG00000040350	-0.801491	1.83538e-10
ENSMUSG00000003882	-0.42693	1.88236e-10
ENSMUSG00000013846	-0.379872	2.19066e-10
ENSMUSG00000022122	-0.798664	2.23248e-10
ENSMUSG00000039153	-0.47753	2.33449e-10
ENSMUSG00000006800	0.341067	2.33464e-10
ENSMUSG00000002944	-0.340868	2.34896e-10
ENSMUSG00000028698	-0.557582	2.46648e-10
ENSMUSG00000027230	-0.374984	2.48611e-10
ENSMUSG00000031972	0.750446	2.48611e-10
ENSMUSG00000048279	0.751239	2.55954e-10
ENSMUSG00000025809	0.264502	2.91943e-10
ENSMUSG00000022791	0.408586	2.93254e-10
ENSMUSG00000006398	1.04136	2.95359e-10
ENSMUSG00000004044	0.309801	2.97472e-10
ENSMUSG00000110981	1.75939	2.97472e-10
ENSMUSG00000031555	0.29243	3.00223e-10
ENSMUSG00000022150	0.27067	3.00781e-10
ENSMUSG00000006014	1.62221	3.11189e-10
ENSMUSG00000033453	-3.12737	3.11189e-10
ENSMUSG00000021806	-0.496984	3.81692e-10
ENSMUSG00000056427	-0.499368	3.81692e-10
ENSMUSG00000026605	1.40788	4.02672e-10
ENSMUSG00000059456	-0.265092	4.19801e-10
ENSMUSG00000024242	-0.330524	4.23622e-10
ENSMUSG00000055980	-0.649925	5.24708e-10
ENSMUSG00000000682	0.41857	5.57832e-10
ENSMUSG00000042265	1.37466	6.17139e-10
ENSMUSG00000085396	-0.588232	6.73221e-10
ENSMUSG00000003411	0.90125	6.85453e-10
ENSMUSG00000074483	-0.902674	6.89291e-10
ENSMUSG00000010476	-0.805853	7.12491e-10
ENSMUSG00000034463	-0.464112	7.13409e-10
ENSMUSG00000000489	-0.389187	7.17322e-10
ENSMUSG00000030022	-0.982769	7.32717e-10
ENSMUSG00000020205	0.674553	7.65707e-10
ENSMUSG00000030867	1.08143	7.65707e-10
ENSMUSG00000117990	1.76801	7.87814e-10
ENSMUSG00000031166	-0.362854	8.13318e-10
ENSMUSG00000034612	-0.432982	8.13318e-10
ENSMUSG00000024085	0.312745	8.48385e-10
ENSMUSG00000062760	1.90729	8.48965e-10
ENSMUSG00000028480	0.548394	8.53826e-10
ENSMUSG00000017969	-1.06417	8.84106e-10
ENSMUSG00000107476	-0.692225	1.17872e-09
ENSMUSG00000056498	0.634784	1.2825e-09
ENSMUSG00000027322	0.677176	1.33351e-09
ENSMUSG00000028583	0.608931	1.33351e-09
ENSMUSG00000042793	0.561973	1.39348e-09
ENSMUSG00000015653	0.421724	1.48634e-09
ENSMUSG00000037712	0.296484	1.55383e-09
ENSMUSG00000032179	-0.68184	1.7253e-09
ENSMUSG00000026547	0.3181	1.77442e-09
ENSMUSG00000026938	1.12695	1.80084e-09
ENSMUSG00000058818	-0.315918	1.80994e-09
ENSMUSG00000040181	-1.596	1.81697e-09
ENSMUSG00000001403	1.109	2.00323e-09
ENSMUSG00000031827	0.283391	2.04601e-09
ENSMUSG00000024299	-0.448266	2.08433e-09
ENSMUSG00000038252	0.66723	2.27449e-09
ENSMUSG00000002808	-0.329016	2.33196e-09
ENSMUSG00000052957	-0.447864	2.38944e-09
ENSMUSG00000029761	0.283271	2.51739e-09
ENSMUSG00000036896	0.244415	2.54809e-09
ENSMUSG00000030707	0.26339	2.7967e-09
ENSMUSG00000025352	-0.651831	3.0115e-09
ENSMUSG00000042349	-0.373862	3.37463e-09
ENSMUSG00000021732	2.50016	3.41519e-09
ENSMUSG00000022665	-0.285782	3.62593e-09
ENSMUSG00000034160	-0.295756	3.96451e-09
ENSMUSG00000032803	0.286873	3.98347e-09
ENSMUSG00000075590	-0.946921	4.25975e-09
ENSMUSG00000040998	0.488544	4.66888e-09
ENSMUSG00000029860	0.369031	4.79072e-09
ENSMUSG00000036777	0.776287	4.82646e-09
ENSMUSG00000027894	1.0898	4.82646e-09
ENSMUSG00000013921	0.485396	5.07246e-09
ENSMUSG00000031740	-0.338312	5.1164e-09
ENSMUSG00000006651	0.456664	5.12052e-09
ENSMUSG00000057614	-0.643336	5.15026e-09
ENSMUSG00000030770	0.295485	5.18449e-09
ENSMUSG00000042644	0.422395	6.03132e-09
ENSMUSG00000037613	0.499957	6.15224e-09
ENSMUSG00000027358	-0.977908	6.94295e-09
ENSMUSG00000019970	0.328347	7.00481e-09
ENSMUSG00000032380	-1.87702	7.00481e-09
ENSMUSG00000046223	0.463041	7.05998e-09
ENSMUSG00000034205	0.321144	7.21496e-09
ENSMUSG00000041354	-0.317466	8.75601e-09
ENSMUSG00000027955	0.346366	8.79248e-09
ENSMUSG00000032899	1.2662	8.81876e-09
ENSMUSG00000022443	0.276651	9.01895e-09
ENSMUSG00000019843	0.338579	9.16471e-09
ENSMUSG00000021136	0.691045	1.00734e-08
ENSMUSG00000039191	0.250433	1.02111e-08
ENSMUSG00000030468	0.71079	1.02114e-08
ENSMUSG00000003382	-0.299042	1.10837e-08
ENSMUSG00000050315	0.593117	1.13597e-08
ENSMUSG00000005470	0.901225	1.13597e-08
ENSMUSG00000020827	-0.360698	1.15736e-08
ENSMUSG00000024150	0.248558	1.18191e-08
ENSMUSG00000019179	0.274466	1.21129e-08
ENSMUSG00000024049	-0.462909	1.23316e-08
ENSMUSG00000001663	-0.934674	1.25528e-08
ENSMUSG00000033685	0.260104	1.27808e-08
ENSMUSG00000027833	-0.503752	1.27808e-08
ENSMUSG00000001525	0.249648	1.3171e-08
ENSMUSG00000048327	1.20656	1.36102e-08
ENSMUSG00000032231	0.252953	1.3642e-08
ENSMUSG00000000120	-2.32101	1.3642e-08
ENSMUSG00000027469	0.779533	1.39182e-08
ENSMUSG00000038352	-0.602747	1.41385e-08
ENSMUSG00000027188	-0.619579	1.44539e-08
ENSMUSG00000006344	-0.603058	1.46657e-08
ENSMUSG00000028832	0.603518	1.49589e-08
ENSMUSG00000032355	-1.25967	1.78843e-08
ENSMUSG00000062661	0.477314	1.85528e-08
ENSMUSG00000039462	-0.690503	1.87625e-08
ENSMUSG00000032366	-0.246444	1.89785e-08
ENSMUSG00000021270	0.393575	1.8995e-08
ENSMUSG00000049555	-0.888141	1.93406e-08
ENSMUSG00000112023	-0.577205	1.9633e-08
ENSMUSG00000024593	1.01534	2.00578e-08
ENSMUSG00000089809	-0.309978	2.03586e-08
ENSMUSG00000023030	-0.327433	2.1471e-08
ENSMUSG00000045441	-0.876801	2.1955e-08
ENSMUSG00000029334	0.823078	2.22981e-08
ENSMUSG00000062980	-0.586996	2.29645e-08
ENSMUSG00000060568	-1.09172	2.29645e-08
ENSMUSG00000002900	0.297753	2.47379e-08
ENSMUSG00000004207	-0.169264	2.73293e-08
ENSMUSG00000021990	-0.431132	2.73293e-08
ENSMUSG00000027858	0.746274	3.10634e-08
ENSMUSG00000020218	-0.484222	3.49197e-08
ENSMUSG00000002831	0.558834	3.52245e-08
ENSMUSG00000040084	0.822258	3.52377e-08
ENSMUSG00000021360	0.585483	3.56083e-08
ENSMUSG00000068220	0.298196	3.64066e-08
ENSMUSG00000020326	0.29195	3.73284e-08
ENSMUSG00000045932	0.433702	3.87283e-08
ENSMUSG00000013089	0.308787	4.14942e-08
ENSMUSG00000063531	1.52308	4.61764e-08
ENSMUSG00000053965	-0.60637	4.69601e-08
ENSMUSG00000036181	-0.289677	5.16358e-08
ENSMUSG00000001119	-0.29696	5.23666e-08
ENSMUSG00000057457	-1.70281	5.24924e-08
ENSMUSG00000041959	0.401597	5.3115e-08
ENSMUSG00000027254	0.38884	5.69606e-08
ENSMUSG00000022181	-1.8349	5.79705e-08
ENSMUSG00000067279	-1.43741	5.9835e-08
ENSMUSG00000070720	-0.888659	6.21017e-08
ENSMUSG00000015354	1.04415	6.25781e-08
ENSMUSG00000097754	3.34245	6.47127e-08
ENSMUSG00000021733	0.391714	6.48526e-08
ENSMUSG00000008398	0.347563	6.8373e-08
ENSMUSG00000003032	0.46537	7.10669e-08
ENSMUSG00000053398	0.463166	8.20062e-08
ENSMUSG00000014542	2.58088	8.61138e-08
ENSMUSG00000027306	1.20063	8.83222e-08
ENSMUSG00000047250	0.502734	9.18895e-08
ENSMUSG00000022199	-0.777251	9.24398e-08
ENSMUSG00000027460	-0.352286	1.02096e-07
ENSMUSG00000041936	-0.330484	1.12369e-07
ENSMUSG00000005410	0.543486	1.12369e-07
ENSMUSG00000024486	0.589252	1.15296e-07
ENSMUSG00000036446	-2.22185	1.17071e-07
ENSMUSG00000058806	-2.513	1.2124e-07
ENSMUSG00000028413	0.235146	1.22057e-07
ENSMUSG00000054364	0.216215	1.26285e-07
ENSMUSG00000015947	0.326542	1.34529e-07
ENSMUSG00000019846	-0.418973	1.34529e-07
ENSMUSG00000022231	-0.869168	1.37124e-07
ENSMUSG00000027881	-0.398178	1.37298e-07
ENSMUSG00000020900	0.47821	1.41104e-07
ENSMUSG00000024043	-0.889694	1.44204e-07
ENSMUSG00000000628	0.29776	1.44979e-07
ENSMUSG00000091243	0.311915	1.47224e-07
ENSMUSG00000025650	0.825924	1.53288e-07
ENSMUSG00000005800	0.832714	1.53885e-07
ENSMUSG00000021280	-1.16458	1.53974e-07
ENSMUSG00000049420	1.14383	1.59455e-07
ENSMUSG00000021171	0.275611	1.6089e-07
ENSMUSG00000047414	0.522109	1.65868e-07
ENSMUSG00000045672	-0.847034	1.67803e-07
ENSMUSG00000026889	0.516481	1.71199e-07
ENSMUSG00000036570	-1.13754	1.74743e-07
ENSMUSG00000019122	0.451206	1.84366e-07
ENSMUSG00000031616	-0.667758	1.92722e-07
ENSMUSG00000063511	-0.380962	2.00054e-07
ENSMUSG00000030835	0.265644	2.00188e-07
ENSMUSG00000074264	-1.38534	2.07936e-07
ENSMUSG00000028211	-0.266685	2.08755e-07
ENSMUSG00000026051	-1.21805	2.11579e-07
ENSMUSG00000010097	-0.35362	2.221e-07
ENSMUSG00000024140	-0.335233	2.24148e-07
ENSMUSG00000022747	-0.834624	2.38403e-07
ENSMUSG00000030729	0.330558	2.40338e-07
ENSMUSG00000058254	-0.8351	2.41019e-07
ENSMUSG00000061175	-0.263433	2.52967e-07
ENSMUSG00000041120	0.349848	2.55658e-07
ENSMUSG00000032135	0.504007	2.55658e-07
ENSMUSG00000036353	0.589645	2.55789e-07
ENSMUSG00000022102	0.48425	2.71026e-07
ENSMUSG00000056529	-0.379504	2.74686e-07
ENSMUSG00000046718	0.264757	2.7647e-07
ENSMUSG00000032252	0.45164	2.76518e-07
ENSMUSG00000020901	-0.317602	3.03909e-07
ENSMUSG00000001552	0.536312	3.21446e-07
ENSMUSG00000040918	0.412892	3.41477e-07
ENSMUSG00000048078	-1.1214	3.47326e-07
ENSMUSG00000020330	1.0041	3.52202e-07
ENSMUSG00000024990	-1.36803	3.55476e-07
ENSMUSG00000005103	0.203814	3.82016e-07
ENSMUSG00000024781	-0.22789	3.88828e-07
ENSMUSG00000027208	0.25297	3.99821e-07
ENSMUSG00000015850	0.423602	4.04667e-07
ENSMUSG00000019942	0.595269	4.09305e-07
ENSMUSG00000005142	0.18461	4.20554e-07
ENSMUSG00000005125	-0.428681	4.20554e-07
ENSMUSG00000038807	0.664063	4.20554e-07
ENSMUSG00000032254	0.805679	4.20554e-07
ENSMUSG00000055065	-0.21817	4.22343e-07
ENSMUSG00000022261	-0.305073	4.47778e-07
ENSMUSG00000068739	0.235152	5.03736e-07
ENSMUSG00000030268	0.515785	5.078e-07
ENSMUSG00000032712	-0.398859	5.25519e-07
ENSMUSG00000023191	-0.373123	5.7415e-07
ENSMUSG00000027829	-0.386996	5.9267e-07
ENSMUSG00000027805	0.500651	5.96573e-07
ENSMUSG00000019539	-0.301412	6.18448e-07
ENSMUSG00000015647	0.526995	6.19796e-07
ENSMUSG00000022018	-1.43566	6.19796e-07
ENSMUSG00000040459	-0.465689	6.23011e-07
ENSMUSG00000021390	-0.614262	6.46472e-07
ENSMUSG00000034220	0.306657	6.56568e-07
ENSMUSG00000001123	0.264109	6.56568e-07
ENSMUSG00000037072	0.292128	6.78984e-07
ENSMUSG00000038943	0.886616	6.86974e-07
ENSMUSG00000045136	0.927219	6.94817e-07
ENSMUSG00000079017	0.554424	7.19049e-07
ENSMUSG00000029254	-0.435916	7.27515e-07
ENSMUSG00000022367	0.442959	7.56409e-07
ENSMUSG00000038233	-1.47299	7.71761e-07
ENSMUSG00000029061	-0.375142	7.74873e-07
ENSMUSG00000021495	-0.44072	7.87234e-07
ENSMUSG00000024066	-0.218995	7.97783e-07
ENSMUSG00000025969	-0.230852	8.10469e-07
ENSMUSG00000025574	0.658629	8.10567e-07
ENSMUSG00000032911	0.632179	8.21155e-07
ENSMUSG00000021367	0.924543	8.21155e-07
ENSMUSG00000032715	0.693984	8.35905e-07
ENSMUSG00000028551	0.475423	8.54182e-07
ENSMUSG00000043336	0.31753	9.07857e-07
ENSMUSG00000050931	-0.444054	9.07857e-07
ENSMUSG00000038172	0.333968	9.32075e-07
ENSMUSG00000003779	0.806238	9.32075e-07
ENSMUSG00000024163	-0.44762	9.34391e-07
ENSMUSG00000020674	0.446653	1.00592e-06
ENSMUSG00000024896	0.418353	1.01574e-06
ENSMUSG00000015950	0.212719	1.04895e-06
ENSMUSG00000025854	-0.282716	1.07301e-06
ENSMUSG00000020777	0.272081	1.07301e-06
ENSMUSG00000022438	0.286138	1.07968e-06
ENSMUSG00000040713	-0.178826	1.10038e-06
ENSMUSG00000041375	-0.348289	1.10038e-06
ENSMUSG00000022677	0.437883	1.13657e-06
ENSMUSG00000048644	0.429355	1.22104e-06
ENSMUSG00000050721	-0.236555	1.28258e-06
ENSMUSG00000049775	0.274244	1.34277e-06
ENSMUSG00000105987	0.260379	1.34434e-06
ENSMUSG00000040415	-0.368591	1.37245e-06
ENSMUSG00000017466	0.175954	1.39111e-06
ENSMUSG00000043587	0.335018	1.39111e-06
ENSMUSG00000022887	0.477305	1.45051e-06
ENSMUSG00000042129	-0.271689	1.47541e-06
ENSMUSG00000040938	1.11588	1.47541e-06
ENSMUSG00000024754	-0.320562	1.48729e-06
ENSMUSG00000026390	0.510858	1.49556e-06
ENSMUSG00000020689	0.435549	1.49556e-06
ENSMUSG00000007908	-0.800444	1.49556e-06
ENSMUSG00000024769	-0.328258	1.51588e-06
ENSMUSG00000032387	0.596511	1.52838e-06
ENSMUSG00000062929	0.389586	1.53979e-06
ENSMUSG00000023951	-0.310318	1.5418e-06
ENSMUSG00000028745	0.205215	1.54771e-06
ENSMUSG00000066152	-0.327221	1.62458e-06
ENSMUSG00000097451	1.81129	1.65286e-06
ENSMUSG00000028478	0.179983	1.71896e-06
ENSMUSG00000028339	-0.466205	1.74485e-06
ENSMUSG00000023885	-0.23901	1.75585e-06
ENSMUSG00000076441	0.527864	1.78508e-06
ENSMUSG00000020844	0.36281	1.82171e-06
ENSMUSG00000020400	-0.275189	1.84833e-06
ENSMUSG00000059256	-1.44124	1.96111e-06
ENSMUSG00000019832	0.305657	1.99386e-06
ENSMUSG00000031980	-1.13767	2.02184e-06
ENSMUSG00000068748	0.626977	2.15176e-06
ENSMUSG00000027215	-0.263952	2.17772e-06
ENSMUSG00000004951	0.398151	2.17774e-06
ENSMUSG00000043079	-0.380244	2.24702e-06
ENSMUSG00000016664	0.250887	2.27626e-06
ENSMUSG00000019088	-0.297809	2.32141e-06
ENSMUSG00000023495	0.351533	2.32141e-06
ENSMUSG00000034854	-0.246798	2.37971e-06
ENSMUSG00000002055	0.883875	2.39894e-06
ENSMUSG00000034771	-0.897483	2.42975e-06
ENSMUSG00000058290	0.979187	2.43964e-06
ENSMUSG00000035835	-0.97053	2.48403e-06
ENSMUSG00000048706	0.298708	2.58659e-06
ENSMUSG00000062515	-0.412945	2.60109e-06
ENSMUSG00000007850	-0.293532	2.62238e-06
ENSMUSG00000034708	0.190944	2.62878e-06
ENSMUSG00000029455	0.157419	2.66425e-06
ENSMUSG00000031520	-1.61636	2.74752e-06
ENSMUSG00000043259	-0.761021	2.75109e-06
ENSMUSG00000020715	-0.325313	2.77658e-06
ENSMUSG00000048922	1.10047	2.78792e-06
ENSMUSG00000007041	0.207997	2.95673e-06
ENSMUSG00000015202	-0.510812	2.97251e-06
ENSMUSG00000015852	0.228771	3.08454e-06
ENSMUSG00000021662	0.583151	3.08454e-06
ENSMUSG00000073530	-1.08565	3.10071e-06
ENSMUSG00000020241	-0.286872	3.18105e-06
ENSMUSG00000002625	-0.390608	3.22541e-06
ENSMUSG00000034573	-0.414965	3.24157e-06
ENSMUSG00000021943	-1.18935	3.2868e-06
ENSMUSG00000029718	-0.25969	3.52311e-06
ENSMUSG00000097589	-0.714811	3.61492e-06
ENSMUSG00000020897	0.874562	3.63556e-06
ENSMUSG00000049521	-0.396229	3.65219e-06
ENSMUSG00000021822	0.23315	3.76031e-06
ENSMUSG00000030560	0.21675	3.87172e-06
ENSMUSG00000041842	0.511602	3.87322e-06
ENSMUSG00000026879	0.170694	3.93471e-06
ENSMUSG00000022148	-0.245225	3.93471e-06
ENSMUSG00000011008	-0.413016	4.00982e-06
ENSMUSG00000040613	-0.188115	4.01095e-06
ENSMUSG00000022385	0.431516	4.48513e-06
ENSMUSG00000030789	-0.322668	4.49312e-06
ENSMUSG00000029373	0.478987	4.56439e-06
ENSMUSG00000070469	-0.420471	4.60958e-06
ENSMUSG00000023505	0.921793	4.69988e-06
ENSMUSG00000054555	-0.630258	4.70586e-06
ENSMUSG00000031996	-0.169679	4.88984e-06
ENSMUSG00000038502	-0.309748	4.91234e-06
ENSMUSG00000029177	0.730731	4.99831e-06
ENSMUSG00000054720	0.602994	5.01433e-06
ENSMUSG00000017390	0.423427	5.0817e-06
ENSMUSG00000041164	-0.321863	5.13442e-06
ENSMUSG00000029068	-0.355617	5.13844e-06
ENSMUSG00000004098	-0.413686	5.20971e-06
ENSMUSG00000026305	0.246532	5.21399e-06
ENSMUSG00000032295	-0.335845	5.24656e-06
ENSMUSG00000027318	-0.580617	5.34328e-06
ENSMUSG00000024268	1.02591	5.42179e-06
ENSMUSG00000026579	1.25483	5.51498e-06
ENSMUSG00000037405	-0.309064	5.67289e-06
ENSMUSG00000001750	-0.284613	5.69984e-06
ENSMUSG00000095041	-0.535734	5.73126e-06
ENSMUSG00000036854	0.563791	5.82721e-06
ENSMUSG00000033740	-0.63673	6.06216e-06
ENSMUSG00000059195	0.411198	6.11137e-06
ENSMUSG00000070427	0.533052	6.11137e-06
ENSMUSG00000025555	0.422955	6.15509e-06
ENSMUSG00000034295	-0.845616	6.15995e-06
ENSMUSG00000050335	-0.200171	6.16526e-06
ENSMUSG00000020340	-0.27186	6.17731e-06
ENSMUSG00000033577	-0.409495	6.37762e-06
ENSMUSG00000001864	0.857208	6.49852e-06
ENSMUSG00000028028	-0.36386	6.54088e-06
ENSMUSG00000042286	0.283414	6.5724e-06
ENSMUSG00000020823	0.219471	6.69475e-06
ENSMUSG00000043923	-0.741791	6.69715e-06
ENSMUSG00000025085	-0.797847	7.42058e-06
ENSMUSG00000098557	0.245345	7.57616e-06
ENSMUSG00000090086	-0.863908	7.60526e-06
ENSMUSG00000068566	0.232689	7.89178e-06
ENSMUSG00000038738	-0.898083	8.03621e-06
ENSMUSG00000032024	-0.418116	8.57156e-06
ENSMUSG00000059173	-1.39874	8.6325e-06
ENSMUSG00000027309	0.321165	9.05311e-06
ENSMUSG00000028197	-0.840238	9.12563e-06
ENSMUSG00000034675	0.333059	9.30015e-06
ENSMUSG00000031342	-0.542382	9.41554e-06
ENSMUSG00000034981	0.538493	9.44936e-06
ENSMUSG00000031304	-0.458816	1.0341e-05
ENSMUSG00000063193	-0.216146	1.03581e-05
ENSMUSG00000030187	0.746808	1.06153e-05
ENSMUSG00000062510	1.15109	1.06153e-05
ENSMUSG00000034906	0.691726	1.06519e-05
ENSMUSG00000001020	1.20284	1.06519e-05
ENSMUSG00000034157	-0.286863	1.06688e-05
ENSMUSG00000024381	0.201066	1.09994e-05
ENSMUSG00000025473	0.212779	1.13344e-05
ENSMUSG00000044533	0.181951	1.15701e-05
ENSMUSG00000028439	-0.289358	1.16276e-05
ENSMUSG00000022479	0.535588	1.22206e-05
ENSMUSG00000026042	-0.19321	1.22612e-05
ENSMUSG00000026012	-0.497473	1.23743e-05
ENSMUSG00000031451	-0.152752	1.26096e-05
ENSMUSG00000023947	-0.451088	1.26726e-05
ENSMUSG00000040990	0.215606	1.2746e-05
ENSMUSG00000026811	-0.337148	1.29138e-05
ENSMUSG00000031851	0.374287	1.30589e-05
ENSMUSG00000015053	1.39824	1.31237e-05
ENSMUSG00000036617	-0.373855	1.31466e-05
ENSMUSG00000052833	0.257451	1.3194e-05
ENSMUSG00000102813	-0.950577	1.33913e-05
ENSMUSG00000060470	-1.29804	1.36906e-05
ENSMUSG00000058486	-0.239202	1.4401e-05
ENSMUSG00000021477	0.185864	1.44084e-05
ENSMUSG00000022469	-0.402816	1.44084e-05
ENSMUSG00000033623	0.275952	1.44138e-05
ENSMUSG00000049037	-0.400248	1.44908e-05
ENSMUSG00000033491	-0.718018	1.45373e-05
ENSMUSG00000028248	-0.360746	1.48093e-05
ENSMUSG00000033352	0.273939	1.51784e-05
ENSMUSG00000047592	0.413566	1.52545e-05
ENSMUSG00000029755	-0.566956	1.52545e-05
ENSMUSG00000044712	-0.395639	1.55405e-05
ENSMUSG00000025068	0.269667	1.5899e-05
ENSMUSG00000057969	-0.800319	1.5899e-05
ENSMUSG00000004655	0.364048	1.6754e-05
ENSMUSG00000038991	0.19887	1.73589e-05
ENSMUSG00000026564	-0.564964	1.74773e-05
ENSMUSG00000035150	0.273701	1.74865e-05
ENSMUSG00000043939	0.409659	1.80978e-05
ENSMUSG00000041431	0.798148	1.87946e-05
ENSMUSG00000031799	0.201623	1.90487e-05
ENSMUSG00000006356	0.276339	1.95314e-05
ENSMUSG00000029838	2.02131	1.95314e-05
ENSMUSG00000020788	0.499932	1.95902e-05
ENSMUSG00000047945	0.289799	1.97281e-05
ENSMUSG00000019889	0.402276	2.00543e-05
ENSMUSG00000019432	-0.255138	2.00599e-05
ENSMUSG00000022636	-0.279417	2.01412e-05
ENSMUSG00000024677	0.318641	2.11555e-05
ENSMUSG00000026170	-0.488448	2.23943e-05
ENSMUSG00000025006	0.374911	2.31319e-05
ENSMUSG00000036931	-0.530532	2.33194e-05
ENSMUSG00000041552	-1.26508	2.37526e-05
ENSMUSG00000005533	0.340413	2.4467e-05
ENSMUSG00000027699	0.726877	2.46069e-05
ENSMUSG00000069833	0.293437	2.51359e-05
ENSMUSG00000029060	-0.260055	2.51359e-05
ENSMUSG00000035964	2.39358	2.52287e-05
ENSMUSG00000016995	-1.00177	2.58169e-05
ENSMUSG00000012405	0.219444	2.62604e-05
ENSMUSG00000059498	0.184174	2.6548e-05
ENSMUSG00000074896	0.38528	2.7577e-05
ENSMUSG00000004698	0.586675	2.76982e-05
ENSMUSG00000008845	0.721569	2.85933e-05
ENSMUSG00000037544	0.878998	2.88617e-05
ENSMUSG00000028552	0.217509	2.90236e-05
ENSMUSG00000002108	-0.395206	2.90236e-05
ENSMUSG00000015340	-0.177515	2.97871e-05
ENSMUSG00000028957	-0.485242	2.99611e-05
ENSMUSG00000056492	-0.272938	3.04907e-05
ENSMUSG00000028613	0.598178	3.07011e-05
ENSMUSG00000001995	0.315404	3.07446e-05
ENSMUSG00000068747	0.294022	3.19633e-05
ENSMUSG00000080316	-0.641109	3.20935e-05
ENSMUSG00000028937	0.327957	3.22956e-05
ENSMUSG00000028883	0.67249	3.23292e-05
ENSMUSG00000033207	-0.384437	3.259e-05
ENSMUSG00000073409	-2.54263	3.259e-05
ENSMUSG00000027610	0.385476	3.3345e-05
ENSMUSG00000046714	0.439333	3.36614e-05
ENSMUSG00000022033	1.02331	3.41603e-05
ENSMUSG00000025701	0.678359	3.41681e-05
ENSMUSG00000025232	-0.137863	3.49072e-05
ENSMUSG00000030930	-0.513126	3.5081e-05
ENSMUSG00000026640	-0.406424	3.58158e-05
ENSMUSG00000028955	0.232508	3.65462e-05
ENSMUSG00000029070	-0.205648	3.73171e-05
ENSMUSG00000056486	-0.743166	3.73171e-05
ENSMUSG00000054196	0.398618	3.78836e-05
ENSMUSG00000020493	1.03041	3.82114e-05
ENSMUSG00000019849	0.341377	3.84269e-05
ENSMUSG00000029730	0.444797	3.86636e-05
ENSMUSG00000034311	1.00892	3.91366e-05
ENSMUSG00000036904	-0.399216	3.9305e-05
ENSMUSG00000031015	-0.263108	4.02188e-05
ENSMUSG00000039942	-0.456593	4.06456e-05
ENSMUSG00000018677	0.246673	4.22117e-05
ENSMUSG00000030222	-0.965802	4.23338e-05
ENSMUSG00000034616	-0.260737	4.37237e-05
ENSMUSG00000021215	0.348223	4.46652e-05
ENSMUSG00000006457	-0.950589	4.48596e-05
ENSMUSG00000036275	0.186942	4.57042e-05
ENSMUSG00000025887	-0.404871	4.61881e-05
ENSMUSG00000023992	-0.154222	4.69522e-05
ENSMUSG00000037725	0.835889	4.80028e-05
ENSMUSG00000021591	0.295344	4.87606e-05
ENSMUSG00000021950	0.541082	4.90926e-05
ENSMUSG00000038884	-0.547671	4.92309e-05
ENSMUSG00000029516	0.977094	4.94496e-05
ENSMUSG00000062729	-0.399502	4.9558e-05
ENSMUSG00000034863	-0.353588	4.95813e-05
ENSMUSG00000019039	-0.369852	4.95813e-05
ENSMUSG00000057604	-0.489306	4.98623e-05
ENSMUSG00000002763	-0.274233	5.11431e-05
ENSMUSG00000044037	-0.382429	5.15632e-05
ENSMUSG00000021134	-0.207179	5.16854e-05
ENSMUSG00000117465	1.31599	5.16854e-05
ENSMUSG00000068329	-0.280782	5.18585e-05
ENSMUSG00000030513	-0.550724	5.41415e-05
ENSMUSG00000001507	0.588092	5.45205e-05
ENSMUSG00000051682	0.853717	5.60884e-05
ENSMUSG00000001576	0.212066	5.62229e-05
ENSMUSG00000032377	-0.396944	5.62229e-05
ENSMUSG00000001517	0.645278	5.64858e-05
ENSMUSG00000027002	0.230635	5.68328e-05
ENSMUSG00000023972	0.241357	5.74859e-05
ENSMUSG00000031146	0.246451	5.87438e-05
ENSMUSG00000004885	1.09374	5.9347e-05
ENSMUSG00000033965	-0.732753	6.02761e-05
ENSMUSG00000040520	0.33877	6.15068e-05
ENSMUSG00000074677	0.520103	6.23296e-05
ENSMUSG00000062906	-0.442256	6.55787e-05
ENSMUSG00000004952	-0.272976	6.5778e-05
ENSMUSG00000028793	-0.247669	6.62989e-05
ENSMUSG00000106734	-0.49153	6.64272e-05
ENSMUSG00000041481	-2.4918	6.65002e-05
ENSMUSG00000020069	-0.548349	6.66667e-05
ENSMUSG00000023274	-0.983143	6.67698e-05
ENSMUSG00000061028	-0.414719	6.68624e-05
ENSMUSG00000068270	0.751992	6.68624e-05
ENSMUSG00000057182	-3.53057	6.68999e-05
ENSMUSG00000025804	1.12514	6.8267e-05
ENSMUSG00000033788	-0.289517	6.91549e-05
ENSMUSG00000026355	0.325922	6.91549e-05
ENSMUSG00000017716	0.883591	6.93886e-05
ENSMUSG00000026667	0.224926	6.95045e-05
ENSMUSG00000007603	-0.351147	7.04086e-05
ENSMUSG00000033998	-1.96344	7.04086e-05
ENSMUSG00000004187	-0.79975	7.11677e-05
ENSMUSG00000053746	0.472711	7.2102e-05
ENSMUSG00000060802	-0.222937	7.29778e-05
ENSMUSG00000022360	0.370773	7.38439e-05
ENSMUSG00000032352	-0.542394	7.83718e-05
ENSMUSG00000033526	-0.363625	7.83729e-05
ENSMUSG00000029641	-0.817567	8.062e-05
ENSMUSG00000020186	0.33279	8.10395e-05
ENSMUSG00000035545	-0.563716	8.14135e-05
ENSMUSG00000020422	-0.21647	8.23674e-05
ENSMUSG00000026683	0.909844	8.38628e-05
ENSMUSG00000040151	0.271312	8.39008e-05
ENSMUSG00000053886	-1.5779	8.45214e-05
ENSMUSG00000029465	0.199299	8.51972e-05
ENSMUSG00000039960	0.643859	8.57035e-05
ENSMUSG00000028068	0.610587	8.57187e-05
ENSMUSG00000027221	0.775518	8.57884e-05
ENSMUSG00000034066	-0.489845	8.5903e-05
ENSMUSG00000028063	0.158385	8.67611e-05
ENSMUSG00000024590	0.634737	8.75607e-05
ENSMUSG00000111556	-2.64235	8.8787e-05
ENSMUSG00000055322	0.382589	9.03934e-05
ENSMUSG00000034445	-0.319553	9.08882e-05
ENSMUSG00000043943	-0.678831	9.16283e-05
ENSMUSG00000039474	0.351711	9.23014e-05
ENSMUSG00000071644	0.185985	9.24783e-05
ENSMUSG00000025138	-0.267962	9.39926e-05
ENSMUSG00000038963	0.766623	9.63563e-05
ENSMUSG00000031672	0.267657	9.76395e-05
ENSMUSG00000045328	0.858965	9.77462e-05
ENSMUSG00000027316	0.573086	9.98149e-05
ENSMUSG00000039197	0.389017	9.98427e-05
ENSMUSG00000040612	-0.930601	0.000101549
ENSMUSG00000053411	-0.489582	0.000104981
ENSMUSG00000039187	1.62228	0.000105549
ENSMUSG00000040663	0.653604	0.000108306
ENSMUSG00000020263	-0.262826	0.000109736
ENSMUSG00000041028	0.170472	0.000110058
ENSMUSG00000057789	0.274748	0.000112014
ENSMUSG00000027210	0.922493	0.000117893
ENSMUSG00000027365	-0.234867	0.000118832
ENSMUSG00000028970	-0.314081	0.000118832
ENSMUSG00000054387	-0.281251	0.000121655
ENSMUSG00000027907	0.25975	0.000123126
ENSMUSG00000036636	-0.206777	0.00012446
ENSMUSG00000079037	0.234565	0.000127938
ENSMUSG00000002012	-0.735593	0.000128721
ENSMUSG00000060550	-1.33318	0.000129613
ENSMUSG00000052160	0.222414	0.000130741
ENSMUSG00000026712	0.13967	0.000131432
ENSMUSG00000006576	-0.643237	0.000131515
ENSMUSG00000024112	-0.511492	0.000133955
ENSMUSG00000020075	0.24228	0.000134383
ENSMUSG00000050370	0.521477	0.000134383
ENSMUSG00000026748	-0.184459	0.000136153
ENSMUSG00000015880	1.03374	0.000139083
ENSMUSG00000050390	-0.282841	0.000142272
ENSMUSG00000061306	-0.154065	0.000142399
ENSMUSG00000029304	0.209474	0.000151102
ENSMUSG00000029714	-0.331812	0.000151102
ENSMUSG00000059851	-0.317187	0.000151946
ENSMUSG00000071649	-0.291144	0.00015665
ENSMUSG00000052353	-0.286968	0.00015836
ENSMUSG00000030123	-0.251658	0.000160116
ENSMUSG00000040712	-0.253047	0.000162616
ENSMUSG00000072082	0.745845	0.000165985
ENSMUSG00000024300	-0.158911	0.000166609
ENSMUSG00000029635	0.326959	0.000166609
ENSMUSG00000021704	-0.554783	0.000167207
ENSMUSG00000038235	0.782004	0.000168793
ENSMUSG00000047842	0.988178	0.000169587
ENSMUSG00000032012	0.502529	0.000170198
ENSMUSG00000092274	-0.704188	0.000170784
ENSMUSG00000042215	0.415246	0.000171364
ENSMUSG00000004815	-0.428598	0.000171731
ENSMUSG00000036885	-1.64574	0.000172591
ENSMUSG00000031805	-0.414203	0.000172942
ENSMUSG00000026203	-0.347335	0.00017552
ENSMUSG00000054889	1.76199	0.000177355
ENSMUSG00000029471	-0.281624	0.000179242
ENSMUSG00000024678	-0.810459	0.000180542
ENSMUSG00000028718	1.18537	0.000180542
ENSMUSG00000032020	0.300531	0.000181572
ENSMUSG00000060063	0.229329	0.000184312
ENSMUSG00000032580	-0.225588	0.000185085
ENSMUSG00000026669	0.981279	0.000188734
ENSMUSG00000021457	-0.187946	0.000189572
ENSMUSG00000027087	0.209044	0.00018964
ENSMUSG00000041439	0.218752	0.000192028
ENSMUSG00000009549	0.249175	0.000192028
ENSMUSG00000025855	0.390573	0.000192028
ENSMUSG00000054717	0.532854	0.000194223
ENSMUSG00000035373	0.531488	0.000194336
ENSMUSG00000015396	-0.345283	0.000195434
ENSMUSG00000028633	0.310692	0.000197417
ENSMUSG00000001473	0.276059	0.000201189
ENSMUSG00000078812	0.174377	0.000201277
ENSMUSG00000028599	-0.166404	0.000203443
ENSMUSG00000017009	-0.263115	0.000203443
ENSMUSG00000022708	0.42368	0.000203443
ENSMUSG00000023349	-0.228684	0.000206806
ENSMUSG00000017639	-1.83431	0.000207898
ENSMUSG00000029093	-0.583418	0.000209061
ENSMUSG00000019055	0.189136	0.00021405
ENSMUSG00000058793	-0.191055	0.00021405
ENSMUSG00000057722	-1.37542	0.000218062
ENSMUSG00000030074	-0.368864	0.000227847
ENSMUSG00000025393	0.137132	0.000228464
ENSMUSG00000028024	-1.59033	0.00023134
ENSMUSG00000035407	-1.72755	0.000234869
ENSMUSG00000071984	-0.770466	0.000239902
ENSMUSG00000018821	0.579311	0.000244621
ENSMUSG00000002910	-0.443372	0.000253093
ENSMUSG00000031734	0.256816	0.000254886
ENSMUSG00000027803	0.267866	0.000254886
ENSMUSG00000032548	0.292604	0.000255288
ENSMUSG00000041559	-0.228376	0.000258564
ENSMUSG00000001228	0.512263	0.000260362
ENSMUSG00000014353	-0.218857	0.000261276
ENSMUSG00000062070	0.182355	0.000263698
ENSMUSG00000035954	0.250015	0.000264616
ENSMUSG00000046182	-3.88005	0.000265377
ENSMUSG00000023022	0.179922	0.00026679
ENSMUSG00000031633	0.173638	0.000267601
ENSMUSG00000040026	-0.9658	0.000268825
ENSMUSG00000001211	0.212471	0.000282279
ENSMUSG00000027806	0.223014	0.000282689
ENSMUSG00000050541	0.973906	0.000286662
ENSMUSG00000003380	-0.165251	0.000294928
ENSMUSG00000027335	0.528905	0.000296918
ENSMUSG00000026158	0.266222	0.000312366
ENSMUSG00000050912	-0.17819	0.000314189
ENSMUSG00000034024	0.195655	0.000317037
ENSMUSG00000015355	-0.210798	0.000320422
ENSMUSG00000020661	-0.219175	0.000324874
ENSMUSG00000032316	-0.340911	0.000329368
ENSMUSG00000029108	0.42031	0.000330572
ENSMUSG00000032220	-0.182854	0.000332883
ENSMUSG00000058626	1.6226	0.000343311
ENSMUSG00000023913	-0.272141	0.000347159
ENSMUSG00000007891	0.150759	0.000351255
ENSMUSG00000000266	-0.473029	0.000353841
ENSMUSG00000045414	-0.277565	0.000356418
ENSMUSG00000025145	-0.368171	0.000356418
ENSMUSG00000059089	0.409269	0.000356763
ENSMUSG00000030678	-0.195812	0.000357654
ENSMUSG00000024045	-0.280505	0.000361265
ENSMUSG00000052911	-0.258692	0.000362691
ENSMUSG00000021669	-0.275835	0.000365733
ENSMUSG00000019471	0.164316	0.000366302
ENSMUSG00000073802	0.247492	0.000369281
ENSMUSG00000017817	0.235888	0.000370912
ENSMUSG00000026821	-0.300015	0.000371916
ENSMUSG00000029430	0.193061	0.000372397
ENSMUSG00000003948	0.383965	0.000373406
ENSMUSG00000024534	-0.514955	0.000376853
ENSMUSG00000046733	1.03392	0.000376853
ENSMUSG00000024892	-0.323851	0.000379881
ENSMUSG00000028005	-1.24036	0.000381338
ENSMUSG00000018983	0.502234	0.000387602
ENSMUSG00000017765	-0.220925	0.000388161
ENSMUSG00000036905	0.155655	0.000391807
ENSMUSG00000025880	0.31392	0.00039238
ENSMUSG00000042625	-0.246212	0.000394267
ENSMUSG00000078945	-0.269953	0.000394267
ENSMUSG00000012443	0.654707	0.000394267
ENSMUSG00000033545	-0.208548	0.000397318
ENSMUSG00000053460	-0.323664	0.000403489
ENSMUSG00000045092	-0.183478	0.000409667
ENSMUSG00000024687	0.249373	0.00040983
ENSMUSG00000018819	0.282676	0.000410658
ENSMUSG00000026043	-0.157725	0.000414516
ENSMUSG00000032060	-0.29265	0.000425676
ENSMUSG00000021458	-0.214803	0.000426665
ENSMUSG00000019326	-0.331806	0.000433662
ENSMUSG00000021069	0.222556	0.000433983
ENSMUSG00000051391	0.146484	0.000434514
ENSMUSG00000028337	-0.260192	0.000439504
ENSMUSG00000037820	0.200864	0.000439828
ENSMUSG00000029705	0.16878	0.000445684
ENSMUSG00000042734	0.779739	0.000450562
ENSMUSG00000026199	-0.362101	0.00046154
ENSMUSG00000118664	0.255383	0.000465289
ENSMUSG00000024672	-0.18369	0.000468162
ENSMUSG00000026211	-0.431599	0.000468998
ENSMUSG00000027200	-0.533911	0.00048326
ENSMUSG00000004771	0.211736	0.000491383
ENSMUSG00000031266	-0.206822	0.00049431
ENSMUSG00000028039	0.777941	0.000494698
ENSMUSG00000032118	0.642166	0.000495608
ENSMUSG00000070605	-0.55629	0.000496389
ENSMUSG00000004151	0.422271	0.000498621
ENSMUSG00000016494	0.537777	0.000499198
ENSMUSG00000001416	0.17347	0.000521991
ENSMUSG00000018796	-0.251086	0.000522493
ENSMUSG00000037773	-0.370083	0.000529969
ENSMUSG00000029223	0.543078	0.000537183
ENSMUSG00000026779	0.990524	0.00053999
ENSMUSG00000045409	-0.407884	0.000542005
ENSMUSG00000002897	0.226337	0.000545642
ENSMUSG00000067203	-0.596802	0.000548675
ENSMUSG00000047126	0.158151	0.000549454
ENSMUSG00000031486	-0.321989	0.000549454
ENSMUSG00000028452	0.151529	0.000558341
ENSMUSG00000054690	-1.15022	0.000564696
ENSMUSG00000020385	-0.326223	0.000569206
ENSMUSG00000024507	0.225617	0.000570375
ENSMUSG00000051378	1.00574	0.000571518
ENSMUSG00000034041	-0.29228	0.000581564
ENSMUSG00000044162	-0.424862	0.000585323
ENSMUSG00000037224	-0.586031	0.000585323
ENSMUSG00000045348	0.904619	0.000592474
ENSMUSG00000056121	0.210807	0.000600125
ENSMUSG00000030144	-0.147556	0.000605054
ENSMUSG00000040618	0.238022	0.000605054
ENSMUSG00000031283	-1.53867	0.000605054
ENSMUSG00000031983	-0.173514	0.000612992
ENSMUSG00000050967	-0.456707	0.000612992
ENSMUSG00000027978	1.22172	0.000615624
ENSMUSG00000032216	0.153803	0.000623624
ENSMUSG00000038205	-0.319271	0.000637001
ENSMUSG00000030059	0.207996	0.000657405
ENSMUSG00000079057	-0.22214	0.000668653
ENSMUSG00000040118	0.361746	0.000668785
ENSMUSG00000031748	0.377107	0.000675409
ENSMUSG00000024077	-0.263098	0.000679851
ENSMUSG00000027582	-0.378607	0.000680282
ENSMUSG00000029247	0.224635	0.000682595
ENSMUSG00000021595	0.20846	0.000697531
ENSMUSG00000018362	0.279099	0.00070667
ENSMUSG00000071180	0.28814	0.000710203
ENSMUSG00000031565	-0.172996	0.000724859
ENSMUSG00000027006	-0.177251	0.000730464
ENSMUSG00000029370	1.20682	0.000732345
ENSMUSG00000031960	0.167021	0.000733732
ENSMUSG00002076083	-0.314848	0.000735115
ENSMUSG00000021260	0.411468	0.000735115
ENSMUSG00000024420	-0.466326	0.000742539
ENSMUSG00000090675	-1.08715	0.000742804
ENSMUSG00000021996	0.179182	0.000751437
ENSMUSG00000035967	-0.330692	0.000752542
ENSMUSG00000050697	0.239405	0.000760827
ENSMUSG00000019997	0.152966	0.000763438
ENSMUSG00000001783	0.190616	0.000764097
ENSMUSG00000049044	-0.59946	0.000764426
ENSMUSG00000031376	-1.53886	0.000768811
ENSMUSG00000045103	0.603241	0.000769094
ENSMUSG00000024968	-0.817706	0.000769967
ENSMUSG00000060147	0.172089	0.000775384
ENSMUSG00000006342	-0.626781	0.000775384
ENSMUSG00000032011	0.660925	0.000777794
ENSMUSG00000029777	0.200585	0.000778306
ENSMUSG00000038740	0.195119	0.000779946
ENSMUSG00000020577	-0.41782	0.000782061
ENSMUSG00000019947	0.260596	0.000783463
ENSMUSG00000038146	-0.351146	0.000795897
ENSMUSG00000024953	0.164145	0.000798648
ENSMUSG00000117679	-0.614629	0.000799108
ENSMUSG00000034023	1.06708	0.000799108
ENSMUSG00000034902	-0.203062	0.000799259
ENSMUSG00000071054	-0.219128	0.000802845
ENSMUSG00000042613	0.160334	0.000809484
ENSMUSG00000039982	-0.195949	0.000822379
ENSMUSG00000003534	0.248728	0.000827976
ENSMUSG00000018927	0.261351	0.000840056
ENSMUSG00000026399	-0.542983	0.000849448
ENSMUSG00000024232	-0.467963	0.00085187
ENSMUSG00000027247	0.174758	0.000854062
ENSMUSG00000053063	-0.216335	0.000856054
ENSMUSG00000010609	-0.240684	0.000858648
ENSMUSG00000035683	0.975623	0.000860883
ENSMUSG00000024084	0.490952	0.000870013
ENSMUSG00000027220	0.344626	0.000871846
ENSMUSG00000037211	0.283893	0.000872366
ENSMUSG00000020122	0.406356	0.000878473
ENSMUSG00000021469	0.777568	0.000878473
ENSMUSG00000030748	0.19201	0.000880266
ENSMUSG00000046434	0.203362	0.000882845
ENSMUSG00000058690	-0.232682	0.000890717
ENSMUSG00000027331	0.689453	0.000890717
ENSMUSG00000029126	0.293855	0.000894592
ENSMUSG00000041096	-0.328972	0.000894592
ENSMUSG00000021765	-0.258631	0.000916793
ENSMUSG00000075705	0.182517	0.000925517
ENSMUSG00000027533	-0.171024	0.00093003
ENSMUSG00000027108	0.260212	0.000932263
ENSMUSG00000028347	0.321292	0.000932263
ENSMUSG00000049988	0.215178	0.000932333
ENSMUSG00000021693	0.352304	0.000945295
ENSMUSG00000037251	0.276164	0.000954397
ENSMUSG00000018848	0.234697	0.000960062
ENSMUSG00000019102	-0.593047	0.000963211
ENSMUSG00000032667	0.234368	0.000967306
ENSMUSG00000000088	0.302064	0.000967306
ENSMUSG00000031737	0.416733	0.000967306
ENSMUSG00000008855	-0.217578	0.00096833
ENSMUSG00000025504	1.27214	0.000982224
ENSMUSG00000018648	1.26466	0.000994828
ENSMUSG00000021947	0.30256	0.00100016
ENSMUSG00000060981	-0.748467	0.00102579
ENSMUSG00000025964	-0.295648	0.00102618
ENSMUSG00000059248	0.152672	0.00103154
ENSMUSG00000034903	0.432419	0.00103545
ENSMUSG00000005802	-0.251163	0.00103571
ENSMUSG00000056185	-0.41579	0.00104764
ENSMUSG00000024610	-0.760077	0.00105299
ENSMUSG00000025993	-0.178767	0.0010604
ENSMUSG00000030862	-0.960997	0.0010604
ENSMUSG00000038175	-0.223013	0.00106581
ENSMUSG00000058897	-1.87271	0.00107137
ENSMUSG00000004383	-0.21571	0.00107376
ENSMUSG00000104713	-0.777078	0.00108228
ENSMUSG00000025351	-0.133013	0.0010952
ENSMUSG00000106847	-0.29412	0.00110229
ENSMUSG00000022296	1.40033	0.00111015
ENSMUSG00000095567	-0.182603	0.00111435
ENSMUSG00000031353	0.192029	0.00113757
ENSMUSG00000045205	0.250873	0.0011382
ENSMUSG00000021451	-0.150082	0.00114018
ENSMUSG00000037922	0.582137	0.00116167
ENSMUSG00000007080	0.695322	0.00116578
ENSMUSG00000045875	-0.544531	0.00116861
ENSMUSG00000042821	0.469114	0.00117798
ENSMUSG00000032324	0.185963	0.00117947
ENSMUSG00000041548	0.324802	0.00118951
ENSMUSG00000040710	-0.252336	0.00119601
ENSMUSG00000040511	0.374148	0.00121077
ENSMUSG00000053964	-1.83069	0.00121077
ENSMUSG00000036564	0.328096	0.00121287
ENSMUSG00000041921	-0.35788	0.00121966
ENSMUSG00000045639	-0.370541	0.00122336
ENSMUSG00000039678	0.183686	0.00122471
ENSMUSG00000020307	0.24737	0.00122471
ENSMUSG00000009739	-0.311313	0.00125573
ENSMUSG00000085385	-0.506039	0.00125694
ENSMUSG00000019923	0.216219	0.00125788
ENSMUSG00000047180	-0.176818	0.00125859
ENSMUSG00000069516	0.141157	0.0012796
ENSMUSG00000079852	2.72735	0.00128792
ENSMUSG00000032418	0.203153	0.00131223
ENSMUSG00000034839	-0.683233	0.00131535
ENSMUSG00000040675	0.335651	0.00132033
ENSMUSG00000053626	0.568026	0.00134655
ENSMUSG00000043889	0.659054	0.00136283
ENSMUSG00000069515	1.16837	0.00136593
ENSMUSG00000025489	-2.37293	0.00138831
ENSMUSG00000071656	0.896816	0.0013894
ENSMUSG00000027187	-0.116669	0.0013909
ENSMUSG00000024143	0.225675	0.00139621
ENSMUSG00000037313	0.470726	0.00139881
ENSMUSG00000035493	0.220921	0.0013996
ENSMUSG00000093803	-0.270499	0.00141021
ENSMUSG00000028763	0.525072	0.00141357
ENSMUSG00000048096	0.26637	0.00144048
ENSMUSG00000020256	0.44219	0.00144838
ENSMUSG00000040624	-0.649636	0.00144992
ENSMUSG00000002233	0.189238	0.00145304
ENSMUSG00000023904	0.270974	0.00145727
ENSMUSG00000027893	-0.156838	0.00146593
ENSMUSG00000024014	-0.37321	0.00147008
ENSMUSG00000021760	-0.276232	0.00147598
ENSMUSG00000049871	0.43723	0.00148919
ENSMUSG00000018932	0.196698	0.00150851
ENSMUSG00000050295	-0.268477	0.00150851
ENSMUSG00000032400	0.859043	0.0015093
ENSMUSG00000036402	0.168685	0.00152142
ENSMUSG00000022057	-3.08077	0.00152639
ENSMUSG00000049932	0.389184	0.00153156
ENSMUSG00000046805	-0.128841	0.00154872
ENSMUSG00000002983	-0.311132	0.00155977
ENSMUSG00000021794	0.173672	0.00157995
ENSMUSG00000052336	0.242848	0.001582
ENSMUSG00000022974	-0.37263	0.001582
ENSMUSG00000031858	-0.219442	0.00158961
ENSMUSG00000021306	-0.166066	0.00161345
ENSMUSG00000022987	-1.45975	0.00161442
ENSMUSG00000005034	0.178214	0.00163104
ENSMUSG00000020451	0.274152	0.00163601
ENSMUSG00000027330	0.341974	0.00163601
ENSMUSG00000108126	-1.17361	0.0016414
ENSMUSG00000028179	1.35711	0.0016431
ENSMUSG00000032006	-0.342959	0.00170508
ENSMUSG00000039208	-0.170925	0.00170605
ENSMUSG00000040747	-0.174828	0.00171373
ENSMUSG00000031365	-0.265905	0.00173096
ENSMUSG00000029910	0.485411	0.00173591
ENSMUSG00000019790	-0.182264	0.00173679
ENSMUSG00000059775	0.93048	0.00174801
ENSMUSG00000051495	-0.175404	0.00175027
ENSMUSG00000046562	0.335949	0.00175735
ENSMUSG00000028076	-0.569257	0.00178306
ENSMUSG00000037815	0.142498	0.00179454
ENSMUSG00000021453	-0.226895	0.00179454
ENSMUSG00000002870	0.363225	0.0017985
ENSMUSG00000064215	-0.171767	0.00180103
ENSMUSG00000032661	0.224934	0.0018157
ENSMUSG00000015143	0.172937	0.00182198
ENSMUSG00000078921	-0.416005	0.00182198
ENSMUSG00000059326	-0.241797	0.0018327
ENSMUSG00000026159	0.189483	0.00183768
ENSMUSG00000025932	-0.261113	0.00183768
ENSMUSG00000029122	-0.419167	0.00184007
ENSMUSG00000025959	0.351774	0.00186927
ENSMUSG00000022687	-0.306815	0.00187361
ENSMUSG00000026288	0.182057	0.00188637
ENSMUSG00000037062	0.161549	0.00189186
ENSMUSG00000026277	-0.240331	0.00189186
ENSMUSG00000020994	-0.259924	0.00189186
ENSMUSG00000018930	-0.319853	0.00189186
ENSMUSG00000042055	-0.171074	0.00189217
ENSMUSG00000008200	-0.238953	0.00189493
ENSMUSG00000027994	0.413725	0.00189569
ENSMUSG00000047139	0.648169	0.00191364
ENSMUSG00000032076	-0.167288	0.00192304
ENSMUSG00000027620	-0.186731	0.00193262
ENSMUSG00000038677	-0.903991	0.0019704
ENSMUSG00000064267	-0.216169	0.00197234
ENSMUSG00000048696	0.301212	0.00203921
ENSMUSG00000031168	-0.253536	0.0020468
ENSMUSG00000006154	-0.792806	0.00205361
ENSMUSG00000037266	-0.37099	0.00207868
ENSMUSG00000026558	0.333943	0.00208162
ENSMUSG00000096965	1.1273	0.00208162
ENSMUSG00000086291	-0.977813	0.0020883
ENSMUSG00000000751	0.221158	0.00210801
ENSMUSG00000028019	-0.174645	0.00212246
ENSMUSG00000054510	-0.574287	0.00212298
ENSMUSG00000089762	0.344274	0.00212943
ENSMUSG00000052102	0.168171	0.00213151
ENSMUSG00000096188	-0.183446	0.00215523
ENSMUSG00000060860	0.253699	0.00216852
ENSMUSG00000023952	-0.231518	0.00218317
ENSMUSG00000079487	-0.320199	0.00219608
ENSMUSG00000063234	0.588354	0.00226435
ENSMUSG00000072115	0.517058	0.00227443
ENSMUSG00000029484	0.177325	0.0022973
ENSMUSG00000016757	0.261789	0.0022973
ENSMUSG00000024359	0.151858	0.0023008
ENSMUSG00000017146	0.682589	0.0023008
ENSMUSG00000035164	-0.382673	0.0023081
ENSMUSG00000006304	0.140285	0.00231611
ENSMUSG00000026234	0.208891	0.00231704
ENSMUSG00000037364	-0.180009	0.00231704
ENSMUSG00000018076	-0.230868	0.00233126
ENSMUSG00000021556	0.371973	0.00233241
ENSMUSG00000023961	-0.444555	0.00234436
ENSMUSG00000022822	-0.185314	0.00234743
ENSMUSG00000021025	-0.201738	0.00234743
ENSMUSG00000001655	0.553006	0.00237348
ENSMUSG00000042228	0.150781	0.00239964
ENSMUSG00000030102	-0.2217	0.00241788
ENSMUSG00000031808	-0.225406	0.00243322
ENSMUSG00000032624	-0.28535	0.00243322
ENSMUSG00000054409	2.10685	0.00245887
ENSMUSG00000038623	0.206604	0.00247887
ENSMUSG00000020573	0.171852	0.00251688
ENSMUSG00000016382	0.162672	0.00253463
ENSMUSG00000032251	-0.52737	0.00256214
ENSMUSG00000033538	-0.364947	0.00258151
ENSMUSG00000021948	-0.150628	0.00260548
ENSMUSG00000053062	0.649668	0.00260548
ENSMUSG00000024921	-0.193606	0.00261066
ENSMUSG00000006931	0.23782	0.00262881
ENSMUSG00000040356	-0.220958	0.00263468
ENSMUSG00000021038	-0.186976	0.0026365
ENSMUSG00000032726	-0.984966	0.00274379
ENSMUSG00000016526	1.27662	0.00274784
ENSMUSG00000074766	-0.663225	0.00274881
ENSMUSG00000028041	0.164276	0.002749
ENSMUSG00000027198	0.183373	0.00277942
ENSMUSG00000037997	-0.286696	0.00278231
ENSMUSG00000048758	0.22185	0.00278503
ENSMUSG00000069920	-0.321989	0.00278556
ENSMUSG00000047284	-0.249597	0.00278619
ENSMUSG00000029446	0.376149	0.00281209
ENSMUSG00000036523	-0.966672	0.00281209
ENSMUSG00000026622	0.750833	0.00281426
ENSMUSG00000031010	0.185112	0.00282307
ENSMUSG00000029366	0.282492	0.00282307
ENSMUSG00000028195	0.15039	0.00282872
ENSMUSG00000028678	0.746487	0.00288697
ENSMUSG00000022052	0.21737	0.00289097
ENSMUSG00000040280	-1.74636	0.00289197
ENSMUSG00000032350	0.168865	0.00289384
ENSMUSG00000004892	-1.53047	0.00290063
ENSMUSG00000005354	0.192339	0.00291089
ENSMUSG00000118669	-0.404947	0.00291991
ENSMUSG00000058420	1.68137	0.00292091
ENSMUSG00000042489	0.719939	0.00294206
ENSMUSG00000036362	0.401044	0.00294468
ENSMUSG00000003233	-0.256224	0.00296419
ENSMUSG00000036270	-0.236138	0.00296419
ENSMUSG00000023170	-0.241784	0.00296419
ENSMUSG00000024403	-0.70311	0.00297731
ENSMUSG00000045294	-0.210061	0.002982
ENSMUSG00000028367	0.216985	0.00298815
ENSMUSG00000063229	0.151388	0.00299169
ENSMUSG00000004849	0.195636	0.00299524
ENSMUSG00000022439	0.405618	0.00302733
ENSMUSG00000021373	0.853983	0.00302733
ENSMUSG00000022378	0.247733	0.00302995
ENSMUSG00000011148	0.244602	0.00302995
ENSMUSG00000023186	-0.166618	0.00303424
ENSMUSG00000032786	0.192484	0.00303424
ENSMUSG00000044017	-0.766829	0.00303424
ENSMUSG00000008136	-0.207598	0.00308049
ENSMUSG00000001440	0.136015	0.00308052
ENSMUSG00000018340	0.140912	0.00308729
ENSMUSG00000039529	-0.57303	0.00308729
ENSMUSG00000036599	0.26159	0.003101
ENSMUSG00000026566	-0.210994	0.00310362
ENSMUSG00000039501	0.145674	0.00311578
ENSMUSG00000060519	-0.18319	0.00312438
ENSMUSG00000029503	-2.23771	0.00317852
ENSMUSG00000056220	0.241789	0.00319065
ENSMUSG00000063253	0.336513	0.00319644
ENSMUSG00000035898	0.250608	0.00319644
ENSMUSG00000019173	0.152423	0.00322026
ENSMUSG00000047675	0.171868	0.00322823
ENSMUSG00000054520	-0.172572	0.00327047
ENSMUSG00000022489	-0.307999	0.00327258
ENSMUSG00000118394	-1.06966	0.00330523
ENSMUSG00000019804	0.163051	0.00330903
ENSMUSG00000032959	0.154995	0.00330903
ENSMUSG00000024270	0.201803	0.00330968
ENSMUSG00000042834	-0.630054	0.00331712
ENSMUSG00000027199	0.263783	0.00335523
ENSMUSG00000026177	-0.13791	0.00341621
ENSMUSG00000031068	0.212845	0.00341621
ENSMUSG00000026078	0.206026	0.00343161
ENSMUSG00000030255	-0.265505	0.00350108
ENSMUSG00000032243	0.220614	0.00352514
ENSMUSG00000056234	-0.199143	0.00353069
ENSMUSG00000026932	0.194942	0.00356433
ENSMUSG00000040385	0.133384	0.00359735
ENSMUSG00000058655	0.120973	0.00361661
ENSMUSG00000074207	-1.1766	0.00363721
ENSMUSG00000043631	-0.669033	0.00369906
ENSMUSG00000030409	0.178504	0.00371081
ENSMUSG00000028426	0.154492	0.00373661
ENSMUSG00000035104	-0.57755	0.00374505
ENSMUSG00000028614	0.312565	0.00377032
ENSMUSG00000079505	-1.04435	0.00379267
ENSMUSG00000028989	0.863063	0.00381532
ENSMUSG00000113216	-1.78005	0.00385391
ENSMUSG00000073421	-0.616541	0.00387401
ENSMUSG00000117975	0.369339	0.00387876
ENSMUSG00000072770	-0.928896	0.00388121
ENSMUSG00000068101	1.98738	0.00388858
ENSMUSG00000001435	-0.229544	0.00390101
ENSMUSG00000027962	-0.190762	0.00390314
ENSMUSG00000072889	0.20916	0.00393844
ENSMUSG00000044477	0.151136	0.00397758
ENSMUSG00000032849	0.273671	0.00397758
ENSMUSG00000026796	0.147237	0.00399064
ENSMUSG00000024137	-0.356615	0.00399064
ENSMUSG00000001930	-0.521577	0.00401266
ENSMUSG00000022377	0.152147	0.00403874
ENSMUSG00000025737	-0.288443	0.00406593
ENSMUSG00000019189	0.183461	0.0040736
ENSMUSG00000032691	0.227831	0.00407587
ENSMUSG00000026536	0.28509	0.00408961
ENSMUSG00000041773	0.177978	0.00408963
ENSMUSG00000053641	-0.240748	0.00408963
ENSMUSG00000058163	0.321021	0.00408963
ENSMUSG00000026483	0.144212	0.00409406
ENSMUSG00000030282	0.203738	0.00410257
ENSMUSG00000025130	0.119113	0.00411266
ENSMUSG00000043424	1.1029	0.00411802
ENSMUSG00000030007	0.163037	0.00414299
ENSMUSG00000031871	-0.96011	0.00414299
ENSMUSG00000029231	-0.381848	0.00415171
ENSMUSG00000058799	0.158857	0.00417456
ENSMUSG00000062937	0.225016	0.00418357
ENSMUSG00000033161	-0.131957	0.00419087
ENSMUSG00000031750	-0.437391	0.00420059
ENSMUSG00000031833	-0.230004	0.00421244
ENSMUSG00000021388	-0.362789	0.00421244
ENSMUSG00000020547	0.293886	0.0042312
ENSMUSG00000005233	0.55636	0.00425117
ENSMUSG00000052563	-0.64924	0.00425117
ENSMUSG00000051550	-0.461256	0.00425607
ENSMUSG00000032867	0.216131	0.0042757
ENSMUSG00000062380	0.399418	0.0042757
ENSMUSG00000045594	0.165154	0.00430715
ENSMUSG00000018425	0.245087	0.00435108
ENSMUSG00000050587	1.36396	0.00435108
ENSMUSG00000032596	-0.199216	0.00435229
ENSMUSG00000018398	-0.151994	0.00435912
ENSMUSG00000046157	-0.269063	0.00436255
ENSMUSG00000047963	0.507584	0.00437821
ENSMUSG00000030410	0.243877	0.00441047
ENSMUSG00000000958	0.266842	0.00445699
ENSMUSG00000038418	0.381722	0.00445699
ENSMUSG00000028837	0.237531	0.0045551
ENSMUSG00000061477	0.161113	0.00455601
ENSMUSG00000025225	-0.215071	0.00455601
ENSMUSG00000021486	0.147529	0.00458169
ENSMUSG00000058704	0.259734	0.00459304
ENSMUSG00000026478	0.191177	0.00459965
ENSMUSG00000006445	-0.244276	0.00461514
ENSMUSG00000029135	0.185994	0.00462076
ENSMUSG00000018417	-0.25479	0.00468072
ENSMUSG00000031698	-1.05504	0.00468072
ENSMUSG00000038482	0.213982	0.00470124
ENSMUSG00000021756	-0.182054	0.00470573
ENSMUSG00000030208	0.123617	0.00471699
ENSMUSG00000021668	-0.244501	0.00471699
ENSMUSG00000019370	0.154184	0.00477932
ENSMUSG00000102543	0.551943	0.00478459
ENSMUSG00000048578	0.116865	0.00484314
ENSMUSG00000028207	-0.20443	0.00484314
ENSMUSG00000027134	0.4119	0.00484314
ENSMUSG00000036611	-0.492175	0.00484314
ENSMUSG00000021838	0.2706	0.00487506
ENSMUSG00000037012	0.171759	0.00489899
ENSMUSG00000029840	0.165994	0.00493346
ENSMUSG00000031880	-0.535912	0.00501754
ENSMUSG00000028273	0.142981	0.00507294
ENSMUSG00000036585	-0.852284	0.00507294
ENSMUSG00000079477	0.113561	0.00507796
ENSMUSG00000022565	0.208475	0.00508091
ENSMUSG00000046179	0.768345	0.00508323
ENSMUSG00000062609	0.422842	0.005119
ENSMUSG00000060512	-1.36022	0.00512039
ENSMUSG00000097944	-0.961723	0.0051326
ENSMUSG00000087006	-0.863856	0.00514962
ENSMUSG00000016756	0.440852	0.00515293
ENSMUSG00000063077	0.170454	0.005209
ENSMUSG00000017781	0.136502	0.00524459
ENSMUSG00000055707	0.255736	0.00524459
ENSMUSG00000025912	0.721417	0.00524459
ENSMUSG00000033386	-0.186145	0.00525426
ENSMUSG00000026895	0.215358	0.00525912
ENSMUSG00000026648	-0.356327	0.00528932
ENSMUSG00000030790	0.421321	0.00541495
ENSMUSG00000110140	-1.34544	0.00541495
ENSMUSG00000079553	0.463806	0.00542388
ENSMUSG00000105867	-0.677898	0.00543971
ENSMUSG00000030276	-0.527731	0.00544229
ENSMUSG00000036246	-0.147356	0.00545351
ENSMUSG00000020687	0.197969	0.00553306
ENSMUSG00000054453	1.11964	0.00553306
ENSMUSG00000051339	-0.207956	0.00562162
ENSMUSG00000024483	-0.24296	0.00569554
ENSMUSG00000028259	-1.83486	0.00569575
ENSMUSG00000029675	1.57857	0.00578102
ENSMUSG00000058706	-0.317755	0.00581795
ENSMUSG00000020437	-0.218377	0.00582818
ENSMUSG00000029992	0.212969	0.0058446
ENSMUSG00000007815	0.14537	0.005909
ENSMUSG00000048120	-0.160756	0.005909
ENSMUSG00000029201	0.212438	0.00591257
ENSMUSG00000047909	-0.357434	0.00593734
ENSMUSG00000079092	1.76903	0.00597641
ENSMUSG00000030109	1.23657	0.00601192
ENSMUSG00000059994	-0.28668	0.00606062
ENSMUSG00000019943	-0.128953	0.0060636
ENSMUSG00000042492	-0.157398	0.00606696
ENSMUSG00000033585	0.350443	0.00608999
ENSMUSG00000020234	-0.977808	0.00610339
ENSMUSG00000024620	0.185792	0.00611192
ENSMUSG00000005682	-0.359528	0.00613018
ENSMUSG00000032657	0.309339	0.00613733
ENSMUSG00000031770	-0.190633	0.00617237
ENSMUSG00000041567	-2.92666	0.00618828
ENSMUSG00000005161	0.156469	0.00618873
ENSMUSG00000004266	-0.146776	0.00619301
ENSMUSG00000040258	0.974886	0.00622053
ENSMUSG00000020709	-0.215403	0.00624093
ENSMUSG00000025137	-0.253742	0.00624093
ENSMUSG00000035258	-1.05632	0.00626234
ENSMUSG00000078190	-0.842042	0.00630338
ENSMUSG00000040746	-0.272218	0.00632732
ENSMUSG00000029467	0.143912	0.0063403
ENSMUSG00000031841	0.445598	0.00635963
ENSMUSG00000012422	0.223082	0.00640593
ENSMUSG00000021754	-0.220818	0.00643912
ENSMUSG00000075706	0.149964	0.00648613
ENSMUSG00000028577	0.214726	0.00650881
ENSMUSG00000019773	0.644829	0.00654545
ENSMUSG00000034459	0.243862	0.00654993
ENSMUSG00000028184	-0.236391	0.00654993
ENSMUSG00000026727	0.16857	0.00656556
ENSMUSG00000052031	-0.402329	0.00663472
ENSMUSG00000025364	0.206008	0.00665338
ENSMUSG00000072964	0.449971	0.00669392
ENSMUSG00000096929	-1.04384	0.00669398
ENSMUSG00000023064	0.595171	0.0067815
ENSMUSG00000047205	0.438856	0.00679569
ENSMUSG00000091845	0.756304	0.00681859
ENSMUSG00000031934	-0.262827	0.00686519
ENSMUSG00000079179	-0.296861	0.00687219
ENSMUSG00000035828	-0.313556	0.00694212
ENSMUSG00000000782	-1.00072	0.00697357
ENSMUSG00000021301	1.61864	0.00697357
ENSMUSG00000026958	-0.185021	0.00705199
ENSMUSG00000036782	-0.404196	0.00711671
ENSMUSG00000056116	-0.202838	0.00711987
ENSMUSG00000021824	0.209696	0.00714988
ENSMUSG00000021687	0.180057	0.00727855
ENSMUSG00000024989	0.796042	0.00731684
ENSMUSG00000052459	-0.12713	0.00734312
ENSMUSG00000028149	0.143183	0.0073599
ENSMUSG00000023075	0.152284	0.0073726
ENSMUSG00000040147	-0.519302	0.00739862
ENSMUSG00000028798	0.1857	0.00744254
ENSMUSG00000005615	-0.168191	0.00744722
ENSMUSG00000046993	0.332137	0.00747185
ENSMUSG00000062867	0.211073	0.00756419
ENSMUSG00000016256	-0.128201	0.00760024
ENSMUSG00000021831	0.248022	0.00760207
ENSMUSG00000050106	0.630527	0.00760593
ENSMUSG00000046879	0.168406	0.00762965
ENSMUSG00000035513	-0.465469	0.00762965
ENSMUSG00000042082	0.176043	0.0076322
ENSMUSG00000029578	0.183707	0.00767341
ENSMUSG00000029470	-0.146689	0.00769245
ENSMUSG00000027323	0.782403	0.00775166
ENSMUSG00000003778	-0.217019	0.0078119
ENSMUSG00000041130	-0.228527	0.0078225
ENSMUSG00000020743	-0.24502	0.0078225
ENSMUSG00000062563	-0.453759	0.0078225
ENSMUSG00000034022	-0.160024	0.00783132
ENSMUSG00000040249	0.444753	0.00784428
ENSMUSG00000025001	0.537542	0.00787972
ENSMUSG00000022021	0.56491	0.00787972
ENSMUSG00000090626	-1.15539	0.00787972
ENSMUSG00000026228	0.403326	0.00793522
ENSMUSG00000016319	0.147197	0.00795144
ENSMUSG00000036006	0.937811	0.00795144
ENSMUSG00000020849	0.165794	0.00795352
ENSMUSG00000017631	-0.114176	0.00796967
ENSMUSG00000052151	0.236307	0.00799332
ENSMUSG00000026576	1.3367	0.00804278
ENSMUSG00000045962	0.155944	0.00811644
ENSMUSG00000028378	0.27377	0.00811644
ENSMUSG00000004843	0.212303	0.00812213
ENSMUSG00000095029	2.19707	0.00812293
ENSMUSG00000031818	0.135565	0.0081375
ENSMUSG00000062210	0.196534	0.00816856
ENSMUSG00000008496	-0.22653	0.00817932
ENSMUSG00000044252	-0.220264	0.00819734
ENSMUSG00000029447	0.167431	0.00820107
ENSMUSG00000020846	-0.200769	0.00820107
ENSMUSG00000022234	0.140934	0.00820609
ENSMUSG00000024339	-0.214025	0.00821757
ENSMUSG00000063268	-0.216812	0.00821757
ENSMUSG00000073982	0.176591	0.00824039
ENSMUSG00000040723	0.210509	0.00824039
ENSMUSG00000020185	1.0312	0.00824039
ENSMUSG00000039671	-0.207128	0.00826536
ENSMUSG00000097042	-1.22598	0.00827274
ENSMUSG00000029416	-0.209819	0.00829575
ENSMUSG00000009633	-1.03762	0.00829575
ENSMUSG00000052504	-0.338397	0.00832353
ENSMUSG00000062866	-0.219881	0.00835714
ENSMUSG00000026925	-0.28832	0.00835714
ENSMUSG00000013787	-0.183966	0.00846922
ENSMUSG00000037321	-0.175245	0.00846922
ENSMUSG00000020641	0.329691	0.00847286
ENSMUSG00000028945	0.179686	0.0084834
ENSMUSG00000030772	0.126794	0.00851808
ENSMUSG00000004609	0.169161	0.00851808
ENSMUSG00000024054	0.204591	0.00852205
ENSMUSG00000067212	-0.174132	0.00872248
ENSMUSG00000038759	0.213718	0.00877985
ENSMUSG00000029687	0.431841	0.00877985
ENSMUSG00000090939	-0.781418	0.00880124
ENSMUSG00000027932	-0.40005	0.0088233
ENSMUSG00000079426	0.147767	0.00883225
ENSMUSG00000068663	-0.245634	0.00883225
ENSMUSG00000078249	0.39645	0.00883225
ENSMUSG00000048040	-0.615078	0.00887904
ENSMUSG00000053931	0.169546	0.00888141
ENSMUSG00000005514	-0.119965	0.00892292
ENSMUSG00000037621	0.263537	0.00892371
ENSMUSG00000029686	-0.157524	0.00895123
ENSMUSG00000026955	1.38395	0.00898236
ENSMUSG00000064210	0.155743	0.00898837
ENSMUSG00000032582	-0.203229	0.00903486
ENSMUSG00000002365	0.149079	0.00907018
ENSMUSG00000047153	-0.23879	0.00908301
ENSMUSG00000049225	-0.258202	0.00908301
ENSMUSG00000052593	-0.150613	0.00915525
ENSMUSG00000102252	0.673055	0.00915525
ENSMUSG00000039976	0.248434	0.0092051
ENSMUSG00000115338	0.260275	0.00922502
ENSMUSG00000028917	-0.185969	0.00924905
ENSMUSG00000036427	0.125183	0.00928805
ENSMUSG00000042249	-0.33566	0.00929231
ENSMUSG00000028495	0.154515	0.00934834
ENSMUSG00000024960	-0.174447	0.00934834
ENSMUSG00000046897	-0.182579	0.00934834
ENSMUSG00000064302	0.239119	0.00940924
ENSMUSG00000021697	1.29513	0.0095436
ENSMUSG00000029673	-0.337471	0.00956213
ENSMUSG00000038244	0.201204	0.00957281
ENSMUSG00000026192	0.185452	0.0097217
ENSMUSG00000063605	0.386368	0.0097217
ENSMUSG00000034317	0.476597	0.0097217
ENSMUSG00000022456	2.25801	0.0097217
ENSMUSG00000026034	-0.234623	0.00973027
ENSMUSG00000097993	-0.664305	0.00973697
ENSMUSG00000020808	0.73768	0.00980027
ENSMUSG00000067818	0.129949	0.00983808
ENSMUSG00000023960	-0.331079	0.00987891
ENSMUSG00000046442	-1.3526	0.00990409
ENSMUSG00000022878	-1.33853	0.00991222
ENSMUSG00000021277	-0.19763	0.0099383
ENSMUSG00000008668	0.132989	0.0100648
ENSMUSG00000014554	-0.285969	0.010105
ENSMUSG00000059981	-0.190464	0.0101324
ENSMUSG00000016496	-0.297546	0.010149
ENSMUSG00000032187	0.163568	0.0101829
ENSMUSG00000022673	0.281183	0.0102488
ENSMUSG00000022070	0.632879	0.0102543
ENSMUSG00000074802	-0.22517	0.0102685
ENSMUSG00000069793	0.376923	0.0102759
ENSMUSG00000038976	-0.123809	0.0102872
ENSMUSG00000028369	0.278457	0.0103068
ENSMUSG00000079442	-0.182206	0.0103168
ENSMUSG00000039616	-0.185651	0.0103261
ENSMUSG00000036241	0.157635	0.0103784
ENSMUSG00000031153	-0.198342	0.0104698
ENSMUSG00000093482	-1.1693	0.0105725
ENSMUSG00000047921	0.198299	0.0105945
ENSMUSG00000064105	-0.360815	0.0105945
ENSMUSG00000041261	0.406461	0.0106343
ENSMUSG00000017664	0.199313	0.0106605
ENSMUSG00000020865	0.183705	0.0107228
ENSMUSG00000028044	0.375758	0.0107327
ENSMUSG00000037474	0.780478	0.0107513
ENSMUSG00000036356	0.257124	0.0108397
ENSMUSG00000085438	-0.166569	0.0108578
ENSMUSG00000032562	0.103122	0.0108613
ENSMUSG00000030878	0.223175	0.0109213
ENSMUSG00000026617	0.282985	0.0109409
ENSMUSG00000024238	0.255232	0.0109759
ENSMUSG00000005683	0.158935	0.0110468
ENSMUSG00000004567	-0.17916	0.0110706
ENSMUSG00000022346	0.257259	0.0111208
ENSMUSG00000022789	0.19075	0.0111746
ENSMUSG00000078485	-0.34134	0.0111746
ENSMUSG00000050248	-0.260382	0.0111823
ENSMUSG00000042751	-0.432472	0.0111823
ENSMUSG00000021819	-0.171802	0.0111973
ENSMUSG00000038587	0.178195	0.0112055
ENSMUSG00000029752	0.186022	0.0112476
ENSMUSG00000035202	-0.66832	0.0112996
ENSMUSG00000081855	0.473658	0.0112996
ENSMUSG00000008318	0.463561	0.0113121
ENSMUSG00000034177	-1.5164	0.0114495
ENSMUSG00000041958	0.151947	0.0114555
ENSMUSG00000038256	-0.247065	0.0114588
ENSMUSG00000004896	-0.449253	0.0115322
ENSMUSG00000005469	0.17314	0.0116524
ENSMUSG00000038671	-0.253673	0.0116857
ENSMUSG00000035314	0.311113	0.0117019
ENSMUSG00000020719	-0.127682	0.0117172
ENSMUSG00000020189	-0.175567	0.0117172
ENSMUSG00000035860	0.684347	0.011813
ENSMUSG00000032238	-0.27688	0.0118882
ENSMUSG00000026956	-0.124481	0.0119015
ENSMUSG00000027175	0.261212	0.0119231
ENSMUSG00000027326	0.777249	0.0119302
ENSMUSG00000037470	0.148046	0.0119369
ENSMUSG00000067219	1.20398	0.0119498
ENSMUSG00000026358	-0.203076	0.0120893
ENSMUSG00000032010	0.453943	0.0121087
ENSMUSG00000035953	-0.156605	0.0121211
ENSMUSG00000053560	0.250248	0.0121214
ENSMUSG00000031380	0.736468	0.0121403
ENSMUSG00000031364	-1.8916	0.0121403
ENSMUSG00000079588	-2.6381	0.0121403
ENSMUSG00000040751	-0.243458	0.0121975
ENSMUSG00000028873	0.47505	0.0121975
ENSMUSG00000037253	0.238333	0.0122053
ENSMUSG00000063354	-0.438496	0.0122053
ENSMUSG00000023915	0.203967	0.0122171
ENSMUSG00000075122	0.310676	0.0122171
ENSMUSG00000045237	0.372483	0.0122171
ENSMUSG00000004508	-0.156451	0.0122283
ENSMUSG00000033862	-0.307654	0.0122964
ENSMUSG00000033355	0.222545	0.0123575
ENSMUSG00000033249	-0.489708	0.0123588
ENSMUSG00000070738	-0.155371	0.0124416
ENSMUSG00000014444	0.184889	0.012487
ENSMUSG00000020181	0.651105	0.0124877
ENSMUSG00000011179	-0.152647	0.0125865
ENSMUSG00000062901	-0.167336	0.0127001
ENSMUSG00000037805	0.12763	0.0127474
ENSMUSG00000063065	0.130692	0.0128023
ENSMUSG00000042363	-0.286637	0.0128451
ENSMUSG00000036594	-1.18745	0.012866
ENSMUSG00000029462	0.201639	0.0128696
ENSMUSG00000006395	-0.283578	0.0129132
ENSMUSG00000053318	-0.699912	0.0129132
ENSMUSG00000027459	0.292524	0.0129708
ENSMUSG00000059995	-0.146546	0.0130252
ENSMUSG00000041453	0.888635	0.0130355
ENSMUSG00000033031	0.48461	0.0130966
ENSMUSG00000041935	-0.200071	0.013113
ENSMUSG00000031538	0.403516	0.0131665
ENSMUSG00000042408	-0.284677	0.013176
ENSMUSG00000037410	-0.142883	0.01323
ENSMUSG00000052688	-0.152232	0.0132445
ENSMUSG00000030246	0.29259	0.0132765
ENSMUSG00000029414	0.752145	0.0133518
ENSMUSG00000037979	1.86302	0.0133852
ENSMUSG00000029176	0.183511	0.0135353
ENSMUSG00000026837	0.138852	0.0135608
ENSMUSG00000009995	-0.207051	0.0135608
ENSMUSG00000116305	-1.25322	0.0135735
ENSMUSG00000030847	0.180523	0.0138205
ENSMUSG00000034354	-0.139926	0.0138603
ENSMUSG00000055862	-0.518614	0.0138982
ENSMUSG00000004113	0.725432	0.0138982
ENSMUSG00000003352	-0.25742	0.0139783
ENSMUSG00000026200	-0.337468	0.0139783
ENSMUSG00000059714	0.173615	0.0139995
ENSMUSG00000027544	0.258612	0.0139995
ENSMUSG00000027070	1.76764	0.0139995
ENSMUSG00000021250	0.229311	0.014022
ENSMUSG00000015942	-0.336523	0.0140454
ENSMUSG00000024422	-0.185161	0.0141637
ENSMUSG00000020717	-0.968699	0.0141762
ENSMUSG00000023067	0.110996	0.0141858
ENSMUSG00000042501	-0.726742	0.0141858
ENSMUSG00000070873	0.780236	0.0142372
ENSMUSG00000120623	-0.956997	0.014243
ENSMUSG00000020042	0.516882	0.0142549
ENSMUSG00000024274	-1.01627	0.0143018
ENSMUSG00000031556	0.165221	0.014355
ENSMUSG00000093930	0.203619	0.0143948
ENSMUSG00000044949	-0.455698	0.0143972
ENSMUSG00000027559	-2.67608	0.014428
ENSMUSG00000022221	0.270588	0.0144422
ENSMUSG00000028060	-0.214025	0.0144512
ENSMUSG00000001657	0.805014	0.0145293
ENSMUSG00000024026	0.226382	0.0145327
ENSMUSG00000023990	-0.235553	0.0145327
ENSMUSG00000065445	-2.5648	0.0146109
ENSMUSG00000014769	0.149172	0.0146174
ENSMUSG00000000184	-0.128071	0.0147885
ENSMUSG00000033147	-0.56109	0.0148126
ENSMUSG00000086938	-0.727724	0.0148126
ENSMUSG00000049672	-0.264123	0.0149004
ENSMUSG00000031504	-0.301496	0.0149431
ENSMUSG00000053040	-0.239743	0.0149504
ENSMUSG00000009741	-0.17623	0.0151439
ENSMUSG00000022515	-0.24672	0.0151439
ENSMUSG00000042677	-0.291719	0.0151736
ENSMUSG00000100201	-1.24221	0.0151736
ENSMUSG00000025409	-0.256605	0.0151921
ENSMUSG00000079491	-0.469473	0.0152065
ENSMUSG00000021738	-0.256386	0.015332
ENSMUSG00000038486	1.48362	0.0153428
ENSMUSG00000030798	-0.159662	0.0153538
ENSMUSG00000046432	0.320968	0.0153945
ENSMUSG00000029592	0.274802	0.0154133
ENSMUSG00000022505	0.194529	0.0154353
ENSMUSG00000025044	0.164438	0.0154361
ENSMUSG00000017446	-0.337012	0.0154851
ENSMUSG00000078452	0.927665	0.0155049
ENSMUSG00000063810	0.565722	0.0155337
ENSMUSG00000034845	-0.971809	0.0155692
ENSMUSG00000024048	0.17716	0.0156476
ENSMUSG00000021076	0.221504	0.015743
ENSMUSG00000022228	-0.23639	0.015743
ENSMUSG00000063142	-0.750553	0.015743
ENSMUSG00000016946	0.217875	0.0158971
ENSMUSG00000022321	2.96236	0.0158971
ENSMUSG00000048076	0.10176	0.0159268
ENSMUSG00000032812	-0.128774	0.0159268
ENSMUSG00000046314	-0.675513	0.0159268
ENSMUSG00000015452	-1.22209	0.0160162
ENSMUSG00000097375	-0.998445	0.0160446
ENSMUSG00000021890	0.137078	0.0162604
ENSMUSG00000037966	-0.129044	0.0162764
ENSMUSG00000003206	-0.273323	0.0162764
ENSMUSG00000044217	1.42493	0.0162764
ENSMUSG00000020361	0.149094	0.016331
ENSMUSG00000014782	-0.535914	0.0163348
ENSMUSG00000026980	0.230977	0.0163411
ENSMUSG00000109324	0.188265	0.0163541
ENSMUSG00000023764	-0.334968	0.0163866
ENSMUSG00000052105	0.815553	0.0164585
ENSMUSG00000030067	0.229248	0.0165019
ENSMUSG00000015968	0.33171	0.0165057
ENSMUSG00000051427	-0.362256	0.0165125
ENSMUSG00000048807	0.211333	0.0165234
ENSMUSG00000020152	0.153843	0.0166017
ENSMUSG00000025321	-0.596814	0.0166314
ENSMUSG00000023963	-0.834129	0.0166644
ENSMUSG00000015027	0.185606	0.0166895
ENSMUSG00000034926	-0.233129	0.0168436
ENSMUSG00000052712	0.166339	0.0168958
ENSMUSG00000043243	-0.961084	0.0169016
ENSMUSG00000031647	0.330488	0.0170242
ENSMUSG00000072893	-0.465441	0.0170651
ENSMUSG00000068917	-0.234596	0.0170998
ENSMUSG00000078780	0.699548	0.0170998
ENSMUSG00000031903	-0.119707	0.0171206
ENSMUSG00000034247	-0.137457	0.0171206
ENSMUSG00000001248	-0.169872	0.0171206
ENSMUSG00000017615	0.158096	0.0171206
ENSMUSG00000020156	-0.253798	0.0171206
ENSMUSG00000027162	0.205081	0.0171933
ENSMUSG00000040840	-0.86141	0.0171933
ENSMUSG00000004798	0.137175	0.0171964
ENSMUSG00000030733	-0.210921	0.0172886
ENSMUSG00000050002	-0.336839	0.0173843
ENSMUSG00000031642	0.242141	0.0174519
ENSMUSG00000002668	-0.250575	0.0175127
ENSMUSG00000072872	-0.258652	0.0175127
ENSMUSG00000037126	-0.375648	0.0175127
ENSMUSG00000096768	-1.21777	0.0175127
ENSMUSG00000032946	-0.728938	0.0175455
ENSMUSG00000067274	0.134357	0.0175739
ENSMUSG00000054793	-1.48931	0.0175943
ENSMUSG00000068617	-1.48617	0.0176659
ENSMUSG00000022114	0.330193	0.0176772
ENSMUSG00000028708	-0.157414	0.0176952
ENSMUSG00000041115	-0.19547	0.0177565
ENSMUSG00000021384	0.201681	0.0178535
ENSMUSG00000025651	0.14346	0.0178543
ENSMUSG00000056228	-0.353226	0.0178552
ENSMUSG00000022912	-0.143908	0.0178916
ENSMUSG00000030220	0.138582	0.0178984
ENSMUSG00000036054	-0.282368	0.0178984
ENSMUSG00000120024	-0.518131	0.0178984
ENSMUSG00000020184	0.152556	0.0179092
ENSMUSG00000019188	0.134797	0.0179679
ENSMUSG00000042485	0.34769	0.0179752
ENSMUSG00000032332	-0.334901	0.0179859
ENSMUSG00000050965	0.2562	0.0180429
ENSMUSG00000040594	-1.07747	0.0180576
ENSMUSG00000034858	-0.262584	0.0180807
ENSMUSG00000031997	-0.794924	0.0181139
ENSMUSG00000037936	0.173954	0.0181673
ENSMUSG00000002732	-0.286372	0.0181829
ENSMUSG00000111394	-0.383013	0.0182636
ENSMUSG00000055839	0.18669	0.0183019
ENSMUSG00000024561	-0.172045	0.0183019
ENSMUSG00000022451	0.150167	0.0183161
ENSMUSG00000043483	0.266273	0.0183559
ENSMUSG00000026663	-0.14925	0.0183904
ENSMUSG00000074415	-0.389345	0.0183904
ENSMUSG00000084349	0.223019	0.01841
ENSMUSG00000055093	0.832576	0.01841
ENSMUSG00000013822	0.220565	0.0184356
ENSMUSG00000008450	0.243331	0.018441
ENSMUSG00000033192	0.163737	0.0184592
ENSMUSG00000053825	-1.03215	0.0184731
ENSMUSG00000024240	-0.225571	0.0185678
ENSMUSG00000026213	-0.202773	0.0187356
ENSMUSG00000073274	-0.627483	0.0187844
ENSMUSG00000026872	-0.114449	0.0188252
ENSMUSG00000039934	-0.181882	0.0189123
ENSMUSG00000033446	-0.212612	0.0189123
ENSMUSG00000047867	-1.60382	0.0189123
ENSMUSG00000056025	1.05155	0.0189151
ENSMUSG00000027075	-1.39094	0.0189151
ENSMUSG00000015759	0.188093	0.0190571
ENSMUSG00000020315	0.161085	0.0191012
ENSMUSG00000069972	0.63742	0.0191463
ENSMUSG00000038042	-0.311916	0.0192434
ENSMUSG00000045871	-0.435994	0.01925
ENSMUSG00000024851	-0.187862	0.0194602
ENSMUSG00000017707	0.107607	0.0195311
ENSMUSG00000026349	-0.221533	0.0195696
ENSMUSG00000016541	0.165038	0.0197115
ENSMUSG00000079003	-0.231468	0.019716
ENSMUSG00000005583	-0.178674	0.0198453
ENSMUSG00000068744	-0.224424	0.0198493
ENSMUSG00000033361	-1.25556	0.0198493
ENSMUSG00000043415	-0.305513	0.0198632
ENSMUSG00000020773	0.183165	0.0200599
ENSMUSG00000060288	0.799923	0.0200842
ENSMUSG00000038780	0.20068	0.0201073
ENSMUSG00000027765	-0.608257	0.0201073
ENSMUSG00000049744	0.260018	0.0201264
ENSMUSG00000025185	0.44295	0.0202599
ENSMUSG00000015980	0.201774	0.0202712
ENSMUSG00000025150	0.259062	0.0203045
ENSMUSG00000033470	-0.886834	0.0203406
ENSMUSG00000030677	0.530295	0.0205098
ENSMUSG00000021719	1.03304	0.0205098
ENSMUSG00000034109	0.156885	0.0206488
ENSMUSG00000070372	0.15057	0.0207947
ENSMUSG00000022656	0.289173	0.020806
ENSMUSG00000029922	-0.126729	0.0208759
ENSMUSG00000023944	0.0963363	0.0209
ENSMUSG00000000058	0.198513	0.020981
ENSMUSG00000048621	-0.537645	0.0209841
ENSMUSG00000029614	0.139071	0.02109
ENSMUSG00000018770	0.17074	0.0211201
ENSMUSG00000032609	-0.600856	0.0211671
ENSMUSG00000054814	0.301015	0.0212755
ENSMUSG00000003184	-0.190005	0.0214697
ENSMUSG00000022324	0.3805	0.0215028
ENSMUSG00000027381	-0.178725	0.0215033
ENSMUSG00000086924	-2.71152	0.0215202
ENSMUSG00000049091	0.171442	0.021605
ENSMUSG00000035152	0.117519	0.0216696
ENSMUSG00000021699	0.375661	0.0218301
ENSMUSG00000020120	-0.133331	0.0218309
ENSMUSG00000026825	0.63178	0.0218309
ENSMUSG00000004356	0.194742	0.0218515
ENSMUSG00000026425	-0.138757	0.0218524
ENSMUSG00000028126	0.195002	0.0218524
ENSMUSG00000020171	0.244308	0.0218545
ENSMUSG00000063415	-0.233522	0.0218922
ENSMUSG00000079084	-0.245418	0.0219738
ENSMUSG00000021660	0.171931	0.0219962
ENSMUSG00000000605	0.151326	0.0219962
ENSMUSG00000025170	-0.829151	0.0220652
ENSMUSG00000038025	-0.161969	0.0221541
ENSMUSG00000028741	0.261803	0.0221577
ENSMUSG00000034259	0.286947	0.0221577
ENSMUSG00000056643	-1.7094	0.0222317
[truncated: 13,639 more rows]

## Sheet: P811_DEGs_padj_<0.05
EnsemblID	log2FoldChange	padj
ENSMUSG00000050578	-1.86293	0
ENSMUSG00000054263	-1.56457	2.33093e-274
ENSMUSG00000031722	-1.58567	7.78584e-229
ENSMUSG00000061353	-1.26741	8.3986e-209
ENSMUSG00000020044	1.20363	2.87793e-198
ENSMUSG00000074934	1.42863	2.3687e-152
ENSMUSG00000023224	-1.15187	5.49037e-142
ENSMUSG00000029306	-1.1082	4.86978e-141
ENSMUSG00000050069	1.77351	6.52683e-123
ENSMUSG00000021676	-1.27019	1.4187e-107
ENSMUSG00000037260	0.868943	8.56387e-97
ENSMUSG00000028766	-0.972541	2.8854e-88
ENSMUSG00000026249	-0.660736	4.87635e-87
ENSMUSG00000000392	-1.38525	3.35239e-80
ENSMUSG00000037736	-1.35174	1.61988e-77
ENSMUSG00000027253	-1.20146	1.42274e-76
ENSMUSG00000037411	0.883812	2.07718e-74
ENSMUSG00000031673	-0.638768	1.57572e-73
ENSMUSG00000027848	-0.721535	5.73019e-70
ENSMUSG00000032492	-0.947339	7.25649e-70
ENSMUSG00000056758	1.65199	1.3059e-69
ENSMUSG00000019929	-2.0617	3.34093e-66
ENSMUSG00000027820	-1.15748	4.22328e-66
ENSMUSG00000026365	-1.10975	1.5234e-65
ENSMUSG00000029810	-0.799316	4.62271e-65
ENSMUSG00000021614	1.02582	1.13113e-64
ENSMUSG00000035929	-0.891434	1.90283e-63
ENSMUSG00000029581	0.857382	5.61571e-60
ENSMUSG00000003617	-1.32797	2.44132e-55
ENSMUSG00000048782	-1.47144	7.25651e-55
ENSMUSG00000005397	0.735592	1.22454e-54
ENSMUSG00000032487	1.38699	5.46483e-54
ENSMUSG00000060548	-1.57056	1.29203e-53
ENSMUSG00000054252	-1.29725	4.09046e-53
ENSMUSG00000037206	-0.778933	6.9658e-53
ENSMUSG00000026728	0.463672	1.13692e-49
ENSMUSG00000059810	-0.746425	1.41475e-48
ENSMUSG00000054675	-0.83501	5.05279e-48
ENSMUSG00000003849	1.2929	2.7468e-47
ENSMUSG00000031502	0.465759	3.02224e-47
ENSMUSG00000014602	1.08285	4.52909e-47
ENSMUSG00000033717	0.848138	2.96765e-45
ENSMUSG00000027204	0.836389	1.34349e-43
ENSMUSG00000029781	0.616764	3.60069e-43
ENSMUSG00000038296	1.06416	2.01589e-42
ENSMUSG00000079355	-0.870734	2.67787e-42
ENSMUSG00000023092	0.684653	2.17074e-41
ENSMUSG00000030849	-0.723782	2.17074e-41
ENSMUSG00000004473	-0.860774	3.93781e-41
ENSMUSG00000031849	-0.971548	1.40115e-38
ENSMUSG00000060284	-0.76953	4.14455e-38
ENSMUSG00000001025	0.66832	1.32257e-37
ENSMUSG00000029307	-1.94666	1.5137e-37
ENSMUSG00000004105	0.705103	1.7928e-37
ENSMUSG00000022875	-1.72729	3.3739e-36
ENSMUSG00000062345	0.964301	1.11023e-35
ENSMUSG00000064080	1.25861	3.82827e-35
ENSMUSG00000015134	1.9165	6.99318e-35
ENSMUSG00000022661	-1.08955	9.79789e-35
ENSMUSG00000014599	0.392358	2.78421e-34
ENSMUSG00000037852	0.525954	8.14199e-34
ENSMUSG00000041324	0.631136	8.76952e-34
ENSMUSG00000027750	-0.42314	2.87027e-33
ENSMUSG00000007655	0.833851	3.52292e-33
ENSMUSG00000035783	0.446325	5.56112e-33
ENSMUSG00000028108	0.44218	1.37301e-32
ENSMUSG00000071203	-1.18924	2.6223e-32
ENSMUSG00000022037	-2.19479	3.21473e-32
ENSMUSG00000026421	0.50486	5.46212e-32
ENSMUSG00000028381	0.782459	5.94029e-32
ENSMUSG00000046711	0.495752	6.56494e-32
ENSMUSG00000034783	1.77864	1.00865e-31
ENSMUSG00000014329	-0.572614	2.12333e-31
ENSMUSG00000039062	-0.511502	7.75249e-31
ENSMUSG00000031253	-0.551606	1.16166e-30
ENSMUSG00000023367	-0.779531	1.95762e-30
ENSMUSG00000046618	-1.27353	3.74341e-30
ENSMUSG00000019278	-1.09738	4.31843e-30
ENSMUSG00000020262	-1.26574	1.24877e-29
ENSMUSG00000011118	-1.46998	1.70061e-29
ENSMUSG00000023886	0.627432	2.07152e-29
ENSMUSG00000031558	-0.766045	2.39632e-29
ENSMUSG00000042659	-0.6382	2.73219e-29
ENSMUSG00000062825	0.378675	8.67539e-29
ENSMUSG00000020805	-1.68842	4.06466e-28
ENSMUSG00000026725	-0.797703	7.51919e-28
ENSMUSG00000026185	0.56716	1.28982e-27
ENSMUSG00000030218	0.535915	1.83539e-27
ENSMUSG00000026981	-0.586752	3.48303e-27
ENSMUSG00000024803	0.995022	5.97361e-27
ENSMUSG00000018339	-0.490932	7.57714e-27
ENSMUSG00000038463	-0.63757	7.57714e-27
ENSMUSG00000021186	-0.553398	1.11292e-26
ENSMUSG00000040152	0.405351	2.24637e-26
ENSMUSG00000075602	0.502106	2.48423e-26
ENSMUSG00000090210	-1.26247	4.30585e-26
ENSMUSG00000031548	-0.594964	5.17027e-26
ENSMUSG00000097789	0.78842	5.7775e-26
ENSMUSG00000028776	0.979632	9.35334e-26
ENSMUSG00000068196	-0.461068	1.03538e-25
ENSMUSG00000042115	1.01189	1.16051e-25
ENSMUSG00000033576	-1.20612	1.83075e-25
ENSMUSG00000020580	0.441845	4.61389e-25
ENSMUSG00000013584	-0.656526	8.792e-25
ENSMUSG00000112148	-0.6951	9.36553e-25
ENSMUSG00000001506	-0.473679	1.52694e-24
ENSMUSG00000021567	-0.509413	1.54176e-24
ENSMUSG00000049001	-0.99193	1.58726e-24
ENSMUSG00000033763	-0.651878	1.82811e-24
ENSMUSG00000004707	-0.416524	1.86795e-24
ENSMUSG00000004891	0.868079	2.90752e-24
ENSMUSG00000024659	0.423788	3.08653e-24
ENSMUSG00000037624	-1.22438	4.79305e-24
ENSMUSG00000027966	-0.812599	4.82073e-24
ENSMUSG00000031503	0.426608	7.92162e-24
ENSMUSG00000038390	-1.16051	2.1144e-23
ENSMUSG00000042379	-1.19129	2.46133e-23
ENSMUSG00000024371	-1.40752	2.50969e-23
ENSMUSG00000022816	0.364672	3.62307e-23
ENSMUSG00000056174	-1.028	4.91496e-23
ENSMUSG00000073411	-0.330982	5.51711e-23
ENSMUSG00000020914	0.909819	8.08346e-23
ENSMUSG00000050953	-0.36849	8.31487e-23
ENSMUSG00000067780	-1.73373	1.63475e-22
ENSMUSG00000052727	0.797062	1.76457e-22
ENSMUSG00000024924	-0.891275	2.63283e-22
ENSMUSG00000002020	0.605086	4.27739e-22
ENSMUSG00000028399	-0.631431	5.16087e-22
ENSMUSG00000002602	0.387799	8.30006e-22
ENSMUSG00000051043	-0.860522	8.31127e-22
ENSMUSG00000048368	-0.996709	1.20439e-21
ENSMUSG00000066621	-0.428019	1.7694e-21
ENSMUSG00000036103	-0.395665	1.99965e-21
ENSMUSG00000051855	-1.75891	3.13772e-21
ENSMUSG00000051236	0.486828	7.29215e-21
ENSMUSG00000048376	0.793262	7.61805e-21
ENSMUSG00000038179	-0.47927	7.66698e-21
ENSMUSG00000032547	0.583463	8.25248e-21
ENSMUSG00000027832	-0.766002	9.10495e-21
ENSMUSG00000024044	0.559264	1.04652e-20
ENSMUSG00000026109	1.3522	1.39544e-20
ENSMUSG00000005413	0.329607	1.40677e-20
ENSMUSG00000031274	0.7205	2.98134e-20
ENSMUSG00000024087	0.314168	3.64313e-20
ENSMUSG00000017493	-0.373786	7.14572e-20
ENSMUSG00000021319	-0.514777	8.12607e-20
ENSMUSG00000041135	0.686138	8.71713e-20
ENSMUSG00000022146	-0.48915	1.46961e-19
ENSMUSG00000024074	0.574264	1.6313e-19
ENSMUSG00000033306	0.595305	2.06606e-19
ENSMUSG00000049866	0.344706	2.28484e-19
ENSMUSG00000029580	0.308086	2.66981e-19
ENSMUSG00000020841	0.399657	3.51004e-19
ENSMUSG00000060459	-1.34489	4.16432e-19
ENSMUSG00000041592	-1.39498	4.29543e-19
ENSMUSG00000018830	0.899652	4.39111e-19
ENSMUSG00000021876	0.398508	4.6812e-19
ENSMUSG00000059430	0.462397	4.75427e-19
ENSMUSG00000055320	0.525981	6.39743e-19
ENSMUSG00000073418	-1.57338	8.29869e-19
ENSMUSG00000051323	0.942501	9.42811e-19
ENSMUSG00000017776	0.371651	9.76397e-19
ENSMUSG00000061232	-0.353214	1.07193e-18
ENSMUSG00000015709	-0.796257	1.22638e-18
ENSMUSG00000019880	-1.32387	1.46026e-18
ENSMUSG00000026628	-0.395207	1.55852e-18
ENSMUSG00000024164	-0.734812	1.64553e-18
ENSMUSG00000039518	1.30862	1.64553e-18
ENSMUSG00000000555	0.416478	2.04102e-18
ENSMUSG00000063524	0.315782	2.39806e-18
ENSMUSG00000028364	-0.486165	2.57219e-18
ENSMUSG00000074743	0.710182	3.01392e-18
ENSMUSG00000028370	0.537122	3.09131e-18
ENSMUSG00000019359	-3.5074	3.8578e-18
ENSMUSG00000046245	0.599826	5.71887e-18
ENSMUSG00000048616	-1.18056	6.73482e-18
ENSMUSG00000038521	-0.737743	7.59973e-18
ENSMUSG00000020176	0.416882	1.39349e-17
ENSMUSG00000030786	0.460845	1.41932e-17
ENSMUSG00000027859	0.989234	1.77829e-17
ENSMUSG00000040447	-1.42759	2.27834e-17
ENSMUSG00000022265	0.428036	2.32437e-17
ENSMUSG00000030830	0.488072	3.08328e-17
ENSMUSG00000021835	-1.21747	3.27031e-17
ENSMUSG00000044206	1.33779	3.47232e-17
ENSMUSG00000024053	0.364867	3.75657e-17
ENSMUSG00000031906	-1.31897	4.73727e-17
ENSMUSG00000089704	0.351321	4.91994e-17
ENSMUSG00000027111	0.345857	5.72177e-17
ENSMUSG00000010307	-0.463394	6.61972e-17
ENSMUSG00000031004	0.929368	6.94401e-17
ENSMUSG00000012017	-0.517229	8.99309e-17
ENSMUSG00000072941	-0.576433	8.99309e-17
ENSMUSG00000019960	0.415785	9.12831e-17
ENSMUSG00000031169	-0.959846	9.12831e-17
ENSMUSG00000001131	0.367882	1.17428e-16
ENSMUSG00000019577	-0.429665	1.36567e-16
ENSMUSG00000079055	-1.77934	1.55858e-16
ENSMUSG00000021190	0.28779	1.66531e-16
ENSMUSG00000027715	1.13644	1.9754e-16
ENSMUSG00000045954	0.958368	2.02582e-16
ENSMUSG00000021281	-0.300723	2.84743e-16
ENSMUSG00000037104	0.465629	3.39212e-16
ENSMUSG00000048482	1.62472	3.70159e-16
ENSMUSG00000015568	-0.493807	3.85279e-16
ENSMUSG00000038331	-0.831568	4.0699e-16
ENSMUSG00000036545	-0.42299	4.37441e-16
ENSMUSG00000037225	0.687354	4.90966e-16
ENSMUSG00000026193	0.920007	5.05147e-16
ENSMUSG00000033149	0.377327	5.51014e-16
ENSMUSG00000007888	0.499002	5.52374e-16
ENSMUSG00000056999	-0.475218	6.06988e-16
ENSMUSG00000027800	0.486731	1.11577e-15
ENSMUSG00000045636	0.499833	1.86523e-15
ENSMUSG00000039126	0.719539	1.86523e-15
ENSMUSG00000029767	0.328645	2.14952e-15
ENSMUSG00000020264	-2.07493	2.15442e-15
ENSMUSG00000074151	-0.59945	4.04465e-15
ENSMUSG00000028780	1.24954	5.58537e-15
ENSMUSG00000074364	0.490687	5.90804e-15
ENSMUSG00000068699	0.626963	6.26941e-15
ENSMUSG00000025278	0.5479	8.36322e-15
ENSMUSG00000000693	0.375337	1.1215e-14
ENSMUSG00000045005	-0.548249	1.24419e-14
ENSMUSG00000053113	-0.512524	1.30814e-14
ENSMUSG00000040606	-0.792113	1.32276e-14
ENSMUSG00000022010	0.397347	1.33528e-14
ENSMUSG00000022098	-0.444406	1.35073e-14
ENSMUSG00000024330	-1.19903	1.37268e-14
ENSMUSG00000026204	0.760069	1.44483e-14
ENSMUSG00000031239	-0.858264	1.95011e-14
ENSMUSG00000028967	0.398049	2.282e-14
ENSMUSG00000029552	0.583137	2.34573e-14
ENSMUSG00000005087	0.36535	4.21868e-14
ENSMUSG00000041351	-0.821967	4.34014e-14
ENSMUSG00000055407	0.815582	5.4643e-14
ENSMUSG00000023905	0.458647	6.28053e-14
ENSMUSG00000033022	-0.678928	6.57481e-14
ENSMUSG00000038437	-0.445821	9.19177e-14
ENSMUSG00000036528	-0.532189	9.29414e-14
ENSMUSG00000036887	0.303556	9.36341e-14
ENSMUSG00000029661	-0.280966	1.03456e-13
ENSMUSG00000033420	-0.323632	1.15596e-13
ENSMUSG00000032294	0.224039	1.22478e-13
ENSMUSG00000021379	-0.757639	1.22478e-13
ENSMUSG00000020649	0.662648	1.32898e-13
ENSMUSG00000021624	-0.378988	1.44033e-13
ENSMUSG00000028194	0.510599	1.50687e-13
ENSMUSG00000001349	0.433375	2.04131e-13
ENSMUSG00000051920	-0.445657	2.35029e-13
ENSMUSG00000029377	1.46465	3.03959e-13
ENSMUSG00000028036	-0.956254	3.08252e-13
ENSMUSG00000025255	-0.652523	3.44915e-13
ENSMUSG00000029322	0.895927	4.23088e-13
ENSMUSG00000035385	0.788922	4.35606e-13
ENSMUSG00000023046	1.86251	5.12441e-13
ENSMUSG00000026620	-0.633083	5.12728e-13
ENSMUSG00000027408	-0.868254	5.27148e-13
ENSMUSG00000039137	-1.00835	5.39967e-13
ENSMUSG00000090958	0.916395	5.62383e-13
ENSMUSG00000053646	-0.96272	5.67519e-13
ENSMUSG00000019966	-0.651922	5.85484e-13
ENSMUSG00000121093	0.778421	6.0087e-13
ENSMUSG00000019817	-0.740062	6.03313e-13
ENSMUSG00000029335	-2.31794	8.71584e-13
ENSMUSG00000028639	0.233472	9.00461e-13
ENSMUSG00000056457	2.71517	9.80434e-13
ENSMUSG00000029096	-0.604398	1.0657e-12
ENSMUSG00000020092	0.471255	1.10871e-12
ENSMUSG00000023015	0.820019	1.16293e-12
ENSMUSG00000040204	1.24717	1.24878e-12
ENSMUSG00000048521	1.97335	1.55601e-12
ENSMUSG00000022587	0.40598	1.62543e-12
ENSMUSG00000034484	0.336315	1.70954e-12
ENSMUSG00000024065	-0.606019	1.85175e-12
ENSMUSG00000028238	-0.36334	1.94356e-12
ENSMUSG00000059327	-1.18684	1.97135e-12
ENSMUSG00000040010	0.563377	2.05216e-12
ENSMUSG00000005124	-0.407117	2.21784e-12
ENSMUSG00000008393	0.439672	2.56524e-12
ENSMUSG00000120992	0.723136	3.09657e-12
ENSMUSG00000049723	-0.347361	3.63333e-12
ENSMUSG00000024640	0.655544	3.76263e-12
ENSMUSG00000057751	-1.14442	3.84855e-12
ENSMUSG00000016024	-0.881589	4.51104e-12
ENSMUSG00000051439	-0.319574	4.58441e-12
ENSMUSG00000039476	0.425625	4.61821e-12
ENSMUSG00000056481	0.619326	4.61821e-12
ENSMUSG00000033910	-2.39369	5.12419e-12
ENSMUSG00000038508	0.464704	5.66084e-12
ENSMUSG00000029338	-0.366663	6.28554e-12
ENSMUSG00000056091	0.42041	8.06601e-12
ENSMUSG00000033060	-1.0318	9.04562e-12
ENSMUSG00000032014	0.522632	9.58281e-12
ENSMUSG00000056201	0.250976	9.79883e-12
ENSMUSG00000038059	0.597137	1.05556e-11
ENSMUSG00000027500	0.982783	1.09579e-11
ENSMUSG00000001128	0.353962	1.15502e-11
ENSMUSG00000023232	1.42659	1.31291e-11
ENSMUSG00000032218	1.17226	1.32461e-11
ENSMUSG00000031207	0.234371	1.33064e-11
ENSMUSG00000038400	0.412839	1.39135e-11
ENSMUSG00000036256	0.266842	1.39924e-11
ENSMUSG00000025510	0.387264	1.96087e-11
ENSMUSG00000061878	-0.624669	1.9803e-11
ENSMUSG00000078122	-0.607176	2.23174e-11
ENSMUSG00000012889	-0.659181	2.26717e-11
ENSMUSG00000024772	0.331069	2.30945e-11
ENSMUSG00000029401	-0.39691	2.3579e-11
ENSMUSG00000032374	-0.386397	2.67662e-11
ENSMUSG00000055172	-0.540968	2.85486e-11
ENSMUSG00000062822	-0.645021	2.97507e-11
ENSMUSG00000079293	-0.418302	3.00119e-11
ENSMUSG00000042745	0.514608	3.02136e-11
ENSMUSG00000035279	0.803656	3.14873e-11
ENSMUSG00000079022	-2.43088	3.21289e-11
ENSMUSG00000026509	0.297677	3.66976e-11
ENSMUSG00000021403	1.6866	3.9783e-11
ENSMUSG00000034614	-0.77071	4.56599e-11
ENSMUSG00000079018	0.649712	4.64518e-11
ENSMUSG00000023945	1.81565	5.07712e-11
ENSMUSG00000031099	-1.29032	5.5579e-11
ENSMUSG00000000093	-1.41251	5.81118e-11
ENSMUSG00000055413	-0.957018	6.12528e-11
ENSMUSG00000039405	0.422955	6.32244e-11
ENSMUSG00000021665	0.299427	6.36387e-11
ENSMUSG00000039252	-1.77195	6.68072e-11
ENSMUSG00000029994	-0.281456	6.75134e-11
ENSMUSG00000019775	0.843853	6.75134e-11
ENSMUSG00000074486	-0.854626	7.30333e-11
ENSMUSG00000029287	-0.512151	7.37886e-11
ENSMUSG00000022180	0.359692	7.99723e-11
ENSMUSG00000035273	-0.327574	1.03106e-10
ENSMUSG00000020986	0.381619	1.10104e-10
ENSMUSG00000039542	0.68203	1.12808e-10
ENSMUSG00000022156	-0.786568	1.23512e-10
ENSMUSG00000034652	-0.349043	1.2471e-10
ENSMUSG00000022894	-0.585122	1.2471e-10
ENSMUSG00000026656	0.263221	1.28077e-10
ENSMUSG00000041608	-1.83027	1.44904e-10
ENSMUSG00000058135	-0.303328	1.56873e-10
ENSMUSG00000040350	-0.801491	1.83538e-10
ENSMUSG00000003882	-0.42693	1.88236e-10
ENSMUSG00000013846	-0.379872	2.19066e-10
ENSMUSG00000022122	-0.798664	2.23248e-10
ENSMUSG00000039153	-0.47753	2.33449e-10
ENSMUSG00000006800	0.341067	2.33464e-10
ENSMUSG00000002944	-0.340868	2.34896e-10
ENSMUSG00000028698	-0.557582	2.46648e-10
ENSMUSG00000027230	-0.374984	2.48611e-10
ENSMUSG00000031972	0.750446	2.48611e-10
ENSMUSG00000048279	0.751239	2.55954e-10
ENSMUSG00000025809	0.264502	2.91943e-10
ENSMUSG00000022791	0.408586	2.93254e-10
ENSMUSG00000006398	1.04136	2.95359e-10
ENSMUSG00000004044	0.309801	2.97472e-10
ENSMUSG00000110981	1.75939	2.97472e-10
ENSMUSG00000031555	0.29243	3.00223e-10
ENSMUSG00000022150	0.27067	3.00781e-10
ENSMUSG00000006014	1.62221	3.11189e-10
ENSMUSG00000033453	-3.12737	3.11189e-10
ENSMUSG00000021806	-0.496984	3.81692e-10
ENSMUSG00000056427	-0.499368	3.81692e-10
ENSMUSG00000026605	1.40788	4.02672e-10
ENSMUSG00000059456	-0.265092	4.19801e-10
ENSMUSG00000024242	-0.330524	4.23622e-10
ENSMUSG00000055980	-0.649925	5.24708e-10
ENSMUSG00000000682	0.41857	5.57832e-10
ENSMUSG00000042265	1.37466	6.17139e-10
ENSMUSG00000085396	-0.588232	6.73221e-10
ENSMUSG00000003411	0.90125	6.85453e-10
ENSMUSG00000074483	-0.902674	6.89291e-10
ENSMUSG00000010476	-0.805853	7.12491e-10
ENSMUSG00000034463	-0.464112	7.13409e-10
ENSMUSG00000000489	-0.389187	7.17322e-10
ENSMUSG00000030022	-0.982769	7.32717e-10
ENSMUSG00000020205	0.674553	7.65707e-10
ENSMUSG00000030867	1.08143	7.65707e-10
ENSMUSG00000117990	1.76801	7.87814e-10
ENSMUSG00000031166	-0.362854	8.13318e-10
ENSMUSG00000034612	-0.432982	8.13318e-10
ENSMUSG00000024085	0.312745	8.48385e-10
ENSMUSG00000062760	1.90729	8.48965e-10
ENSMUSG00000028480	0.548394	8.53826e-10
ENSMUSG00000017969	-1.06417	8.84106e-10
ENSMUSG00000107476	-0.692225	1.17872e-09
ENSMUSG00000056498	0.634784	1.2825e-09
ENSMUSG00000027322	0.677176	1.33351e-09
ENSMUSG00000028583	0.608931	1.33351e-09
ENSMUSG00000042793	0.561973	1.39348e-09
ENSMUSG00000015653	0.421724	1.48634e-09
ENSMUSG00000037712	0.296484	1.55383e-09
ENSMUSG00000032179	-0.68184	1.7253e-09
ENSMUSG00000026547	0.3181	1.77442e-09
ENSMUSG00000026938	1.12695	1.80084e-09
ENSMUSG00000058818	-0.315918	1.80994e-09
ENSMUSG00000040181	-1.596	1.81697e-09
ENSMUSG00000001403	1.109	2.00323e-09
ENSMUSG00000031827	0.283391	2.04601e-09
ENSMUSG00000024299	-0.448266	2.08433e-09
ENSMUSG00000038252	0.66723	2.27449e-09
ENSMUSG00000002808	-0.329016	2.33196e-09
ENSMUSG00000052957	-0.447864	2.38944e-09
ENSMUSG00000029761	0.283271	2.51739e-09
ENSMUSG00000036896	0.244415	2.54809e-09
ENSMUSG00000030707	0.26339	2.7967e-09
ENSMUSG00000025352	-0.651831	3.0115e-09
ENSMUSG00000042349	-0.373862	3.37463e-09
ENSMUSG00000021732	2.50016	3.41519e-09
ENSMUSG00000022665	-0.285782	3.62593e-09
ENSMUSG00000034160	-0.295756	3.96451e-09
ENSMUSG00000032803	0.286873	3.98347e-09
ENSMUSG00000075590	-0.946921	4.25975e-09
ENSMUSG00000040998	0.488544	4.66888e-09
ENSMUSG00000029860	0.369031	4.79072e-09
ENSMUSG00000036777	0.776287	4.82646e-09
ENSMUSG00000027894	1.0898	4.82646e-09
ENSMUSG00000013921	0.485396	5.07246e-09
ENSMUSG00000031740	-0.338312	5.1164e-09
ENSMUSG00000006651	0.456664	5.12052e-09
ENSMUSG00000057614	-0.643336	5.15026e-09
ENSMUSG00000030770	0.295485	5.18449e-09
ENSMUSG00000042644	0.422395	6.03132e-09
ENSMUSG00000037613	0.499957	6.15224e-09
ENSMUSG00000027358	-0.977908	6.94295e-09
ENSMUSG00000019970	0.328347	7.00481e-09
ENSMUSG00000032380	-1.87702	7.00481e-09
ENSMUSG00000046223	0.463041	7.05998e-09
ENSMUSG00000034205	0.321144	7.21496e-09
ENSMUSG00000041354	-0.317466	8.75601e-09
ENSMUSG00000027955	0.346366	8.79248e-09
ENSMUSG00000032899	1.2662	8.81876e-09
ENSMUSG00000022443	0.276651	9.01895e-09
ENSMUSG00000019843	0.338579	9.16471e-09
ENSMUSG00000021136	0.691045	1.00734e-08
ENSMUSG00000039191	0.250433	1.02111e-08
ENSMUSG00000030468	0.71079	1.02114e-08
ENSMUSG00000003382	-0.299042	1.10837e-08
ENSMUSG00000050315	0.593117	1.13597e-08
ENSMUSG00000005470	0.901225	1.13597e-08
ENSMUSG00000020827	-0.360698	1.15736e-08
ENSMUSG00000024150	0.248558	1.18191e-08
ENSMUSG00000019179	0.274466	1.21129e-08
ENSMUSG00000024049	-0.462909	1.23316e-08
ENSMUSG00000001663	-0.934674	1.25528e-08
ENSMUSG00000033685	0.260104	1.27808e-08
ENSMUSG00000027833	-0.503752	1.27808e-08
ENSMUSG00000001525	0.249648	1.3171e-08
ENSMUSG00000048327	1.20656	1.36102e-08
ENSMUSG00000032231	0.252953	1.3642e-08
ENSMUSG00000000120	-2.32101	1.3642e-08
ENSMUSG00000027469	0.779533	1.39182e-08
ENSMUSG00000038352	-0.602747	1.41385e-08
ENSMUSG00000027188	-0.619579	1.44539e-08
ENSMUSG00000006344	-0.603058	1.46657e-08
ENSMUSG00000028832	0.603518	1.49589e-08
ENSMUSG00000032355	-1.25967	1.78843e-08
ENSMUSG00000062661	0.477314	1.85528e-08
ENSMUSG00000039462	-0.690503	1.87625e-08
ENSMUSG00000032366	-0.246444	1.89785e-08
ENSMUSG00000021270	0.393575	1.8995e-08
ENSMUSG00000049555	-0.888141	1.93406e-08
ENSMUSG00000112023	-0.577205	1.9633e-08
ENSMUSG00000024593	1.01534	2.00578e-08
ENSMUSG00000089809	-0.309978	2.03586e-08
ENSMUSG00000023030	-0.327433	2.1471e-08
ENSMUSG00000045441	-0.876801	2.1955e-08
ENSMUSG00000029334	0.823078	2.22981e-08
ENSMUSG00000062980	-0.586996	2.29645e-08
ENSMUSG00000060568	-1.09172	2.29645e-08
ENSMUSG00000002900	0.297753	2.47379e-08
ENSMUSG00000004207	-0.169264	2.73293e-08
ENSMUSG00000021990	-0.431132	2.73293e-08
ENSMUSG00000027858	0.746274	3.10634e-08
ENSMUSG00000020218	-0.484222	3.49197e-08
ENSMUSG00000002831	0.558834	3.52245e-08
ENSMUSG00000040084	0.822258	3.52377e-08
ENSMUSG00000021360	0.585483	3.56083e-08
ENSMUSG00000068220	0.298196	3.64066e-08
ENSMUSG00000020326	0.29195	3.73284e-08
ENSMUSG00000045932	0.433702	3.87283e-08
ENSMUSG00000013089	0.308787	4.14942e-08
ENSMUSG00000063531	1.52308	4.61764e-08
ENSMUSG00000053965	-0.60637	4.69601e-08
ENSMUSG00000036181	-0.289677	5.16358e-08
ENSMUSG00000001119	-0.29696	5.23666e-08
ENSMUSG00000057457	-1.70281	5.24924e-08
ENSMUSG00000041959	0.401597	5.3115e-08
ENSMUSG00000027254	0.38884	5.69606e-08
ENSMUSG00000022181	-1.8349	5.79705e-08
ENSMUSG00000067279	-1.43741	5.9835e-08
ENSMUSG00000070720	-0.888659	6.21017e-08
ENSMUSG00000015354	1.04415	6.25781e-08
ENSMUSG00000097754	3.34245	6.47127e-08
ENSMUSG00000021733	0.391714	6.48526e-08
ENSMUSG00000008398	0.347563	6.8373e-08
ENSMUSG00000003032	0.46537	7.10669e-08
ENSMUSG00000053398	0.463166	8.20062e-08
ENSMUSG00000014542	2.58088	8.61138e-08
ENSMUSG00000027306	1.20063	8.83222e-08
ENSMUSG00000047250	0.502734	9.18895e-08
ENSMUSG00000022199	-0.777251	9.24398e-08
ENSMUSG00000027460	-0.352286	1.02096e-07
ENSMUSG00000041936	-0.330484	1.12369e-07
ENSMUSG00000005410	0.543486	1.12369e-07
ENSMUSG00000024486	0.589252	1.15296e-07
ENSMUSG00000036446	-2.22185	1.17071e-07
ENSMUSG00000058806	-2.513	1.2124e-07
ENSMUSG00000028413	0.235146	1.22057e-07
ENSMUSG00000054364	0.216215	1.26285e-07
ENSMUSG00000015947	0.326542	1.34529e-07
ENSMUSG00000019846	-0.418973	1.34529e-07
ENSMUSG00000022231	-0.869168	1.37124e-07
ENSMUSG00000027881	-0.398178	1.37298e-07
ENSMUSG00000020900	0.47821	1.41104e-07
ENSMUSG00000024043	-0.889694	1.44204e-07
ENSMUSG00000000628	0.29776	1.44979e-07
ENSMUSG00000091243	0.311915	1.47224e-07
ENSMUSG00000025650	0.825924	1.53288e-07
ENSMUSG00000005800	0.832714	1.53885e-07
ENSMUSG00000021280	-1.16458	1.53974e-07
ENSMUSG00000049420	1.14383	1.59455e-07
ENSMUSG00000021171	0.275611	1.6089e-07
ENSMUSG00000047414	0.522109	1.65868e-07
ENSMUSG00000045672	-0.847034	1.67803e-07
ENSMUSG00000026889	0.516481	1.71199e-07
ENSMUSG00000036570	-1.13754	1.74743e-07
ENSMUSG00000019122	0.451206	1.84366e-07
ENSMUSG00000031616	-0.667758	1.92722e-07
ENSMUSG00000063511	-0.380962	2.00054e-07
ENSMUSG00000030835	0.265644	2.00188e-07
ENSMUSG00000074264	-1.38534	2.07936e-07
ENSMUSG00000028211	-0.266685	2.08755e-07
ENSMUSG00000026051	-1.21805	2.11579e-07
ENSMUSG00000010097	-0.35362	2.221e-07
ENSMUSG00000024140	-0.335233	2.24148e-07
ENSMUSG00000022747	-0.834624	2.38403e-07
ENSMUSG00000030729	0.330558	2.40338e-07
ENSMUSG00000058254	-0.8351	2.41019e-07
ENSMUSG00000061175	-0.263433	2.52967e-07
ENSMUSG00000041120	0.349848	2.55658e-07
ENSMUSG00000032135	0.504007	2.55658e-07
ENSMUSG00000036353	0.589645	2.55789e-07
ENSMUSG00000022102	0.48425	2.71026e-07
ENSMUSG00000056529	-0.379504	2.74686e-07
ENSMUSG00000046718	0.264757	2.7647e-07
ENSMUSG00000032252	0.45164	2.76518e-07
ENSMUSG00000020901	-0.317602	3.03909e-07
ENSMUSG00000001552	0.536312	3.21446e-07
ENSMUSG00000040918	0.412892	3.41477e-07
ENSMUSG00000048078	-1.1214	3.47326e-07
ENSMUSG00000020330	1.0041	3.52202e-07
ENSMUSG00000024990	-1.36803	3.55476e-07
ENSMUSG00000005103	0.203814	3.82016e-07
ENSMUSG00000024781	-0.22789	3.88828e-07
ENSMUSG00000027208	0.25297	3.99821e-07
ENSMUSG00000015850	0.423602	4.04667e-07
ENSMUSG00000019942	0.595269	4.09305e-07
ENSMUSG00000005142	0.18461	4.20554e-07
ENSMUSG00000005125	-0.428681	4.20554e-07
ENSMUSG00000038807	0.664063	4.20554e-07
ENSMUSG00000032254	0.805679	4.20554e-07
ENSMUSG00000055065	-0.21817	4.22343e-07
ENSMUSG00000022261	-0.305073	4.47778e-07
ENSMUSG00000068739	0.235152	5.03736e-07
ENSMUSG00000030268	0.515785	5.078e-07
ENSMUSG00000032712	-0.398859	5.25519e-07
ENSMUSG00000023191	-0.373123	5.7415e-07
ENSMUSG00000027829	-0.386996	5.9267e-07
ENSMUSG00000027805	0.500651	5.96573e-07
ENSMUSG00000019539	-0.301412	6.18448e-07
ENSMUSG00000015647	0.526995	6.19796e-07
ENSMUSG00000022018	-1.43566	6.19796e-07
ENSMUSG00000040459	-0.465689	6.23011e-07
ENSMUSG00000021390	-0.614262	6.46472e-07
ENSMUSG00000034220	0.306657	6.56568e-07
ENSMUSG00000001123	0.264109	6.56568e-07
ENSMUSG00000037072	0.292128	6.78984e-07
ENSMUSG00000038943	0.886616	6.86974e-07
ENSMUSG00000045136	0.927219	6.94817e-07
ENSMUSG00000079017	0.554424	7.19049e-07
ENSMUSG00000029254	-0.435916	7.27515e-07
ENSMUSG00000022367	0.442959	7.56409e-07
ENSMUSG00000038233	-1.47299	7.71761e-07
ENSMUSG00000029061	-0.375142	7.74873e-07
ENSMUSG00000021495	-0.44072	7.87234e-07
ENSMUSG00000024066	-0.218995	7.97783e-07
ENSMUSG00000025969	-0.230852	8.10469e-07
ENSMUSG00000025574	0.658629	8.10567e-07
ENSMUSG00000032911	0.632179	8.21155e-07
ENSMUSG00000021367	0.924543	8.21155e-07
ENSMUSG00000032715	0.693984	8.35905e-07
ENSMUSG00000028551	0.475423	8.54182e-07
ENSMUSG00000043336	0.31753	9.07857e-07
ENSMUSG00000050931	-0.444054	9.07857e-07
ENSMUSG00000038172	0.333968	9.32075e-07
ENSMUSG00000003779	0.806238	9.32075e-07
ENSMUSG00000024163	-0.44762	9.34391e-07
ENSMUSG00000020674	0.446653	1.00592e-06
ENSMUSG00000024896	0.418353	1.01574e-06
ENSMUSG00000015950	0.212719	1.04895e-06
ENSMUSG00000025854	-0.282716	1.07301e-06
ENSMUSG00000020777	0.272081	1.07301e-06
ENSMUSG00000022438	0.286138	1.07968e-06
ENSMUSG00000040713	-0.178826	1.10038e-06
ENSMUSG00000041375	-0.348289	1.10038e-06
ENSMUSG00000022677	0.437883	1.13657e-06
ENSMUSG00000048644	0.429355	1.22104e-06
ENSMUSG00000050721	-0.236555	1.28258e-06
ENSMUSG00000049775	0.274244	1.34277e-06
ENSMUSG00000105987	0.260379	1.34434e-06
ENSMUSG00000040415	-0.368591	1.37245e-06
ENSMUSG00000017466	0.175954	1.39111e-06
ENSMUSG00000043587	0.335018	1.39111e-06
ENSMUSG00000022887	0.477305	1.45051e-06
ENSMUSG00000042129	-0.271689	1.47541e-06
ENSMUSG00000040938	1.11588	1.47541e-06
ENSMUSG00000024754	-0.320562	1.48729e-06
ENSMUSG00000026390	0.510858	1.49556e-06
ENSMUSG00000020689	0.435549	1.49556e-06
ENSMUSG00000007908	-0.800444	1.49556e-06
ENSMUSG00000024769	-0.328258	1.51588e-06
ENSMUSG00000032387	0.596511	1.52838e-06
ENSMUSG00000062929	0.389586	1.53979e-06
ENSMUSG00000023951	-0.310318	1.5418e-06
ENSMUSG00000028745	0.205215	1.54771e-06
ENSMUSG00000066152	-0.327221	1.62458e-06
ENSMUSG00000097451	1.81129	1.65286e-06
ENSMUSG00000028478	0.179983	1.71896e-06
ENSMUSG00000028339	-0.466205	1.74485e-06
ENSMUSG00000023885	-0.23901	1.75585e-06
ENSMUSG00000076441	0.527864	1.78508e-06
ENSMUSG00000020844	0.36281	1.82171e-06
ENSMUSG00000020400	-0.275189	1.84833e-06
ENSMUSG00000059256	-1.44124	1.96111e-06
ENSMUSG00000019832	0.305657	1.99386e-06
ENSMUSG00000031980	-1.13767	2.02184e-06
ENSMUSG00000068748	0.626977	2.15176e-06
ENSMUSG00000027215	-0.263952	2.17772e-06
ENSMUSG00000004951	0.398151	2.17774e-06
ENSMUSG00000043079	-0.380244	2.24702e-06
ENSMUSG00000016664	0.250887	2.27626e-06
ENSMUSG00000019088	-0.297809	2.32141e-06
ENSMUSG00000023495	0.351533	2.32141e-06
ENSMUSG00000034854	-0.246798	2.37971e-06
ENSMUSG00000002055	0.883875	2.39894e-06
ENSMUSG00000034771	-0.897483	2.42975e-06
ENSMUSG00000058290	0.979187	2.43964e-06
ENSMUSG00000035835	-0.97053	2.48403e-06
ENSMUSG00000048706	0.298708	2.58659e-06
ENSMUSG00000062515	-0.412945	2.60109e-06
ENSMUSG00000007850	-0.293532	2.62238e-06
ENSMUSG00000034708	0.190944	2.62878e-06
ENSMUSG00000029455	0.157419	2.66425e-06
ENSMUSG00000031520	-1.61636	2.74752e-06
ENSMUSG00000043259	-0.761021	2.75109e-06
ENSMUSG00000020715	-0.325313	2.77658e-06
ENSMUSG00000048922	1.10047	2.78792e-06
ENSMUSG00000007041	0.207997	2.95673e-06
ENSMUSG00000015202	-0.510812	2.97251e-06
ENSMUSG00000015852	0.228771	3.08454e-06
ENSMUSG00000021662	0.583151	3.08454e-06
ENSMUSG00000073530	-1.08565	3.10071e-06
ENSMUSG00000020241	-0.286872	3.18105e-06
ENSMUSG00000002625	-0.390608	3.22541e-06
ENSMUSG00000034573	-0.414965	3.24157e-06
ENSMUSG00000021943	-1.18935	3.2868e-06
ENSMUSG00000029718	-0.25969	3.52311e-06
ENSMUSG00000097589	-0.714811	3.61492e-06
ENSMUSG00000020897	0.874562	3.63556e-06
ENSMUSG00000049521	-0.396229	3.65219e-06
ENSMUSG00000021822	0.23315	3.76031e-06
ENSMUSG00000030560	0.21675	3.87172e-06
ENSMUSG00000041842	0.511602	3.87322e-06
ENSMUSG00000026879	0.170694	3.93471e-06
ENSMUSG00000022148	-0.245225	3.93471e-06
ENSMUSG00000011008	-0.413016	4.00982e-06
ENSMUSG00000040613	-0.188115	4.01095e-06
ENSMUSG00000022385	0.431516	4.48513e-06
ENSMUSG00000030789	-0.322668	4.49312e-06
ENSMUSG00000029373	0.478987	4.56439e-06
ENSMUSG00000070469	-0.420471	4.60958e-06
ENSMUSG00000023505	0.921793	4.69988e-06
ENSMUSG00000054555	-0.630258	4.70586e-06
ENSMUSG00000031996	-0.169679	4.88984e-06
ENSMUSG00000038502	-0.309748	4.91234e-06
ENSMUSG00000029177	0.730731	4.99831e-06
ENSMUSG00000054720	0.602994	5.01433e-06
ENSMUSG00000017390	0.423427	5.0817e-06
ENSMUSG00000041164	-0.321863	5.13442e-06
ENSMUSG00000029068	-0.355617	5.13844e-06
ENSMUSG00000004098	-0.413686	5.20971e-06
ENSMUSG00000026305	0.246532	5.21399e-06
ENSMUSG00000032295	-0.335845	5.24656e-06
ENSMUSG00000027318	-0.580617	5.34328e-06
ENSMUSG00000024268	1.02591	5.42179e-06
ENSMUSG00000026579	1.25483	5.51498e-06
ENSMUSG00000037405	-0.309064	5.67289e-06
ENSMUSG00000001750	-0.284613	5.69984e-06
ENSMUSG00000095041	-0.535734	5.73126e-06
ENSMUSG00000036854	0.563791	5.82721e-06
ENSMUSG00000033740	-0.63673	6.06216e-06
ENSMUSG00000059195	0.411198	6.11137e-06
ENSMUSG00000070427	0.533052	6.11137e-06
ENSMUSG00000025555	0.422955	6.15509e-06
ENSMUSG00000034295	-0.845616	6.15995e-06
ENSMUSG00000050335	-0.200171	6.16526e-06
ENSMUSG00000020340	-0.27186	6.17731e-06
ENSMUSG00000033577	-0.409495	6.37762e-06
ENSMUSG00000001864	0.857208	6.49852e-06
ENSMUSG00000028028	-0.36386	6.54088e-06
ENSMUSG00000042286	0.283414	6.5724e-06
ENSMUSG00000020823	0.219471	6.69475e-06
ENSMUSG00000043923	-0.741791	6.69715e-06
ENSMUSG00000025085	-0.797847	7.42058e-06
ENSMUSG00000098557	0.245345	7.57616e-06
ENSMUSG00000090086	-0.863908	7.60526e-06
ENSMUSG00000068566	0.232689	7.89178e-06
ENSMUSG00000038738	-0.898083	8.03621e-06
ENSMUSG00000032024	-0.418116	8.57156e-06
ENSMUSG00000059173	-1.39874	8.6325e-06
ENSMUSG00000027309	0.321165	9.05311e-06
ENSMUSG00000028197	-0.840238	9.12563e-06
ENSMUSG00000034675	0.333059	9.30015e-06
ENSMUSG00000031342	-0.542382	9.41554e-06
ENSMUSG00000034981	0.538493	9.44936e-06
ENSMUSG00000031304	-0.458816	1.0341e-05
ENSMUSG00000063193	-0.216146	1.03581e-05
ENSMUSG00000030187	0.746808	1.06153e-05
ENSMUSG00000062510	1.15109	1.06153e-05
ENSMUSG00000034906	0.691726	1.06519e-05
ENSMUSG00000001020	1.20284	1.06519e-05
ENSMUSG00000034157	-0.286863	1.06688e-05
ENSMUSG00000024381	0.201066	1.09994e-05
ENSMUSG00000025473	0.212779	1.13344e-05
ENSMUSG00000044533	0.181951	1.15701e-05
ENSMUSG00000028439	-0.289358	1.16276e-05
ENSMUSG00000022479	0.535588	1.22206e-05
ENSMUSG00000026042	-0.19321	1.22612e-05
ENSMUSG00000026012	-0.497473	1.23743e-05
ENSMUSG00000031451	-0.152752	1.26096e-05
ENSMUSG00000023947	-0.451088	1.26726e-05
ENSMUSG00000040990	0.215606	1.2746e-05
ENSMUSG00000026811	-0.337148	1.29138e-05
ENSMUSG00000031851	0.374287	1.30589e-05
ENSMUSG00000015053	1.39824	1.31237e-05
ENSMUSG00000036617	-0.373855	1.31466e-05
ENSMUSG00000052833	0.257451	1.3194e-05
ENSMUSG00000102813	-0.950577	1.33913e-05
ENSMUSG00000060470	-1.29804	1.36906e-05
ENSMUSG00000058486	-0.239202	1.4401e-05
ENSMUSG00000021477	0.185864	1.44084e-05
ENSMUSG00000022469	-0.402816	1.44084e-05
ENSMUSG00000033623	0.275952	1.44138e-05
ENSMUSG00000049037	-0.400248	1.44908e-05
ENSMUSG00000033491	-0.718018	1.45373e-05
ENSMUSG00000028248	-0.360746	1.48093e-05
ENSMUSG00000033352	0.273939	1.51784e-05
ENSMUSG00000047592	0.413566	1.52545e-05
ENSMUSG00000029755	-0.566956	1.52545e-05
ENSMUSG00000044712	-0.395639	1.55405e-05
ENSMUSG00000025068	0.269667	1.5899e-05
ENSMUSG00000057969	-0.800319	1.5899e-05
ENSMUSG00000004655	0.364048	1.6754e-05
ENSMUSG00000038991	0.19887	1.73589e-05
ENSMUSG00000026564	-0.564964	1.74773e-05
ENSMUSG00000035150	0.273701	1.74865e-05
ENSMUSG00000043939	0.409659	1.80978e-05
ENSMUSG00000041431	0.798148	1.87946e-05
ENSMUSG00000031799	0.201623	1.90487e-05
ENSMUSG00000006356	0.276339	1.95314e-05
ENSMUSG00000029838	2.02131	1.95314e-05
ENSMUSG00000020788	0.499932	1.95902e-05
ENSMUSG00000047945	0.289799	1.97281e-05
ENSMUSG00000019889	0.402276	2.00543e-05
ENSMUSG00000019432	-0.255138	2.00599e-05
ENSMUSG00000022636	-0.279417	2.01412e-05
ENSMUSG00000024677	0.318641	2.11555e-05
ENSMUSG00000026170	-0.488448	2.23943e-05
ENSMUSG00000025006	0.374911	2.31319e-05
ENSMUSG00000036931	-0.530532	2.33194e-05
ENSMUSG00000041552	-1.26508	2.37526e-05
ENSMUSG00000005533	0.340413	2.4467e-05
ENSMUSG00000027699	0.726877	2.46069e-05
ENSMUSG00000069833	0.293437	2.51359e-05
ENSMUSG00000029060	-0.260055	2.51359e-05
ENSMUSG00000035964	2.39358	2.52287e-05
ENSMUSG00000016995	-1.00177	2.58169e-05
ENSMUSG00000012405	0.219444	2.62604e-05
ENSMUSG00000059498	0.184174	2.6548e-05
ENSMUSG00000074896	0.38528	2.7577e-05
ENSMUSG00000004698	0.586675	2.76982e-05
ENSMUSG00000008845	0.721569	2.85933e-05
ENSMUSG00000037544	0.878998	2.88617e-05
ENSMUSG00000028552	0.217509	2.90236e-05
ENSMUSG00000002108	-0.395206	2.90236e-05
ENSMUSG00000015340	-0.177515	2.97871e-05
ENSMUSG00000028957	-0.485242	2.99611e-05
ENSMUSG00000056492	-0.272938	3.04907e-05
ENSMUSG00000028613	0.598178	3.07011e-05
ENSMUSG00000001995	0.315404	3.07446e-05
ENSMUSG00000068747	0.294022	3.19633e-05
ENSMUSG00000080316	-0.641109	3.20935e-05
ENSMUSG00000028937	0.327957	3.22956e-05
ENSMUSG00000028883	0.67249	3.23292e-05
ENSMUSG00000033207	-0.384437	3.259e-05
ENSMUSG00000073409	-2.54263	3.259e-05
ENSMUSG00000027610	0.385476	3.3345e-05
ENSMUSG00000046714	0.439333	3.36614e-05
ENSMUSG00000022033	1.02331	3.41603e-05
ENSMUSG00000025701	0.678359	3.41681e-05
ENSMUSG00000025232	-0.137863	3.49072e-05
ENSMUSG00000030930	-0.513126	3.5081e-05
ENSMUSG00000026640	-0.406424	3.58158e-05
ENSMUSG00000028955	0.232508	3.65462e-05
ENSMUSG00000029070	-0.205648	3.73171e-05
ENSMUSG00000056486	-0.743166	3.73171e-05
ENSMUSG00000054196	0.398618	3.78836e-05
ENSMUSG00000020493	1.03041	3.82114e-05
ENSMUSG00000019849	0.341377	3.84269e-05
ENSMUSG00000029730	0.444797	3.86636e-05
ENSMUSG00000034311	1.00892	3.91366e-05
ENSMUSG00000036904	-0.399216	3.9305e-05
ENSMUSG00000031015	-0.263108	4.02188e-05
ENSMUSG00000039942	-0.456593	4.06456e-05
ENSMUSG00000018677	0.246673	4.22117e-05
ENSMUSG00000030222	-0.965802	4.23338e-05
ENSMUSG00000034616	-0.260737	4.37237e-05
ENSMUSG00000021215	0.348223	4.46652e-05
ENSMUSG00000006457	-0.950589	4.48596e-05
ENSMUSG00000036275	0.186942	4.57042e-05
ENSMUSG00000025887	-0.404871	4.61881e-05
ENSMUSG00000023992	-0.154222	4.69522e-05
ENSMUSG00000037725	0.835889	4.80028e-05
ENSMUSG00000021591	0.295344	4.87606e-05
ENSMUSG00000021950	0.541082	4.90926e-05
ENSMUSG00000038884	-0.547671	4.92309e-05
ENSMUSG00000029516	0.977094	4.94496e-05
ENSMUSG00000062729	-0.399502	4.9558e-05
ENSMUSG00000034863	-0.353588	4.95813e-05
ENSMUSG00000019039	-0.369852	4.95813e-05
ENSMUSG00000057604	-0.489306	4.98623e-05
ENSMUSG00000002763	-0.274233	5.11431e-05
ENSMUSG00000044037	-0.382429	5.15632e-05
ENSMUSG00000021134	-0.207179	5.16854e-05
ENSMUSG00000117465	1.31599	5.16854e-05
ENSMUSG00000068329	-0.280782	5.18585e-05
ENSMUSG00000030513	-0.550724	5.41415e-05
ENSMUSG00000001507	0.588092	5.45205e-05
ENSMUSG00000051682	0.853717	5.60884e-05
ENSMUSG00000001576	0.212066	5.62229e-05
ENSMUSG00000032377	-0.396944	5.62229e-05
ENSMUSG00000001517	0.645278	5.64858e-05
ENSMUSG00000027002	0.230635	5.68328e-05
ENSMUSG00000023972	0.241357	5.74859e-05
ENSMUSG00000031146	0.246451	5.87438e-05
ENSMUSG00000004885	1.09374	5.9347e-05
ENSMUSG00000033965	-0.732753	6.02761e-05
ENSMUSG00000040520	0.33877	6.15068e-05
ENSMUSG00000074677	0.520103	6.23296e-05
ENSMUSG00000062906	-0.442256	6.55787e-05
ENSMUSG00000004952	-0.272976	6.5778e-05
ENSMUSG00000028793	-0.247669	6.62989e-05
ENSMUSG00000106734	-0.49153	6.64272e-05
ENSMUSG00000041481	-2.4918	6.65002e-05
ENSMUSG00000020069	-0.548349	6.66667e-05
ENSMUSG00000023274	-0.983143	6.67698e-05
ENSMUSG00000061028	-0.414719	6.68624e-05
ENSMUSG00000068270	0.751992	6.68624e-05
ENSMUSG00000057182	-3.53057	6.68999e-05
ENSMUSG00000025804	1.12514	6.8267e-05
ENSMUSG00000033788	-0.289517	6.91549e-05
ENSMUSG00000026355	0.325922	6.91549e-05
ENSMUSG00000017716	0.883591	6.93886e-05
ENSMUSG00000026667	0.224926	6.95045e-05
ENSMUSG00000007603	-0.351147	7.04086e-05
ENSMUSG00000033998	-1.96344	7.04086e-05
ENSMUSG00000004187	-0.79975	7.11677e-05
ENSMUSG00000053746	0.472711	7.2102e-05
ENSMUSG00000060802	-0.222937	7.29778e-05
ENSMUSG00000022360	0.370773	7.38439e-05
ENSMUSG00000032352	-0.542394	7.83718e-05
ENSMUSG00000033526	-0.363625	7.83729e-05
ENSMUSG00000029641	-0.817567	8.062e-05
ENSMUSG00000020186	0.33279	8.10395e-05
ENSMUSG00000035545	-0.563716	8.14135e-05
ENSMUSG00000020422	-0.21647	8.23674e-05
ENSMUSG00000026683	0.909844	8.38628e-05
ENSMUSG00000040151	0.271312	8.39008e-05
ENSMUSG00000053886	-1.5779	8.45214e-05
ENSMUSG00000029465	0.199299	8.51972e-05
ENSMUSG00000039960	0.643859	8.57035e-05
ENSMUSG00000028068	0.610587	8.57187e-05
ENSMUSG00000027221	0.775518	8.57884e-05
ENSMUSG00000034066	-0.489845	8.5903e-05
ENSMUSG00000028063	0.158385	8.67611e-05
ENSMUSG00000024590	0.634737	8.75607e-05
ENSMUSG00000111556	-2.64235	8.8787e-05
ENSMUSG00000055322	0.382589	9.03934e-05
ENSMUSG00000034445	-0.319553	9.08882e-05
ENSMUSG00000043943	-0.678831	9.16283e-05
ENSMUSG00000039474	0.351711	9.23014e-05
ENSMUSG00000071644	0.185985	9.24783e-05
ENSMUSG00000025138	-0.267962	9.39926e-05
ENSMUSG00000038963	0.766623	9.63563e-05
ENSMUSG00000031672	0.267657	9.76395e-05
ENSMUSG00000045328	0.858965	9.77462e-05
ENSMUSG00000027316	0.573086	9.98149e-05
ENSMUSG00000039197	0.389017	9.98427e-05
ENSMUSG00000040612	-0.930601	0.000101549
ENSMUSG00000053411	-0.489582	0.000104981
ENSMUSG00000039187	1.62228	0.000105549
ENSMUSG00000040663	0.653604	0.000108306
ENSMUSG00000020263	-0.262826	0.000109736
ENSMUSG00000041028	0.170472	0.000110058
ENSMUSG00000057789	0.274748	0.000112014
ENSMUSG00000027210	0.922493	0.000117893
ENSMUSG00000027365	-0.234867	0.000118832
ENSMUSG00000028970	-0.314081	0.000118832
ENSMUSG00000054387	-0.281251	0.000121655
ENSMUSG00000027907	0.25975	0.000123126
ENSMUSG00000036636	-0.206777	0.00012446
ENSMUSG00000079037	0.234565	0.000127938
ENSMUSG00000002012	-0.735593	0.000128721
ENSMUSG00000060550	-1.33318	0.000129613
ENSMUSG00000052160	0.222414	0.000130741
ENSMUSG00000026712	0.13967	0.000131432
ENSMUSG00000006576	-0.643237	0.000131515
ENSMUSG00000024112	-0.511492	0.000133955
ENSMUSG00000020075	0.24228	0.000134383
ENSMUSG00000050370	0.521477	0.000134383
ENSMUSG00000026748	-0.184459	0.000136153
ENSMUSG00000015880	1.03374	0.000139083
ENSMUSG00000050390	-0.282841	0.000142272
ENSMUSG00000061306	-0.154065	0.000142399
ENSMUSG00000029304	0.209474	0.000151102
ENSMUSG00000029714	-0.331812	0.000151102
ENSMUSG00000059851	-0.317187	0.000151946
ENSMUSG00000071649	-0.291144	0.00015665
ENSMUSG00000052353	-0.286968	0.00015836
ENSMUSG00000030123	-0.251658	0.000160116
ENSMUSG00000040712	-0.253047	0.000162616
ENSMUSG00000072082	0.745845	0.000165985
ENSMUSG00000024300	-0.158911	0.000166609
ENSMUSG00000029635	0.326959	0.000166609
ENSMUSG00000021704	-0.554783	0.000167207
ENSMUSG00000038235	0.782004	0.000168793
ENSMUSG00000047842	0.988178	0.000169587
ENSMUSG00000032012	0.502529	0.000170198
ENSMUSG00000092274	-0.704188	0.000170784
ENSMUSG00000042215	0.415246	0.000171364
ENSMUSG00000004815	-0.428598	0.000171731
ENSMUSG00000036885	-1.64574	0.000172591
ENSMUSG00000031805	-0.414203	0.000172942
ENSMUSG00000026203	-0.347335	0.00017552
ENSMUSG00000054889	1.76199	0.000177355
ENSMUSG00000029471	-0.281624	0.000179242
ENSMUSG00000024678	-0.810459	0.000180542
ENSMUSG00000028718	1.18537	0.000180542
ENSMUSG00000032020	0.300531	0.000181572
ENSMUSG00000060063	0.229329	0.000184312
ENSMUSG00000032580	-0.225588	0.000185085
ENSMUSG00000026669	0.981279	0.000188734
ENSMUSG00000021457	-0.187946	0.000189572
ENSMUSG00000027087	0.209044	0.00018964
ENSMUSG00000041439	0.218752	0.000192028
ENSMUSG00000009549	0.249175	0.000192028
ENSMUSG00000025855	0.390573	0.000192028
ENSMUSG00000054717	0.532854	0.000194223
ENSMUSG00000035373	0.531488	0.000194336
ENSMUSG00000015396	-0.345283	0.000195434
ENSMUSG00000028633	0.310692	0.000197417
ENSMUSG00000001473	0.276059	0.000201189
ENSMUSG00000078812	0.174377	0.000201277
ENSMUSG00000028599	-0.166404	0.000203443
ENSMUSG00000017009	-0.263115	0.000203443
ENSMUSG00000022708	0.42368	0.000203443
ENSMUSG00000023349	-0.228684	0.000206806
ENSMUSG00000017639	-1.83431	0.000207898
ENSMUSG00000029093	-0.583418	0.000209061
ENSMUSG00000019055	0.189136	0.00021405
ENSMUSG00000058793	-0.191055	0.00021405
ENSMUSG00000057722	-1.37542	0.000218062
ENSMUSG00000030074	-0.368864	0.000227847
ENSMUSG00000025393	0.137132	0.000228464
ENSMUSG00000028024	-1.59033	0.00023134
ENSMUSG00000035407	-1.72755	0.000234869
ENSMUSG00000071984	-0.770466	0.000239902
ENSMUSG00000018821	0.579311	0.000244621
ENSMUSG00000002910	-0.443372	0.000253093
ENSMUSG00000031734	0.256816	0.000254886
ENSMUSG00000027803	0.267866	0.000254886
ENSMUSG00000032548	0.292604	0.000255288
ENSMUSG00000041559	-0.228376	0.000258564
ENSMUSG00000001228	0.512263	0.000260362
ENSMUSG00000014353	-0.218857	0.000261276
ENSMUSG00000062070	0.182355	0.000263698
ENSMUSG00000035954	0.250015	0.000264616
ENSMUSG00000046182	-3.88005	0.000265377
ENSMUSG00000023022	0.179922	0.00026679
ENSMUSG00000031633	0.173638	0.000267601
ENSMUSG00000040026	-0.9658	0.000268825
ENSMUSG00000001211	0.212471	0.000282279
ENSMUSG00000027806	0.223014	0.000282689
ENSMUSG00000050541	0.973906	0.000286662
ENSMUSG00000003380	-0.165251	0.000294928
ENSMUSG00000027335	0.528905	0.000296918
ENSMUSG00000026158	0.266222	0.000312366
ENSMUSG00000050912	-0.17819	0.000314189
ENSMUSG00000034024	0.195655	0.000317037
ENSMUSG00000015355	-0.210798	0.000320422
ENSMUSG00000020661	-0.219175	0.000324874
ENSMUSG00000032316	-0.340911	0.000329368
ENSMUSG00000029108	0.42031	0.000330572
ENSMUSG00000032220	-0.182854	0.000332883
ENSMUSG00000058626	1.6226	0.000343311
ENSMUSG00000023913	-0.272141	0.000347159
ENSMUSG00000007891	0.150759	0.000351255
ENSMUSG00000000266	-0.473029	0.000353841
ENSMUSG00000045414	-0.277565	0.000356418
ENSMUSG00000025145	-0.368171	0.000356418
ENSMUSG00000059089	0.409269	0.000356763
ENSMUSG00000030678	-0.195812	0.000357654
ENSMUSG00000024045	-0.280505	0.000361265
ENSMUSG00000052911	-0.258692	0.000362691
ENSMUSG00000021669	-0.275835	0.000365733
ENSMUSG00000019471	0.164316	0.000366302
ENSMUSG00000073802	0.247492	0.000369281
ENSMUSG00000017817	0.235888	0.000370912
ENSMUSG00000026821	-0.300015	0.000371916
ENSMUSG00000029430	0.193061	0.000372397
ENSMUSG00000003948	0.383965	0.000373406
ENSMUSG00000024534	-0.514955	0.000376853
ENSMUSG00000046733	1.03392	0.000376853
ENSMUSG00000024892	-0.323851	0.000379881
ENSMUSG00000028005	-1.24036	0.000381338
ENSMUSG00000018983	0.502234	0.000387602
ENSMUSG00000017765	-0.220925	0.000388161
ENSMUSG00000036905	0.155655	0.000391807
ENSMUSG00000025880	0.31392	0.00039238
ENSMUSG00000042625	-0.246212	0.000394267
ENSMUSG00000078945	-0.269953	0.000394267
ENSMUSG00000012443	0.654707	0.000394267
ENSMUSG00000033545	-0.208548	0.000397318
ENSMUSG00000053460	-0.323664	0.000403489
ENSMUSG00000045092	-0.183478	0.000409667
ENSMUSG00000024687	0.249373	0.00040983
ENSMUSG00000018819	0.282676	0.000410658
ENSMUSG00000026043	-0.157725	0.000414516
ENSMUSG00000032060	-0.29265	0.000425676
ENSMUSG00000021458	-0.214803	0.000426665
ENSMUSG00000019326	-0.331806	0.000433662
ENSMUSG00000021069	0.222556	0.000433983
ENSMUSG00000051391	0.146484	0.000434514
ENSMUSG00000028337	-0.260192	0.000439504
ENSMUSG00000037820	0.200864	0.000439828
ENSMUSG00000029705	0.16878	0.000445684
ENSMUSG00000042734	0.779739	0.000450562
ENSMUSG00000026199	-0.362101	0.00046154
ENSMUSG00000118664	0.255383	0.000465289
ENSMUSG00000024672	-0.18369	0.000468162
ENSMUSG00000026211	-0.431599	0.000468998
ENSMUSG00000027200	-0.533911	0.00048326
ENSMUSG00000004771	0.211736	0.000491383
ENSMUSG00000031266	-0.206822	0.00049431
ENSMUSG00000028039	0.777941	0.000494698
ENSMUSG00000032118	0.642166	0.000495608
ENSMUSG00000070605	-0.55629	0.000496389
ENSMUSG00000004151	0.422271	0.000498621
ENSMUSG00000016494	0.537777	0.000499198
ENSMUSG00000001416	0.17347	0.000521991
ENSMUSG00000018796	-0.251086	0.000522493
ENSMUSG00000037773	-0.370083	0.000529969
ENSMUSG00000029223	0.543078	0.000537183
ENSMUSG00000026779	0.990524	0.00053999
ENSMUSG00000045409	-0.407884	0.000542005
ENSMUSG00000002897	0.226337	0.000545642
ENSMUSG00000067203	-0.596802	0.000548675
ENSMUSG00000047126	0.158151	0.000549454
ENSMUSG00000031486	-0.321989	0.000549454
ENSMUSG00000028452	0.151529	0.000558341
ENSMUSG00000054690	-1.15022	0.000564696
ENSMUSG00000020385	-0.326223	0.000569206
ENSMUSG00000024507	0.225617	0.000570375
ENSMUSG00000051378	1.00574	0.000571518
ENSMUSG00000034041	-0.29228	0.000581564
ENSMUSG00000044162	-0.424862	0.000585323
ENSMUSG00000037224	-0.586031	0.000585323
ENSMUSG00000045348	0.904619	0.000592474
ENSMUSG00000056121	0.210807	0.000600125
ENSMUSG00000030144	-0.147556	0.000605054
ENSMUSG00000040618	0.238022	0.000605054
ENSMUSG00000031283	-1.53867	0.000605054
ENSMUSG00000031983	-0.173514	0.000612992
ENSMUSG00000050967	-0.456707	0.000612992
ENSMUSG00000027978	1.22172	0.000615624
ENSMUSG00000032216	0.153803	0.000623624
ENSMUSG00000038205	-0.319271	0.000637001
ENSMUSG00000030059	0.207996	0.000657405
ENSMUSG00000079057	-0.22214	0.000668653
ENSMUSG00000040118	0.361746	0.000668785
ENSMUSG00000031748	0.377107	0.000675409
ENSMUSG00000024077	-0.263098	0.000679851
ENSMUSG00000027582	-0.378607	0.000680282
ENSMUSG00000029247	0.224635	0.000682595
ENSMUSG00000021595	0.20846	0.000697531
ENSMUSG00000018362	0.279099	0.00070667
ENSMUSG00000071180	0.28814	0.000710203
ENSMUSG00000031565	-0.172996	0.000724859
ENSMUSG00000027006	-0.177251	0.000730464
ENSMUSG00000029370	1.20682	0.000732345
ENSMUSG00000031960	0.167021	0.000733732
ENSMUSG00002076083	-0.314848	0.000735115
ENSMUSG00000021260	0.411468	0.000735115
ENSMUSG00000024420	-0.466326	0.000742539
ENSMUSG00000090675	-1.08715	0.000742804
ENSMUSG00000021996	0.179182	0.000751437
ENSMUSG00000035967	-0.330692	0.000752542
ENSMUSG00000050697	0.239405	0.000760827
ENSMUSG00000019997	0.152966	0.000763438
ENSMUSG00000001783	0.190616	0.000764097
ENSMUSG00000049044	-0.59946	0.000764426
ENSMUSG00000031376	-1.53886	0.000768811
ENSMUSG00000045103	0.603241	0.000769094
ENSMUSG00000024968	-0.817706	0.000769967
ENSMUSG00000060147	0.172089	0.000775384
ENSMUSG00000006342	-0.626781	0.000775384
ENSMUSG00000032011	0.660925	0.000777794
ENSMUSG00000029777	0.200585	0.000778306
ENSMUSG00000038740	0.195119	0.000779946
ENSMUSG00000020577	-0.41782	0.000782061
ENSMUSG00000019947	0.260596	0.000783463
ENSMUSG00000038146	-0.351146	0.000795897
ENSMUSG00000024953	0.164145	0.000798648
ENSMUSG00000117679	-0.614629	0.000799108
ENSMUSG00000034023	1.06708	0.000799108
ENSMUSG00000034902	-0.203062	0.000799259
ENSMUSG00000071054	-0.219128	0.000802845
ENSMUSG00000042613	0.160334	0.000809484
ENSMUSG00000039982	-0.195949	0.000822379
ENSMUSG00000003534	0.248728	0.000827976
ENSMUSG00000018927	0.261351	0.000840056
ENSMUSG00000026399	-0.542983	0.000849448
ENSMUSG00000024232	-0.467963	0.00085187
ENSMUSG00000027247	0.174758	0.000854062
ENSMUSG00000053063	-0.216335	0.000856054
ENSMUSG00000010609	-0.240684	0.000858648
ENSMUSG00000035683	0.975623	0.000860883
ENSMUSG00000024084	0.490952	0.000870013
ENSMUSG00000027220	0.344626	0.000871846
ENSMUSG00000037211	0.283893	0.000872366
ENSMUSG00000020122	0.406356	0.000878473
ENSMUSG00000021469	0.777568	0.000878473
ENSMUSG00000030748	0.19201	0.000880266
ENSMUSG00000046434	0.203362	0.000882845
ENSMUSG00000058690	-0.232682	0.000890717
ENSMUSG00000027331	0.689453	0.000890717
ENSMUSG00000029126	0.293855	0.000894592
ENSMUSG00000041096	-0.328972	0.000894592
ENSMUSG00000021765	-0.258631	0.000916793
ENSMUSG00000075705	0.182517	0.000925517
ENSMUSG00000027533	-0.171024	0.00093003
ENSMUSG00000027108	0.260212	0.000932263
ENSMUSG00000028347	0.321292	0.000932263
ENSMUSG00000049988	0.215178	0.000932333
ENSMUSG00000021693	0.352304	0.000945295
ENSMUSG00000037251	0.276164	0.000954397
ENSMUSG00000018848	0.234697	0.000960062
ENSMUSG00000019102	-0.593047	0.000963211
ENSMUSG00000032667	0.234368	0.000967306
ENSMUSG00000000088	0.302064	0.000967306
ENSMUSG00000031737	0.416733	0.000967306
ENSMUSG00000008855	-0.217578	0.00096833
ENSMUSG00000025504	1.27214	0.000982224
ENSMUSG00000018648	1.26466	0.000994828
ENSMUSG00000021947	0.30256	0.00100016
ENSMUSG00000060981	-0.748467	0.00102579
ENSMUSG00000025964	-0.295648	0.00102618
ENSMUSG00000059248	0.152672	0.00103154
ENSMUSG00000034903	0.432419	0.00103545
ENSMUSG00000005802	-0.251163	0.00103571
ENSMUSG00000056185	-0.41579	0.00104764
ENSMUSG00000024610	-0.760077	0.00105299
ENSMUSG00000025993	-0.178767	0.0010604
ENSMUSG00000030862	-0.960997	0.0010604
ENSMUSG00000038175	-0.223013	0.00106581
ENSMUSG00000058897	-1.87271	0.00107137
ENSMUSG00000004383	-0.21571	0.00107376
ENSMUSG00000104713	-0.777078	0.00108228
ENSMUSG00000025351	-0.133013	0.0010952
ENSMUSG00000106847	-0.29412	0.00110229
ENSMUSG00000022296	1.40033	0.00111015
ENSMUSG00000095567	-0.182603	0.00111435
ENSMUSG00000031353	0.192029	0.00113757
ENSMUSG00000045205	0.250873	0.0011382
ENSMUSG00000021451	-0.150082	0.00114018
ENSMUSG00000037922	0.582137	0.00116167
ENSMUSG00000007080	0.695322	0.00116578
ENSMUSG00000045875	-0.544531	0.00116861
ENSMUSG00000042821	0.469114	0.00117798
ENSMUSG00000032324	0.185963	0.00117947
ENSMUSG00000041548	0.324802	0.00118951
ENSMUSG00000040710	-0.252336	0.00119601
ENSMUSG00000040511	0.374148	0.00121077
ENSMUSG00000053964	-1.83069	0.00121077
ENSMUSG00000036564	0.328096	0.00121287
ENSMUSG00000041921	-0.35788	0.00121966
ENSMUSG00000045639	-0.370541	0.00122336
ENSMUSG00000039678	0.183686	0.00122471
ENSMUSG00000020307	0.24737	0.00122471
ENSMUSG00000009739	-0.311313	0.00125573
ENSMUSG00000085385	-0.506039	0.00125694
ENSMUSG00000019923	0.216219	0.00125788
ENSMUSG00000047180	-0.176818	0.00125859
ENSMUSG00000069516	0.141157	0.0012796
ENSMUSG00000079852	2.72735	0.00128792
ENSMUSG00000032418	0.203153	0.00131223
ENSMUSG00000034839	-0.683233	0.00131535
ENSMUSG00000040675	0.335651	0.00132033
ENSMUSG00000053626	0.568026	0.00134655
ENSMUSG00000043889	0.659054	0.00136283
ENSMUSG00000069515	1.16837	0.00136593
ENSMUSG00000025489	-2.37293	0.00138831
ENSMUSG00000071656	0.896816	0.0013894
ENSMUSG00000027187	-0.116669	0.0013909
ENSMUSG00000024143	0.225675	0.00139621
ENSMUSG00000037313	0.470726	0.00139881
ENSMUSG00000035493	0.220921	0.0013996
ENSMUSG00000093803	-0.270499	0.00141021
ENSMUSG00000028763	0.525072	0.00141357
ENSMUSG00000048096	0.26637	0.00144048
ENSMUSG00000020256	0.44219	0.00144838
ENSMUSG00000040624	-0.649636	0.00144992
ENSMUSG00000002233	0.189238	0.00145304
ENSMUSG00000023904	0.270974	0.00145727
ENSMUSG00000027893	-0.156838	0.00146593
ENSMUSG00000024014	-0.37321	0.00147008
ENSMUSG00000021760	-0.276232	0.00147598
ENSMUSG00000049871	0.43723	0.00148919
ENSMUSG00000018932	0.196698	0.00150851
ENSMUSG00000050295	-0.268477	0.00150851
ENSMUSG00000032400	0.859043	0.0015093
ENSMUSG00000036402	0.168685	0.00152142
ENSMUSG00000022057	-3.08077	0.00152639
ENSMUSG00000049932	0.389184	0.00153156
ENSMUSG00000046805	-0.128841	0.00154872
ENSMUSG00000002983	-0.311132	0.00155977
ENSMUSG00000021794	0.173672	0.00157995
ENSMUSG00000052336	0.242848	0.001582
ENSMUSG00000022974	-0.37263	0.001582
ENSMUSG00000031858	-0.219442	0.00158961
ENSMUSG00000021306	-0.166066	0.00161345
ENSMUSG00000022987	-1.45975	0.00161442
ENSMUSG00000005034	0.178214	0.00163104
ENSMUSG00000020451	0.274152	0.00163601
ENSMUSG00000027330	0.341974	0.00163601
ENSMUSG00000108126	-1.17361	0.0016414
ENSMUSG00000028179	1.35711	0.0016431
ENSMUSG00000032006	-0.342959	0.00170508
ENSMUSG00000039208	-0.170925	0.00170605
ENSMUSG00000040747	-0.174828	0.00171373
ENSMUSG00000031365	-0.265905	0.00173096
ENSMUSG00000029910	0.485411	0.00173591
ENSMUSG00000019790	-0.182264	0.00173679
ENSMUSG00000059775	0.93048	0.00174801
ENSMUSG00000051495	-0.175404	0.00175027
ENSMUSG00000046562	0.335949	0.00175735
ENSMUSG00000028076	-0.569257	0.00178306
ENSMUSG00000037815	0.142498	0.00179454
ENSMUSG00000021453	-0.226895	0.00179454
ENSMUSG00000002870	0.363225	0.0017985
ENSMUSG00000064215	-0.171767	0.00180103
ENSMUSG00000032661	0.224934	0.0018157
ENSMUSG00000015143	0.172937	0.00182198
ENSMUSG00000078921	-0.416005	0.00182198
ENSMUSG00000059326	-0.241797	0.0018327
ENSMUSG00000026159	0.189483	0.00183768
ENSMUSG00000025932	-0.261113	0.00183768
ENSMUSG00000029122	-0.419167	0.00184007
ENSMUSG00000025959	0.351774	0.00186927
ENSMUSG00000022687	-0.306815	0.00187361
ENSMUSG00000026288	0.182057	0.00188637
ENSMUSG00000037062	0.161549	0.00189186
ENSMUSG00000026277	-0.240331	0.00189186
ENSMUSG00000020994	-0.259924	0.00189186
ENSMUSG00000018930	-0.319853	0.00189186
ENSMUSG00000042055	-0.171074	0.00189217
ENSMUSG00000008200	-0.238953	0.00189493
ENSMUSG00000027994	0.413725	0.00189569
ENSMUSG00000047139	0.648169	0.00191364
ENSMUSG00000032076	-0.167288	0.00192304
ENSMUSG00000027620	-0.186731	0.00193262
ENSMUSG00000038677	-0.903991	0.0019704
ENSMUSG00000064267	-0.216169	0.00197234
ENSMUSG00000048696	0.301212	0.00203921
ENSMUSG00000031168	-0.253536	0.0020468
ENSMUSG00000006154	-0.792806	0.00205361
ENSMUSG00000037266	-0.37099	0.00207868
ENSMUSG00000026558	0.333943	0.00208162
ENSMUSG00000096965	1.1273	0.00208162
ENSMUSG00000086291	-0.977813	0.0020883
ENSMUSG00000000751	0.221158	0.00210801
ENSMUSG00000028019	-0.174645	0.00212246
ENSMUSG00000054510	-0.574287	0.00212298
ENSMUSG00000089762	0.344274	0.00212943
ENSMUSG00000052102	0.168171	0.00213151
ENSMUSG00000096188	-0.183446	0.00215523
ENSMUSG00000060860	0.253699	0.00216852
ENSMUSG00000023952	-0.231518	0.00218317
ENSMUSG00000079487	-0.320199	0.00219608
ENSMUSG00000063234	0.588354	0.00226435
ENSMUSG00000072115	0.517058	0.00227443
ENSMUSG00000029484	0.177325	0.0022973
ENSMUSG00000016757	0.261789	0.0022973
ENSMUSG00000024359	0.151858	0.0023008
ENSMUSG00000017146	0.682589	0.0023008
ENSMUSG00000035164	-0.382673	0.0023081
ENSMUSG00000006304	0.140285	0.00231611
ENSMUSG00000026234	0.208891	0.00231704
ENSMUSG00000037364	-0.180009	0.00231704
ENSMUSG00000018076	-0.230868	0.00233126
ENSMUSG00000021556	0.371973	0.00233241
ENSMUSG00000023961	-0.444555	0.00234436
ENSMUSG00000022822	-0.185314	0.00234743
ENSMUSG00000021025	-0.201738	0.00234743
ENSMUSG00000001655	0.553006	0.00237348
ENSMUSG00000042228	0.150781	0.00239964
ENSMUSG00000030102	-0.2217	0.00241788
ENSMUSG00000031808	-0.225406	0.00243322
ENSMUSG00000032624	-0.28535	0.00243322
ENSMUSG00000054409	2.10685	0.00245887
ENSMUSG00000038623	0.206604	0.00247887
ENSMUSG00000020573	0.171852	0.00251688
ENSMUSG00000016382	0.162672	0.00253463
ENSMUSG00000032251	-0.52737	0.00256214
ENSMUSG00000033538	-0.364947	0.00258151
ENSMUSG00000021948	-0.150628	0.00260548
ENSMUSG00000053062	0.649668	0.00260548
ENSMUSG00000024921	-0.193606	0.00261066
ENSMUSG00000006931	0.23782	0.00262881
ENSMUSG00000040356	-0.220958	0.00263468
ENSMUSG00000021038	-0.186976	0.0026365
ENSMUSG00000032726	-0.984966	0.00274379
ENSMUSG00000016526	1.27662	0.00274784
ENSMUSG00000074766	-0.663225	0.00274881
ENSMUSG00000028041	0.164276	0.002749
ENSMUSG00000027198	0.183373	0.00277942
ENSMUSG00000037997	-0.286696	0.00278231
ENSMUSG00000048758	0.22185	0.00278503
ENSMUSG00000069920	-0.321989	0.00278556
ENSMUSG00000047284	-0.249597	0.00278619
ENSMUSG00000029446	0.376149	0.00281209
ENSMUSG00000036523	-0.966672	0.00281209
ENSMUSG00000026622	0.750833	0.00281426
ENSMUSG00000031010	0.185112	0.00282307
ENSMUSG00000029366	0.282492	0.00282307
ENSMUSG00000028195	0.15039	0.00282872
ENSMUSG00000028678	0.746487	0.00288697
ENSMUSG00000022052	0.21737	0.00289097
ENSMUSG00000040280	-1.74636	0.00289197
ENSMUSG00000032350	0.168865	0.00289384
ENSMUSG00000004892	-1.53047	0.00290063
ENSMUSG00000005354	0.192339	0.00291089
ENSMUSG00000118669	-0.404947	0.00291991
ENSMUSG00000058420	1.68137	0.00292091
ENSMUSG00000042489	0.719939	0.00294206
ENSMUSG00000036362	0.401044	0.00294468
ENSMUSG00000003233	-0.256224	0.00296419
ENSMUSG00000036270	-0.236138	0.00296419
ENSMUSG00000023170	-0.241784	0.00296419
ENSMUSG00000024403	-0.70311	0.00297731
ENSMUSG00000045294	-0.210061	0.002982
ENSMUSG00000028367	0.216985	0.00298815
ENSMUSG00000063229	0.151388	0.00299169
ENSMUSG00000004849	0.195636	0.00299524
ENSMUSG00000022439	0.405618	0.00302733
ENSMUSG00000021373	0.853983	0.00302733
ENSMUSG00000022378	0.247733	0.00302995
ENSMUSG00000011148	0.244602	0.00302995
ENSMUSG00000023186	-0.166618	0.00303424
ENSMUSG00000032786	0.192484	0.00303424
ENSMUSG00000044017	-0.766829	0.00303424
ENSMUSG00000008136	-0.207598	0.00308049
ENSMUSG00000001440	0.136015	0.00308052
ENSMUSG00000018340	0.140912	0.00308729
ENSMUSG00000039529	-0.57303	0.00308729
ENSMUSG00000036599	0.26159	0.003101
ENSMUSG00000026566	-0.210994	0.00310362
ENSMUSG00000039501	0.145674	0.00311578
ENSMUSG00000060519	-0.18319	0.00312438
ENSMUSG00000029503	-2.23771	0.00317852
ENSMUSG00000056220	0.241789	0.00319065
ENSMUSG00000063253	0.336513	0.00319644
ENSMUSG00000035898	0.250608	0.00319644
ENSMUSG00000019173	0.152423	0.00322026
ENSMUSG00000047675	0.171868	0.00322823
ENSMUSG00000054520	-0.172572	0.00327047
ENSMUSG00000022489	-0.307999	0.00327258
ENSMUSG00000118394	-1.06966	0.00330523
ENSMUSG00000019804	0.163051	0.00330903
ENSMUSG00000032959	0.154995	0.00330903
ENSMUSG00000024270	0.201803	0.00330968
ENSMUSG00000042834	-0.630054	0.00331712
ENSMUSG00000027199	0.263783	0.00335523
ENSMUSG00000026177	-0.13791	0.00341621
ENSMUSG00000031068	0.212845	0.00341621
ENSMUSG00000026078	0.206026	0.00343161
ENSMUSG00000030255	-0.265505	0.00350108
ENSMUSG00000032243	0.220614	0.00352514
ENSMUSG00000056234	-0.199143	0.00353069
ENSMUSG00000026932	0.194942	0.00356433
ENSMUSG00000040385	0.133384	0.00359735
ENSMUSG00000058655	0.120973	0.00361661
ENSMUSG00000074207	-1.1766	0.00363721
ENSMUSG00000043631	-0.669033	0.00369906
ENSMUSG00000030409	0.178504	0.00371081
ENSMUSG00000028426	0.154492	0.00373661
ENSMUSG00000035104	-0.57755	0.00374505
ENSMUSG00000028614	0.312565	0.00377032
ENSMUSG00000079505	-1.04435	0.00379267
ENSMUSG00000028989	0.863063	0.00381532
ENSMUSG00000113216	-1.78005	0.00385391
ENSMUSG00000073421	-0.616541	0.00387401
ENSMUSG00000117975	0.369339	0.00387876
ENSMUSG00000072770	-0.928896	0.00388121
ENSMUSG00000068101	1.98738	0.00388858
ENSMUSG00000001435	-0.229544	0.00390101
ENSMUSG00000027962	-0.190762	0.00390314
ENSMUSG00000072889	0.20916	0.00393844
ENSMUSG00000044477	0.151136	0.00397758
ENSMUSG00000032849	0.273671	0.00397758
ENSMUSG00000026796	0.147237	0.00399064
ENSMUSG00000024137	-0.356615	0.00399064
ENSMUSG00000001930	-0.521577	0.00401266
ENSMUSG00000022377	0.152147	0.00403874
ENSMUSG00000025737	-0.288443	0.00406593
ENSMUSG00000019189	0.183461	0.0040736
ENSMUSG00000032691	0.227831	0.00407587
ENSMUSG00000026536	0.28509	0.00408961
ENSMUSG00000041773	0.177978	0.00408963
ENSMUSG00000053641	-0.240748	0.00408963
ENSMUSG00000058163	0.321021	0.00408963
ENSMUSG00000026483	0.144212	0.00409406
ENSMUSG00000030282	0.203738	0.00410257
ENSMUSG00000025130	0.119113	0.00411266
ENSMUSG00000043424	1.1029	0.00411802
ENSMUSG00000030007	0.163037	0.00414299
ENSMUSG00000031871	-0.96011	0.00414299
ENSMUSG00000029231	-0.381848	0.00415171
ENSMUSG00000058799	0.158857	0.00417456
ENSMUSG00000062937	0.225016	0.00418357
ENSMUSG00000033161	-0.131957	0.00419087
ENSMUSG00000031750	-0.437391	0.00420059
ENSMUSG00000031833	-0.230004	0.00421244
ENSMUSG00000021388	-0.362789	0.00421244
ENSMUSG00000020547	0.293886	0.0042312
ENSMUSG00000005233	0.55636	0.00425117
ENSMUSG00000052563	-0.64924	0.00425117
ENSMUSG00000051550	-0.461256	0.00425607
ENSMUSG00000032867	0.216131	0.0042757
ENSMUSG00000062380	0.399418	0.0042757
ENSMUSG00000045594	0.165154	0.00430715
ENSMUSG00000018425	0.245087	0.00435108
ENSMUSG00000050587	1.36396	0.00435108
ENSMUSG00000032596	-0.199216	0.00435229
ENSMUSG00000018398	-0.151994	0.00435912
ENSMUSG00000046157	-0.269063	0.00436255
ENSMUSG00000047963	0.507584	0.00437821
ENSMUSG00000030410	0.243877	0.00441047
ENSMUSG00000000958	0.266842	0.00445699
ENSMUSG00000038418	0.381722	0.00445699
ENSMUSG00000028837	0.237531	0.0045551
ENSMUSG00000061477	0.161113	0.00455601
ENSMUSG00000025225	-0.215071	0.00455601
ENSMUSG00000021486	0.147529	0.00458169
ENSMUSG00000058704	0.259734	0.00459304
ENSMUSG00000026478	0.191177	0.00459965
ENSMUSG00000006445	-0.244276	0.00461514
ENSMUSG00000029135	0.185994	0.00462076
ENSMUSG00000018417	-0.25479	0.00468072
ENSMUSG00000031698	-1.05504	0.00468072
ENSMUSG00000038482	0.213982	0.00470124
ENSMUSG00000021756	-0.182054	0.00470573
ENSMUSG00000030208	0.123617	0.00471699
ENSMUSG00000021668	-0.244501	0.00471699
ENSMUSG00000019370	0.154184	0.00477932
ENSMUSG00000102543	0.551943	0.00478459
ENSMUSG00000048578	0.116865	0.00484314
ENSMUSG00000028207	-0.20443	0.00484314
ENSMUSG00000027134	0.4119	0.00484314
ENSMUSG00000036611	-0.492175	0.00484314
ENSMUSG00000021838	0.2706	0.00487506
ENSMUSG00000037012	0.171759	0.00489899
ENSMUSG00000029840	0.165994	0.00493346
ENSMUSG00000031880	-0.535912	0.00501754
ENSMUSG00000028273	0.142981	0.00507294
ENSMUSG00000036585	-0.852284	0.00507294
ENSMUSG00000079477	0.113561	0.00507796
ENSMUSG00000022565	0.208475	0.00508091
ENSMUSG00000046179	0.768345	0.00508323
ENSMUSG00000062609	0.422842	0.005119
ENSMUSG00000060512	-1.36022	0.00512039
ENSMUSG00000097944	-0.961723	0.0051326
ENSMUSG00000087006	-0.863856	0.00514962
ENSMUSG00000016756	0.440852	0.00515293
ENSMUSG00000063077	0.170454	0.005209
ENSMUSG00000017781	0.136502	0.00524459
ENSMUSG00000055707	0.255736	0.00524459
ENSMUSG00000025912	0.721417	0.00524459
ENSMUSG00000033386	-0.186145	0.00525426
ENSMUSG00000026895	0.215358	0.00525912
ENSMUSG00000026648	-0.356327	0.00528932
ENSMUSG00000030790	0.421321	0.00541495
ENSMUSG00000110140	-1.34544	0.00541495
ENSMUSG00000079553	0.463806	0.00542388
ENSMUSG00000105867	-0.677898	0.00543971
ENSMUSG00000030276	-0.527731	0.00544229
ENSMUSG00000036246	-0.147356	0.00545351
ENSMUSG00000020687	0.197969	0.00553306
ENSMUSG00000054453	1.11964	0.00553306
ENSMUSG00000051339	-0.207956	0.00562162
ENSMUSG00000024483	-0.24296	0.00569554
ENSMUSG00000028259	-1.83486	0.00569575
ENSMUSG00000029675	1.57857	0.00578102
ENSMUSG00000058706	-0.317755	0.00581795
ENSMUSG00000020437	-0.218377	0.00582818
ENSMUSG00000029992	0.212969	0.0058446
ENSMUSG00000007815	0.14537	0.005909
ENSMUSG00000048120	-0.160756	0.005909
ENSMUSG00000029201	0.212438	0.00591257
ENSMUSG00000047909	-0.357434	0.00593734
ENSMUSG00000079092	1.76903	0.00597641
ENSMUSG00000030109	1.23657	0.00601192
ENSMUSG00000059994	-0.28668	0.00606062
ENSMUSG00000019943	-0.128953	0.0060636
ENSMUSG00000042492	-0.157398	0.00606696
ENSMUSG00000033585	0.350443	0.00608999
ENSMUSG00000020234	-0.977808	0.00610339
ENSMUSG00000024620	0.185792	0.00611192
ENSMUSG00000005682	-0.359528	0.00613018
ENSMUSG00000032657	0.309339	0.00613733
ENSMUSG00000031770	-0.190633	0.00617237
ENSMUSG00000041567	-2.92666	0.00618828
ENSMUSG00000005161	0.156469	0.00618873
ENSMUSG00000004266	-0.146776	0.00619301
ENSMUSG00000040258	0.974886	0.00622053
ENSMUSG00000020709	-0.215403	0.00624093
ENSMUSG00000025137	-0.253742	0.00624093
ENSMUSG00000035258	-1.05632	0.00626234
ENSMUSG00000078190	-0.842042	0.00630338
ENSMUSG00000040746	-0.272218	0.00632732
ENSMUSG00000029467	0.143912	0.0063403
ENSMUSG00000031841	0.445598	0.00635963
ENSMUSG00000012422	0.223082	0.00640593
ENSMUSG00000021754	-0.220818	0.00643912
ENSMUSG00000075706	0.149964	0.00648613
ENSMUSG00000028577	0.214726	0.00650881
ENSMUSG00000019773	0.644829	0.00654545
ENSMUSG00000034459	0.243862	0.00654993
ENSMUSG00000028184	-0.236391	0.00654993
ENSMUSG00000026727	0.16857	0.00656556
ENSMUSG00000052031	-0.402329	0.00663472
ENSMUSG00000025364	0.206008	0.00665338
ENSMUSG00000072964	0.449971	0.00669392
ENSMUSG00000096929	-1.04384	0.00669398
ENSMUSG00000023064	0.595171	0.0067815
ENSMUSG00000047205	0.438856	0.00679569
ENSMUSG00000091845	0.756304	0.00681859
ENSMUSG00000031934	-0.262827	0.00686519
ENSMUSG00000079179	-0.296861	0.00687219
ENSMUSG00000035828	-0.313556	0.00694212
ENSMUSG00000000782	-1.00072	0.00697357
ENSMUSG00000021301	1.61864	0.00697357
ENSMUSG00000026958	-0.185021	0.00705199
ENSMUSG00000036782	-0.404196	0.00711671
ENSMUSG00000056116	-0.202838	0.00711987
ENSMUSG00000021824	0.209696	0.00714988
ENSMUSG00000021687	0.180057	0.00727855
ENSMUSG00000024989	0.796042	0.00731684
ENSMUSG00000052459	-0.12713	0.00734312
ENSMUSG00000028149	0.143183	0.0073599
ENSMUSG00000023075	0.152284	0.0073726
ENSMUSG00000040147	-0.519302	0.00739862
ENSMUSG00000028798	0.1857	0.00744254
ENSMUSG00000005615	-0.168191	0.00744722
ENSMUSG00000046993	0.332137	0.00747185
ENSMUSG00000062867	0.211073	0.00756419
ENSMUSG00000016256	-0.128201	0.00760024
ENSMUSG00000021831	0.248022	0.00760207
ENSMUSG00000050106	0.630527	0.00760593
ENSMUSG00000046879	0.168406	0.00762965
ENSMUSG00000035513	-0.465469	0.00762965
ENSMUSG00000042082	0.176043	0.0076322
ENSMUSG00000029578	0.183707	0.00767341
ENSMUSG00000029470	-0.146689	0.00769245
ENSMUSG00000027323	0.782403	0.00775166
ENSMUSG00000003778	-0.217019	0.0078119
ENSMUSG00000041130	-0.228527	0.0078225
ENSMUSG00000020743	-0.24502	0.0078225
ENSMUSG00000062563	-0.453759	0.0078225
ENSMUSG00000034022	-0.160024	0.00783132
ENSMUSG00000040249	0.444753	0.00784428
ENSMUSG00000025001	0.537542	0.00787972
ENSMUSG00000022021	0.56491	0.00787972
ENSMUSG00000090626	-1.15539	0.00787972
ENSMUSG00000026228	0.403326	0.00793522
ENSMUSG00000016319	0.147197	0.00795144
ENSMUSG00000036006	0.937811	0.00795144
ENSMUSG00000020849	0.165794	0.00795352
ENSMUSG00000017631	-0.114176	0.00796967
ENSMUSG00000052151	0.236307	0.00799332
ENSMUSG00000026576	1.3367	0.00804278
ENSMUSG00000045962	0.155944	0.00811644
ENSMUSG00000028378	0.27377	0.00811644
ENSMUSG00000004843	0.212303	0.00812213
ENSMUSG00000095029	2.19707	0.00812293
ENSMUSG00000031818	0.135565	0.0081375
ENSMUSG00000062210	0.196534	0.00816856
ENSMUSG00000008496	-0.22653	0.00817932
ENSMUSG00000044252	-0.220264	0.00819734
ENSMUSG00000029447	0.167431	0.00820107
ENSMUSG00000020846	-0.200769	0.00820107
ENSMUSG00000022234	0.140934	0.00820609
ENSMUSG00000024339	-0.214025	0.00821757
ENSMUSG00000063268	-0.216812	0.00821757
ENSMUSG00000073982	0.176591	0.00824039
ENSMUSG00000040723	0.210509	0.00824039
ENSMUSG00000020185	1.0312	0.00824039
ENSMUSG00000039671	-0.207128	0.00826536
ENSMUSG00000097042	-1.22598	0.00827274
ENSMUSG00000029416	-0.209819	0.00829575
ENSMUSG00000009633	-1.03762	0.00829575
ENSMUSG00000052504	-0.338397	0.00832353
ENSMUSG00000062866	-0.219881	0.00835714
ENSMUSG00000026925	-0.28832	0.00835714
ENSMUSG00000013787	-0.183966	0.00846922
ENSMUSG00000037321	-0.175245	0.00846922
ENSMUSG00000020641	0.329691	0.00847286
ENSMUSG00000028945	0.179686	0.0084834
ENSMUSG00000030772	0.126794	0.00851808
ENSMUSG00000004609	0.169161	0.00851808
ENSMUSG00000024054	0.204591	0.00852205
ENSMUSG00000067212	-0.174132	0.00872248
ENSMUSG00000038759	0.213718	0.00877985
ENSMUSG00000029687	0.431841	0.00877985
ENSMUSG00000090939	-0.781418	0.00880124
ENSMUSG00000027932	-0.40005	0.0088233
ENSMUSG00000079426	0.147767	0.00883225
ENSMUSG00000068663	-0.245634	0.00883225
ENSMUSG00000078249	0.39645	0.00883225
ENSMUSG00000048040	-0.615078	0.00887904
ENSMUSG00000053931	0.169546	0.00888141
ENSMUSG00000005514	-0.119965	0.00892292
ENSMUSG00000037621	0.263537	0.00892371
ENSMUSG00000029686	-0.157524	0.00895123
ENSMUSG00000026955	1.38395	0.00898236
ENSMUSG00000064210	0.155743	0.00898837
ENSMUSG00000032582	-0.203229	0.00903486
ENSMUSG00000002365	0.149079	0.00907018
ENSMUSG00000047153	-0.23879	0.00908301
ENSMUSG00000049225	-0.258202	0.00908301
ENSMUSG00000052593	-0.150613	0.00915525
ENSMUSG00000102252	0.673055	0.00915525
ENSMUSG00000039976	0.248434	0.0092051
ENSMUSG00000115338	0.260275	0.00922502
ENSMUSG00000028917	-0.185969	0.00924905
ENSMUSG00000036427	0.125183	0.00928805
ENSMUSG00000042249	-0.33566	0.00929231
ENSMUSG00000028495	0.154515	0.00934834
ENSMUSG00000024960	-0.174447	0.00934834
ENSMUSG00000046897	-0.182579	0.00934834
ENSMUSG00000064302	0.239119	0.00940924
ENSMUSG00000021697	1.29513	0.0095436
ENSMUSG00000029673	-0.337471	0.00956213
ENSMUSG00000038244	0.201204	0.00957281
ENSMUSG00000026192	0.185452	0.0097217
ENSMUSG00000063605	0.386368	0.0097217
ENSMUSG00000034317	0.476597	0.0097217
ENSMUSG00000022456	2.25801	0.0097217
ENSMUSG00000026034	-0.234623	0.00973027
ENSMUSG00000097993	-0.664305	0.00973697
ENSMUSG00000020808	0.73768	0.00980027
ENSMUSG00000067818	0.129949	0.00983808
ENSMUSG00000023960	-0.331079	0.00987891
ENSMUSG00000046442	-1.3526	0.00990409
ENSMUSG00000022878	-1.33853	0.00991222
ENSMUSG00000021277	-0.19763	0.0099383
ENSMUSG00000008668	0.132989	0.0100648
ENSMUSG00000014554	-0.285969	0.010105
ENSMUSG00000059981	-0.190464	0.0101324
ENSMUSG00000016496	-0.297546	0.010149
ENSMUSG00000032187	0.163568	0.0101829
ENSMUSG00000022673	0.281183	0.0102488
ENSMUSG00000022070	0.632879	0.0102543
ENSMUSG00000074802	-0.22517	0.0102685
ENSMUSG00000069793	0.376923	0.0102759
ENSMUSG00000038976	-0.123809	0.0102872
ENSMUSG00000028369	0.278457	0.0103068
ENSMUSG00000079442	-0.182206	0.0103168
ENSMUSG00000039616	-0.185651	0.0103261
ENSMUSG00000036241	0.157635	0.0103784
ENSMUSG00000031153	-0.198342	0.0104698
ENSMUSG00000093482	-1.1693	0.0105725
ENSMUSG00000047921	0.198299	0.0105945
ENSMUSG00000064105	-0.360815	0.0105945
ENSMUSG00000041261	0.406461	0.0106343
ENSMUSG00000017664	0.199313	0.0106605
ENSMUSG00000020865	0.183705	0.0107228
ENSMUSG00000028044	0.375758	0.0107327
ENSMUSG00000037474	0.780478	0.0107513
ENSMUSG00000036356	0.257124	0.0108397
ENSMUSG00000085438	-0.166569	0.0108578
ENSMUSG00000032562	0.103122	0.0108613
ENSMUSG00000030878	0.223175	0.0109213
ENSMUSG00000026617	0.282985	0.0109409
ENSMUSG00000024238	0.255232	0.0109759
ENSMUSG00000005683	0.158935	0.0110468
ENSMUSG00000004567	-0.17916	0.0110706
ENSMUSG00000022346	0.257259	0.0111208
ENSMUSG00000022789	0.19075	0.0111746
ENSMUSG00000078485	-0.34134	0.0111746
ENSMUSG00000050248	-0.260382	0.0111823
ENSMUSG00000042751	-0.432472	0.0111823
ENSMUSG00000021819	-0.171802	0.0111973
ENSMUSG00000038587	0.178195	0.0112055
ENSMUSG00000029752	0.186022	0.0112476
ENSMUSG00000035202	-0.66832	0.0112996
ENSMUSG00000081855	0.473658	0.0112996
ENSMUSG00000008318	0.463561	0.0113121
ENSMUSG00000034177	-1.5164	0.0114495
ENSMUSG00000041958	0.151947	0.0114555
ENSMUSG00000038256	-0.247065	0.0114588
ENSMUSG00000004896	-0.449253	0.0115322
ENSMUSG00000005469	0.17314	0.0116524
ENSMUSG00000038671	-0.253673	0.0116857
ENSMUSG00000035314	0.311113	0.0117019
ENSMUSG00000020719	-0.127682	0.0117172
ENSMUSG00000020189	-0.175567	0.0117172
ENSMUSG00000035860	0.684347	0.011813
ENSMUSG00000032238	-0.27688	0.0118882
ENSMUSG00000026956	-0.124481	0.0119015
ENSMUSG00000027175	0.261212	0.0119231
ENSMUSG00000027326	0.777249	0.0119302
ENSMUSG00000037470	0.148046	0.0119369
ENSMUSG00000067219	1.20398	0.0119498
ENSMUSG00000026358	-0.203076	0.0120893
ENSMUSG00000032010	0.453943	0.0121087
ENSMUSG00000035953	-0.156605	0.0121211
ENSMUSG00000053560	0.250248	0.0121214
ENSMUSG00000031380	0.736468	0.0121403
ENSMUSG00000031364	-1.8916	0.0121403
ENSMUSG00000079588	-2.6381	0.0121403
ENSMUSG00000040751	-0.243458	0.0121975
ENSMUSG00000028873	0.47505	0.0121975
ENSMUSG00000037253	0.238333	0.0122053
ENSMUSG00000063354	-0.438496	0.0122053
ENSMUSG00000023915	0.203967	0.0122171
ENSMUSG00000075122	0.310676	0.0122171
ENSMUSG00000045237	0.372483	0.0122171
ENSMUSG00000004508	-0.156451	0.0122283
ENSMUSG00000033862	-0.307654	0.0122964
ENSMUSG00000033355	0.222545	0.0123575
ENSMUSG00000033249	-0.489708	0.0123588
ENSMUSG00000070738	-0.155371	0.0124416
ENSMUSG00000014444	0.184889	0.012487
ENSMUSG00000020181	0.651105	0.0124877
ENSMUSG00000011179	-0.152647	0.0125865
ENSMUSG00000062901	-0.167336	0.0127001
ENSMUSG00000037805	0.12763	0.0127474
ENSMUSG00000063065	0.130692	0.0128023
ENSMUSG00000042363	-0.286637	0.0128451
ENSMUSG00000036594	-1.18745	0.012866
ENSMUSG00000029462	0.201639	0.0128696
ENSMUSG00000006395	-0.283578	0.0129132
ENSMUSG00000053318	-0.699912	0.0129132
ENSMUSG00000027459	0.292524	0.0129708
ENSMUSG00000059995	-0.146546	0.0130252
ENSMUSG00000041453	0.888635	0.0130355
ENSMUSG00000033031	0.48461	0.0130966
ENSMUSG00000041935	-0.200071	0.013113
ENSMUSG00000031538	0.403516	0.0131665
ENSMUSG00000042408	-0.284677	0.013176
ENSMUSG00000037410	-0.142883	0.01323
ENSMUSG00000052688	-0.152232	0.0132445
ENSMUSG00000030246	0.29259	0.0132765
ENSMUSG00000029414	0.752145	0.0133518
ENSMUSG00000037979	1.86302	0.0133852
ENSMUSG00000029176	0.183511	0.0135353
ENSMUSG00000026837	0.138852	0.0135608
ENSMUSG00000009995	-0.207051	0.0135608
ENSMUSG00000116305	-1.25322	0.0135735
ENSMUSG00000030847	0.180523	0.0138205
ENSMUSG00000034354	-0.139926	0.0138603
ENSMUSG00000055862	-0.518614	0.0138982
ENSMUSG00000004113	0.725432	0.0138982
ENSMUSG00000003352	-0.25742	0.0139783
ENSMUSG00000026200	-0.337468	0.0139783
ENSMUSG00000059714	0.173615	0.0139995
ENSMUSG00000027544	0.258612	0.0139995
ENSMUSG00000027070	1.76764	0.0139995
ENSMUSG00000021250	0.229311	0.014022
ENSMUSG00000015942	-0.336523	0.0140454
ENSMUSG00000024422	-0.185161	0.0141637
ENSMUSG00000020717	-0.968699	0.0141762
ENSMUSG00000023067	0.110996	0.0141858
ENSMUSG00000042501	-0.726742	0.0141858
ENSMUSG00000070873	0.780236	0.0142372
ENSMUSG00000120623	-0.956997	0.014243
ENSMUSG00000020042	0.516882	0.0142549
ENSMUSG00000024274	-1.01627	0.0143018
ENSMUSG00000031556	0.165221	0.014355
ENSMUSG00000093930	0.203619	0.0143948
ENSMUSG00000044949	-0.455698	0.0143972
ENSMUSG00000027559	-2.67608	0.014428
ENSMUSG00000022221	0.270588	0.0144422
ENSMUSG00000028060	-0.214025	0.0144512
ENSMUSG00000001657	0.805014	0.0145293
ENSMUSG00000024026	0.226382	0.0145327
ENSMUSG00000023990	-0.235553	0.0145327
ENSMUSG00000065445	-2.5648	0.0146109
ENSMUSG00000014769	0.149172	0.0146174
ENSMUSG00000000184	-0.128071	0.0147885
ENSMUSG00000033147	-0.56109	0.0148126
ENSMUSG00000086938	-0.727724	0.0148126
ENSMUSG00000049672	-0.264123	0.0149004
ENSMUSG00000031504	-0.301496	0.0149431
ENSMUSG00000053040	-0.239743	0.0149504
ENSMUSG00000009741	-0.17623	0.0151439
ENSMUSG00000022515	-0.24672	0.0151439
ENSMUSG00000042677	-0.291719	0.0151736
ENSMUSG00000100201	-1.24221	0.0151736
ENSMUSG00000025409	-0.256605	0.0151921
ENSMUSG00000079491	-0.469473	0.0152065
ENSMUSG00000021738	-0.256386	0.015332
ENSMUSG00000038486	1.48362	0.0153428
ENSMUSG00000030798	-0.159662	0.0153538
ENSMUSG00000046432	0.320968	0.0153945
ENSMUSG00000029592	0.274802	0.0154133
ENSMUSG00000022505	0.194529	0.0154353
ENSMUSG00000025044	0.164438	0.0154361
ENSMUSG00000017446	-0.337012	0.0154851
ENSMUSG00000078452	0.927665	0.0155049
ENSMUSG00000063810	0.565722	0.0155337
ENSMUSG00000034845	-0.971809	0.0155692
ENSMUSG00000024048	0.17716	0.0156476
ENSMUSG00000021076	0.221504	0.015743
ENSMUSG00000022228	-0.23639	0.015743
ENSMUSG00000063142	-0.750553	0.015743
ENSMUSG00000016946	0.217875	0.0158971
ENSMUSG00000022321	2.96236	0.0158971
ENSMUSG00000048076	0.10176	0.0159268
ENSMUSG00000032812	-0.128774	0.0159268
ENSMUSG00000046314	-0.675513	0.0159268
ENSMUSG00000015452	-1.22209	0.0160162
ENSMUSG00000097375	-0.998445	0.0160446
ENSMUSG00000021890	0.137078	0.0162604
ENSMUSG00000037966	-0.129044	0.0162764
ENSMUSG00000003206	-0.273323	0.0162764
ENSMUSG00000044217	1.42493	0.0162764
ENSMUSG00000020361	0.149094	0.016331
ENSMUSG00000014782	-0.535914	0.0163348
ENSMUSG00000026980	0.230977	0.0163411
ENSMUSG00000109324	0.188265	0.0163541
ENSMUSG00000023764	-0.334968	0.0163866
ENSMUSG00000052105	0.815553	0.0164585
ENSMUSG00000030067	0.229248	0.0165019
ENSMUSG00000015968	0.33171	0.0165057
ENSMUSG00000051427	-0.362256	0.0165125
ENSMUSG00000048807	0.211333	0.0165234
ENSMUSG00000020152	0.153843	0.0166017
ENSMUSG00000025321	-0.596814	0.0166314
ENSMUSG00000023963	-0.834129	0.0166644
ENSMUSG00000015027	0.185606	0.0166895
ENSMUSG00000034926	-0.233129	0.0168436
ENSMUSG00000052712	0.166339	0.0168958
ENSMUSG00000043243	-0.961084	0.0169016
ENSMUSG00000031647	0.330488	0.0170242
ENSMUSG00000072893	-0.465441	0.0170651
ENSMUSG00000068917	-0.234596	0.0170998
ENSMUSG00000078780	0.699548	0.0170998
ENSMUSG00000031903	-0.119707	0.0171206
ENSMUSG00000034247	-0.137457	0.0171206
ENSMUSG00000001248	-0.169872	0.0171206
ENSMUSG00000017615	0.158096	0.0171206
ENSMUSG00000020156	-0.253798	0.0171206
ENSMUSG00000027162	0.205081	0.0171933
ENSMUSG00000040840	-0.86141	0.0171933
ENSMUSG00000004798	0.137175	0.0171964
ENSMUSG00000030733	-0.210921	0.0172886
ENSMUSG00000050002	-0.336839	0.0173843
ENSMUSG00000031642	0.242141	0.0174519
ENSMUSG00000002668	-0.250575	0.0175127
ENSMUSG00000072872	-0.258652	0.0175127
ENSMUSG00000037126	-0.375648	0.0175127
ENSMUSG00000096768	-1.21777	0.0175127
ENSMUSG00000032946	-0.728938	0.0175455
ENSMUSG00000067274	0.134357	0.0175739
ENSMUSG00000054793	-1.48931	0.0175943
ENSMUSG00000068617	-1.48617	0.0176659
ENSMUSG00000022114	0.330193	0.0176772
ENSMUSG00000028708	-0.157414	0.0176952
ENSMUSG00000041115	-0.19547	0.0177565
ENSMUSG00000021384	0.201681	0.0178535
ENSMUSG00000025651	0.14346	0.0178543
ENSMUSG00000056228	-0.353226	0.0178552
ENSMUSG00000022912	-0.143908	0.0178916
ENSMUSG00000030220	0.138582	0.0178984
ENSMUSG00000036054	-0.282368	0.0178984
ENSMUSG00000120024	-0.518131	0.0178984
ENSMUSG00000020184	0.152556	0.0179092
ENSMUSG00000019188	0.134797	0.0179679
ENSMUSG00000042485	0.34769	0.0179752
ENSMUSG00000032332	-0.334901	0.0179859
ENSMUSG00000050965	0.2562	0.0180429
ENSMUSG00000040594	-1.07747	0.0180576
ENSMUSG00000034858	-0.262584	0.0180807
ENSMUSG00000031997	-0.794924	0.0181139
ENSMUSG00000037936	0.173954	0.0181673
ENSMUSG00000002732	-0.286372	0.0181829
ENSMUSG00000111394	-0.383013	0.0182636
ENSMUSG00000055839	0.18669	0.0183019
ENSMUSG00000024561	-0.172045	0.0183019
ENSMUSG00000022451	0.150167	0.0183161
ENSMUSG00000043483	0.266273	0.0183559
ENSMUSG00000026663	-0.14925	0.0183904
ENSMUSG00000074415	-0.389345	0.0183904
ENSMUSG00000084349	0.223019	0.01841
ENSMUSG00000055093	0.832576	0.01841
ENSMUSG00000013822	0.220565	0.0184356
ENSMUSG00000008450	0.243331	0.018441
ENSMUSG00000033192	0.163737	0.0184592
ENSMUSG00000053825	-1.03215	0.0184731
ENSMUSG00000024240	-0.225571	0.0185678
ENSMUSG00000026213	-0.202773	0.0187356
ENSMUSG00000073274	-0.627483	0.0187844
ENSMUSG00000026872	-0.114449	0.0188252
ENSMUSG00000039934	-0.181882	0.0189123
ENSMUSG00000033446	-0.212612	0.0189123
ENSMUSG00000047867	-1.60382	0.0189123
ENSMUSG00000056025	1.05155	0.0189151
ENSMUSG00000027075	-1.39094	0.0189151
ENSMUSG00000015759	0.188093	0.0190571
ENSMUSG00000020315	0.161085	0.0191012
ENSMUSG00000069972	0.63742	0.0191463
ENSMUSG00000038042	-0.311916	0.0192434
ENSMUSG00000045871	-0.435994	0.01925
ENSMUSG00000024851	-0.187862	0.0194602
ENSMUSG00000017707	0.107607	0.0195311
ENSMUSG00000026349	-0.221533	0.0195696
ENSMUSG00000016541	0.165038	0.0197115
ENSMUSG00000079003	-0.231468	0.019716
ENSMUSG00000005583	-0.178674	0.0198453
ENSMUSG00000068744	-0.224424	0.0198493
ENSMUSG00000033361	-1.25556	0.0198493
ENSMUSG00000043415	-0.305513	0.0198632
ENSMUSG00000020773	0.183165	0.0200599
ENSMUSG00000060288	0.799923	0.0200842
ENSMUSG00000038780	0.20068	0.0201073
ENSMUSG00000027765	-0.608257	0.0201073
ENSMUSG00000049744	0.260018	0.0201264
ENSMUSG00000025185	0.44295	0.0202599
ENSMUSG00000015980	0.201774	0.0202712
ENSMUSG00000025150	0.259062	0.0203045
ENSMUSG00000033470	-0.886834	0.0203406
ENSMUSG00000030677	0.530295	0.0205098
ENSMUSG00000021719	1.03304	0.0205098
ENSMUSG00000034109	0.156885	0.0206488
ENSMUSG00000070372	0.15057	0.0207947
ENSMUSG00000022656	0.289173	0.020806
ENSMUSG00000029922	-0.126729	0.0208759
ENSMUSG00000023944	0.0963363	0.0209
ENSMUSG00000000058	0.198513	0.020981
ENSMUSG00000048621	-0.537645	0.0209841
ENSMUSG00000029614	0.139071	0.02109
ENSMUSG00000018770	0.17074	0.0211201
ENSMUSG00000032609	-0.600856	0.0211671
ENSMUSG00000054814	0.301015	0.0212755
ENSMUSG00000003184	-0.190005	0.0214697
ENSMUSG00000022324	0.3805	0.0215028
ENSMUSG00000027381	-0.178725	0.0215033
ENSMUSG00000086924	-2.71152	0.0215202
ENSMUSG00000049091	0.171442	0.021605
ENSMUSG00000035152	0.117519	0.0216696
ENSMUSG00000021699	0.375661	0.0218301
ENSMUSG00000020120	-0.133331	0.0218309
ENSMUSG00000026825	0.63178	0.0218309
ENSMUSG00000004356	0.194742	0.0218515
ENSMUSG00000026425	-0.138757	0.0218524
ENSMUSG00000028126	0.195002	0.0218524
ENSMUSG00000020171	0.244308	0.0218545
ENSMUSG00000063415	-0.233522	0.0218922
ENSMUSG00000079084	-0.245418	0.0219738
ENSMUSG00000021660	0.171931	0.0219962
ENSMUSG00000000605	0.151326	0.0219962
ENSMUSG00000025170	-0.829151	0.0220652
ENSMUSG00000038025	-0.161969	0.0221541
ENSMUSG00000028741	0.261803	0.0221577
ENSMUSG00000034259	0.286947	0.0221577
ENSMUSG00000056643	-1.7094	0.0222317
[truncated: 497 more rows]

## Sheet: P811_DEGs_log2FC_±1.0
EnsemblID	log2FoldChange	padj
ENSMUSG00000097754	3.34245	6.47127e-08
ENSMUSG00000022321	2.96236	0.0158971
ENSMUSG00000029372	2.89181	0.0280621
ENSMUSG00000079852	2.72735	0.00128792
ENSMUSG00000056457	2.71517	9.80434e-13
ENSMUSG00000014542	2.58088	8.61138e-08
ENSMUSG00000021732	2.50016	3.41519e-09
ENSMUSG00000035964	2.39358	2.52287e-05
ENSMUSG00000022456	2.25801	0.0097217
ENSMUSG00000001021	2.25143	0.0243216
ENSMUSG00000121186	2.20803	0.0281371
ENSMUSG00000095029	2.19707	0.00812293
ENSMUSG00000090362	2.18425	0.030698
ENSMUSG00000054409	2.10685	0.00245887
ENSMUSG00000029838	2.02131	1.95314e-05
ENSMUSG00000029371	2.00331	0.0374857
ENSMUSG00000068101	1.98738	0.00388858
ENSMUSG00000048521	1.97335	1.55601e-12
ENSMUSG00000015134	1.9165	6.99318e-35
ENSMUSG00000062760	1.90729	8.48965e-10
ENSMUSG00000037979	1.86302	0.0133852
ENSMUSG00000023046	1.86251	5.12441e-13
ENSMUSG00000023945	1.81565	5.07712e-11
ENSMUSG00000097451	1.81129	1.65286e-06
ENSMUSG00000034783	1.77864	1.00865e-31
ENSMUSG00000050069	1.77351	6.52683e-123
ENSMUSG00000079092	1.76903	0.00597641
ENSMUSG00000117990	1.76801	7.87814e-10
ENSMUSG00000027070	1.76764	0.0139995
ENSMUSG00000054889	1.76199	0.000177355
ENSMUSG00000110981	1.75939	2.97472e-10
ENSMUSG00000021403	1.6866	3.9783e-11
ENSMUSG00000058420	1.68137	0.00292091
ENSMUSG00000056758	1.65199	1.3059e-69
ENSMUSG00000048482	1.62472	3.70159e-16
ENSMUSG00000058626	1.6226	0.000343311
ENSMUSG00000039187	1.62228	0.000105549
ENSMUSG00000006014	1.62221	3.11189e-10
ENSMUSG00000021301	1.61864	0.00697357
ENSMUSG00000037086	1.58555	0.0280621
ENSMUSG00000029675	1.57857	0.00578102
ENSMUSG00000035578	1.54636	0.0476321
ENSMUSG00000063531	1.52308	4.61764e-08
ENSMUSG00000019230	1.4971	0.0370151
ENSMUSG00000028175	1.49133	0.0244821
ENSMUSG00000038486	1.48362	0.0153428
ENSMUSG00000029377	1.46465	3.03959e-13
ENSMUSG00000074934	1.42863	2.3687e-152
ENSMUSG00000023232	1.42659	1.31291e-11
ENSMUSG00000044217	1.42493	0.0162764
ENSMUSG00000026605	1.40788	4.02672e-10
ENSMUSG00000022296	1.40033	0.00111015
ENSMUSG00000015053	1.39824	1.31237e-05
ENSMUSG00000032487	1.38699	5.46483e-54
ENSMUSG00000026955	1.38395	0.00898236
ENSMUSG00000118423	1.37948	0.0476321
ENSMUSG00000042265	1.37466	6.17139e-10
ENSMUSG00000050587	1.36396	0.00435108
ENSMUSG00000085569	1.35976	0.0323489
ENSMUSG00000028179	1.35711	0.0016431
ENSMUSG00000026109	1.3522	1.39544e-20
ENSMUSG00000044206	1.33779	3.47232e-17
ENSMUSG00000026576	1.3367	0.00804278
ENSMUSG00000117465	1.31599	5.16854e-05
ENSMUSG00000099707	1.31309	0.0431639
ENSMUSG00000094475	1.313	0.0326461
ENSMUSG00000039518	1.30862	1.64553e-18
ENSMUSG00000046623	1.29878	0.0306858
ENSMUSG00000021697	1.29513	0.0095436
ENSMUSG00000003849	1.2929	2.7468e-47
ENSMUSG00000016526	1.27662	0.00274784
ENSMUSG00000025504	1.27214	0.000982224
ENSMUSG00000032899	1.2662	8.81876e-09
ENSMUSG00000018648	1.26466	0.000994828
ENSMUSG00000064080	1.25861	3.82827e-35
ENSMUSG00000026579	1.25483	5.51498e-06
ENSMUSG00000028780	1.24954	5.58537e-15
ENSMUSG00000040204	1.24717	1.24878e-12
ENSMUSG00000030109	1.23657	0.00601192
ENSMUSG00000027978	1.22172	0.000615624
ENSMUSG00000029370	1.20682	0.000732345
ENSMUSG00000048327	1.20656	1.36102e-08
ENSMUSG00000067219	1.20398	0.0119498
ENSMUSG00000020044	1.20363	2.87793e-198
ENSMUSG00000001020	1.20284	1.06519e-05
ENSMUSG00000027306	1.20063	8.83222e-08
ENSMUSG00000028718	1.18537	0.000180542
ENSMUSG00000101211	1.17721	0.0258304
ENSMUSG00000032218	1.17226	1.32461e-11
ENSMUSG00000069515	1.16837	0.00136593
ENSMUSG00000026736	1.15512	0.04573
ENSMUSG00000062510	1.15109	1.06153e-05
ENSMUSG00000044201	1.14925	0.0302017
ENSMUSG00000049420	1.14383	1.59455e-07
ENSMUSG00000027715	1.13644	1.9754e-16
ENSMUSG00000096965	1.1273	0.00208162
ENSMUSG00000026938	1.12695	1.80084e-09
ENSMUSG00000025804	1.12514	6.8267e-05
ENSMUSG00000054453	1.11964	0.00553306
ENSMUSG00000040938	1.11588	1.47541e-06
ENSMUSG00000001403	1.109	2.00323e-09
ENSMUSG00000043424	1.1029	0.00411802
ENSMUSG00000048922	1.10047	2.78792e-06
ENSMUSG00000004885	1.09374	5.9347e-05
ENSMUSG00000027894	1.0898	4.82646e-09
ENSMUSG00000014602	1.08285	4.52909e-47
ENSMUSG00000030867	1.08143	7.65707e-10
ENSMUSG00000034023	1.06708	0.000799108
ENSMUSG00000038296	1.06416	2.01589e-42
ENSMUSG00000027985	1.05292	0.0485908
ENSMUSG00000056025	1.05155	0.0189151
ENSMUSG00000015354	1.04415	6.25781e-08
ENSMUSG00000006398	1.04136	2.95359e-10
ENSMUSG00000046733	1.03392	0.000376853
ENSMUSG00000015880	1.03374	0.000139083
ENSMUSG00000021719	1.03304	0.0205098
ENSMUSG00000020185	1.0312	0.00824039
ENSMUSG00000020493	1.03041	3.82114e-05
ENSMUSG00000024268	1.02591	5.42179e-06
ENSMUSG00000021614	1.02582	1.13113e-64
ENSMUSG00000022033	1.02331	3.41603e-05
ENSMUSG00000024593	1.01534	2.00578e-08
ENSMUSG00000042115	1.01189	1.16051e-25
ENSMUSG00000034311	1.00892	3.91366e-05
ENSMUSG00000051378	1.00574	0.000571518
ENSMUSG00000020330	1.0041	3.52202e-07
ENSMUSG00000024803	0.995022	5.97361e-27
ENSMUSG00000048368	-0.996709	1.20439e-21
ENSMUSG00000097375	-0.998445	0.0160446
ENSMUSG00000000782	-1.00072	0.00697357
ENSMUSG00000016995	-1.00177	2.58169e-05
ENSMUSG00000039137	-1.00835	5.39967e-13
ENSMUSG00000024274	-1.01627	0.0143018
ENSMUSG00000056174	-1.028	4.91496e-23
ENSMUSG00000033060	-1.0318	9.04562e-12
ENSMUSG00000053825	-1.03215	0.0184731
ENSMUSG00000009633	-1.03762	0.00829575
ENSMUSG00000096929	-1.04384	0.00669398
ENSMUSG00000079505	-1.04435	0.00379267
ENSMUSG00000031698	-1.05504	0.00468072
ENSMUSG00000035258	-1.05632	0.00626234
ENSMUSG00000017969	-1.06417	8.84106e-10
ENSMUSG00000118394	-1.06966	0.00330523
ENSMUSG00000040594	-1.07747	0.0180576
ENSMUSG00000020486	-1.08492	0.0348906
ENSMUSG00000073530	-1.08565	3.10071e-06
ENSMUSG00000090675	-1.08715	0.000742804
ENSMUSG00000022661	-1.08955	9.79789e-35
ENSMUSG00000060568	-1.09172	2.29645e-08
ENSMUSG00000019278	-1.09738	4.31843e-30
ENSMUSG00000029306	-1.1082	4.86978e-141
ENSMUSG00000026365	-1.10975	1.5234e-65
ENSMUSG00000020022	-1.1105	0.0249221
ENSMUSG00000022197	-1.11191	0.0313255
ENSMUSG00000048078	-1.1214	3.47326e-07
ENSMUSG00000022371	-1.13539	0.0481615
ENSMUSG00000036570	-1.13754	1.74743e-07
ENSMUSG00000031980	-1.13767	2.02184e-06
ENSMUSG00000057751	-1.14442	3.84855e-12
ENSMUSG00000054690	-1.15022	0.000564696
ENSMUSG00000120746	-1.15163	0.0407581
ENSMUSG00000023224	-1.15187	5.49037e-142
ENSMUSG00000090626	-1.15539	0.00787972
ENSMUSG00000027820	-1.15748	4.22328e-66
ENSMUSG00000038390	-1.16051	2.1144e-23
ENSMUSG00000021280	-1.16458	1.53974e-07
ENSMUSG00000027570	-1.16702	0.0436128
ENSMUSG00000093482	-1.1693	0.0105725
ENSMUSG00000108126	-1.17361	0.0016414
ENSMUSG00000074207	-1.1766	0.00363721
ENSMUSG00000048616	-1.18056	6.73482e-18
ENSMUSG00000012819	-1.18473	0.0454864
ENSMUSG00000059327	-1.18684	1.97135e-12
ENSMUSG00000036594	-1.18745	0.012866
ENSMUSG00000071203	-1.18924	2.6223e-32
ENSMUSG00000021943	-1.18935	3.2868e-06
ENSMUSG00000042379	-1.19129	2.46133e-23
ENSMUSG00000024330	-1.19903	1.37268e-14
ENSMUSG00000027253	-1.20146	1.42274e-76
ENSMUSG00000033576	-1.20612	1.83075e-25
ENSMUSG00000021835	-1.21747	3.27031e-17
ENSMUSG00000096768	-1.21777	0.0175127
ENSMUSG00000026051	-1.21805	2.11579e-07
ENSMUSG00000015452	-1.22209	0.0160162
ENSMUSG00000037624	-1.22438	4.79305e-24
ENSMUSG00000097042	-1.22598	0.00827274
ENSMUSG00000033342	-1.22678	0.0300606
ENSMUSG00000028005	-1.24036	0.000381338
ENSMUSG00000100201	-1.24221	0.0151736
ENSMUSG00000036218	-1.25155	0.026691
ENSMUSG00000116305	-1.25322	0.0135735
ENSMUSG00000033361	-1.25556	0.0198493
ENSMUSG00000032355	-1.25967	1.78843e-08
ENSMUSG00000090210	-1.26247	4.30585e-26
ENSMUSG00000041552	-1.26508	2.37526e-05
ENSMUSG00000020262	-1.26574	1.24877e-29
ENSMUSG00000061353	-1.26741	8.3986e-209
ENSMUSG00000021676	-1.27019	1.4187e-107
ENSMUSG00000046618	-1.27353	3.74341e-30
ENSMUSG00000031099	-1.29032	5.5579e-11
ENSMUSG00000087263	-1.29316	0.0414646
ENSMUSG00000054252	-1.29725	4.09046e-53
ENSMUSG00000060470	-1.29804	1.36906e-05
ENSMUSG00000044433	-1.30668	0.0463768
ENSMUSG00000031906	-1.31897	4.73727e-17
ENSMUSG00000019880	-1.32387	1.46026e-18
ENSMUSG00000003617	-1.32797	2.44132e-55
ENSMUSG00000060550	-1.33318	0.000129613
ENSMUSG00000022878	-1.33853	0.00991222
ENSMUSG00000079363	-1.34415	0.0279928
ENSMUSG00000060459	-1.34489	4.16432e-19
ENSMUSG00000110140	-1.34544	0.00541495
ENSMUSG00000037736	-1.35174	1.61988e-77
ENSMUSG00000046442	-1.3526	0.00990409
ENSMUSG00000060512	-1.36022	0.00512039
ENSMUSG00000024990	-1.36803	3.55476e-07
ENSMUSG00000057722	-1.37542	0.000218062
ENSMUSG00000000392	-1.38525	3.35239e-80
ENSMUSG00000074264	-1.38534	2.07936e-07
ENSMUSG00000027075	-1.39094	0.0189151
ENSMUSG00000041592	-1.39498	4.29543e-19
ENSMUSG00000059173	-1.39874	8.6325e-06
ENSMUSG00000003949	-1.4039	0.0233321
ENSMUSG00000024371	-1.40752	2.50969e-23
ENSMUSG00000000093	-1.41251	5.81118e-11
ENSMUSG00000040447	-1.42759	2.27834e-17
ENSMUSG00000048583	-1.43245	0.0341618
ENSMUSG00000022018	-1.43566	6.19796e-07
ENSMUSG00000067279	-1.43741	5.9835e-08
ENSMUSG00000059256	-1.44124	1.96111e-06
ENSMUSG00000048416	-1.44463	0.0400303
ENSMUSG00000022987	-1.45975	0.00161442
ENSMUSG00000011118	-1.46998	1.70061e-29
ENSMUSG00000063796	-1.47024	0.0465386
ENSMUSG00000048782	-1.47144	7.25651e-55
ENSMUSG00000038233	-1.47299	7.71761e-07
ENSMUSG00000068617	-1.48617	0.0176659
ENSMUSG00000054793	-1.48931	0.0175943
ENSMUSG00000034177	-1.5164	0.0114495
ENSMUSG00000004892	-1.53047	0.00290063
ENSMUSG00000074646	-1.53309	0.0442527
ENSMUSG00000031283	-1.53867	0.000605054
ENSMUSG00000031376	-1.53886	0.000768811
ENSMUSG00000035458	-1.54919	0.0234141
ENSMUSG00000054263	-1.56457	2.33093e-274
ENSMUSG00000060548	-1.57056	1.29203e-53
ENSMUSG00000073418	-1.57338	8.29869e-19
ENSMUSG00000053886	-1.5779	8.45214e-05
ENSMUSG00000005672	-1.58167	0.0375756
ENSMUSG00000019767	-1.58409	0.0270949
ENSMUSG00000031722	-1.58567	7.78584e-229
ENSMUSG00000028024	-1.59033	0.00023134
ENSMUSG00000030546	-1.59539	0.0378656
ENSMUSG00000040181	-1.596	1.81697e-09
ENSMUSG00000047867	-1.60382	0.0189123
ENSMUSG00000079019	-1.61209	0.0408612
ENSMUSG00000031520	-1.61636	2.74752e-06
ENSMUSG00000052013	-1.64395	0.0228615
ENSMUSG00000036885	-1.64574	0.000172591
ENSMUSG00000025189	-1.67533	0.0493403
ENSMUSG00000020805	-1.68842	4.06466e-28
ENSMUSG00000057457	-1.70281	5.24924e-08
ENSMUSG00000056643	-1.7094	0.0222317
ENSMUSG00000043068	-1.71084	0.0497242
ENSMUSG00000097180	-1.71524	0.045545
ENSMUSG00000002578	-1.71988	0.0473685
ENSMUSG00000022875	-1.72729	3.3739e-36
ENSMUSG00000035407	-1.72755	0.000234869
ENSMUSG00000067780	-1.73373	1.63475e-22
ENSMUSG00000040280	-1.74636	0.00289197
ENSMUSG00000051855	-1.75891	3.13772e-21
ENSMUSG00000039252	-1.77195	6.68072e-11
ENSMUSG00000079055	-1.77934	1.55858e-16
ENSMUSG00000113216	-1.78005	0.00385391
ENSMUSG00000053863	-1.8007	0.0235979
ENSMUSG00000041608	-1.83027	1.44904e-10
ENSMUSG00000053964	-1.83069	0.00121077
ENSMUSG00000017639	-1.83431	0.000207898
ENSMUSG00000028259	-1.83486	0.00569575
ENSMUSG00000022181	-1.8349	5.79705e-08
ENSMUSG00000050578	-1.86293	0
ENSMUSG00000058897	-1.87271	0.00107137
ENSMUSG00000032380	-1.87702	7.00481e-09
ENSMUSG00000085419	-1.87923	0.0367221
ENSMUSG00000031364	-1.8916	0.0121403
ENSMUSG00000042671	-1.89589	0.0356279
ENSMUSG00000029307	-1.94666	1.5137e-37
ENSMUSG00000033998	-1.96344	7.04086e-05
ENSMUSG00000031870	-2.05983	0.0238861
ENSMUSG00000019929	-2.0617	3.34093e-66
ENSMUSG00000020264	-2.07493	2.15442e-15
ENSMUSG00000040543	-2.07952	0.0284657
ENSMUSG00000019737	-2.08194	0.0280988
ENSMUSG00000038173	-2.1174	0.0436911
ENSMUSG00000022037	-2.19479	3.21473e-32
ENSMUSG00000104068	-2.19947	0.0429126
ENSMUSG00000036446	-2.22185	1.17071e-07
ENSMUSG00000029503	-2.23771	0.00317852
ENSMUSG00000074862	-2.25751	0.0280988
ENSMUSG00000029335	-2.31794	8.71584e-13
ENSMUSG00000000120	-2.32101	1.3642e-08
ENSMUSG00000025489	-2.37293	0.00138831
ENSMUSG00000033910	-2.39369	5.12419e-12
ENSMUSG00000079022	-2.43088	3.21289e-11
ENSMUSG00000041481	-2.4918	6.65002e-05
ENSMUSG00000058806	-2.513	1.2124e-07
ENSMUSG00000073409	-2.54263	3.259e-05
ENSMUSG00000065445	-2.5648	0.0146109
ENSMUSG00000079588	-2.6381	0.0121403
ENSMUSG00000111556	-2.64235	8.8787e-05
ENSMUSG00000027559	-2.67608	0.014428
ENSMUSG00000112135	-2.7016	0.0333739
ENSMUSG00000086924	-2.71152	0.0215202
ENSMUSG00000041567	-2.92666	0.00618828
ENSMUSG00000022057	-3.08077	0.00152639
ENSMUSG00000033453	-3.12737	3.11189e-10
ENSMUSG00000019359	-3.5074	3.8578e-18
ENSMUSG00000057182	-3.53057	6.68999e-05
ENSMUSG00000046182	-3.88005	0.000265377

## Sheet: P811_DEGs_RemoveDuplicates
EnsemblID	log2FoldChange	padj
ENSMUSG00000097754	3.34245	6.47127e-08
ENSMUSG00000022321	2.96236	0.0158971
ENSMUSG00000029372	2.89181	0.0280621
ENSMUSG00000079852	2.72735	0.00128792
ENSMUSG00000056457	2.71517	9.80434e-13
ENSMUSG00000014542	2.58088	8.61138e-08
ENSMUSG00000021732	2.50016	3.41519e-09
ENSMUSG00000035964	2.39358	2.52287e-05
ENSMUSG00000022456	2.25801	0.0097217
ENSMUSG00000001021	2.25143	0.0243216
ENSMUSG00000121186	2.20803	0.0281371
ENSMUSG00000095029	2.19707	0.00812293
ENSMUSG00000090362	2.18425	0.030698
ENSMUSG00000054409	2.10685	0.00245887
ENSMUSG00000029838	2.02131	1.95314e-05
ENSMUSG00000029371	2.00331	0.0374857
ENSMUSG00000068101	1.98738	0.00388858
ENSMUSG00000048521	1.97335	1.55601e-12
ENSMUSG00000015134	1.9165	6.99318e-35
ENSMUSG00000062760	1.90729	8.48965e-10
ENSMUSG00000037979	1.86302	0.0133852
ENSMUSG00000023046	1.86251	5.12441e-13
ENSMUSG00000023945	1.81565	5.07712e-11
ENSMUSG00000097451	1.81129	1.65286e-06
ENSMUSG00000034783	1.77864	1.00865e-31
ENSMUSG00000050069	1.77351	6.52683e-123
ENSMUSG00000079092	1.76903	0.00597641
ENSMUSG00000117990	1.76801	7.87814e-10
ENSMUSG00000027070	1.76764	0.0139995
ENSMUSG00000054889	1.76199	0.000177355
ENSMUSG00000110981	1.75939	2.97472e-10
ENSMUSG00000021403	1.6866	3.9783e-11
ENSMUSG00000058420	1.68137	0.00292091
ENSMUSG00000056758	1.65199	1.3059e-69
ENSMUSG00000048482	1.62472	3.70159e-16
ENSMUSG00000058626	1.6226	0.000343311
ENSMUSG00000039187	1.62228	0.000105549
ENSMUSG00000006014	1.62221	3.11189e-10
ENSMUSG00000021301	1.61864	0.00697357
ENSMUSG00000037086	1.58555	0.0280621
ENSMUSG00000029675	1.57857	0.00578102
ENSMUSG00000035578	1.54636	0.0476321
ENSMUSG00000063531	1.52308	4.61764e-08
ENSMUSG00000019230	1.4971	0.0370151
ENSMUSG00000028175	1.49133	0.0244821
ENSMUSG00000038486	1.48362	0.0153428
ENSMUSG00000029377	1.46465	3.03959e-13
ENSMUSG00000074934	1.42863	2.3687e-152
ENSMUSG00000023232	1.42659	1.31291e-11
ENSMUSG00000044217	1.42493	0.0162764
ENSMUSG00000026605	1.40788	4.02672e-10
ENSMUSG00000022296	1.40033	0.00111015
ENSMUSG00000015053	1.39824	1.31237e-05
ENSMUSG00000032487	1.38699	5.46483e-54
ENSMUSG00000026955	1.38395	0.00898236
ENSMUSG00000118423	1.37948	0.0476321
ENSMUSG00000042265	1.37466	6.17139e-10
ENSMUSG00000050587	1.36396	0.00435108
ENSMUSG00000085569	1.35976	0.0323489
ENSMUSG00000028179	1.35711	0.0016431
ENSMUSG00000026109	1.3522	1.39544e-20
ENSMUSG00000044206	1.33779	3.47232e-17
ENSMUSG00000026576	1.3367	0.00804278
ENSMUSG00000117465	1.31599	5.16854e-05
ENSMUSG00000099707	1.31309	0.0431639
ENSMUSG00000094475	1.313	0.0326461
ENSMUSG00000039518	1.30862	1.64553e-18
ENSMUSG00000046623	1.29878	0.0306858
ENSMUSG00000021697	1.29513	0.0095436
ENSMUSG00000003849	1.2929	2.7468e-47
ENSMUSG00000016526	1.27662	0.00274784
ENSMUSG00000025504	1.27214	0.000982224
ENSMUSG00000032899	1.2662	8.81876e-09
ENSMUSG00000018648	1.26466	0.000994828
ENSMUSG00000064080	1.25861	3.82827e-35
ENSMUSG00000026579	1.25483	5.51498e-06
ENSMUSG00000028780	1.24954	5.58537e-15
ENSMUSG00000040204	1.24717	1.24878e-12
ENSMUSG00000030109	1.23657	0.00601192
ENSMUSG00000027978	1.22172	0.000615624
ENSMUSG00000029370	1.20682	0.000732345
ENSMUSG00000048327	1.20656	1.36102e-08
ENSMUSG00000067219	1.20398	0.0119498
ENSMUSG00000020044	1.20363	2.87793e-198
ENSMUSG00000001020	1.20284	1.06519e-05
ENSMUSG00000027306	1.20063	8.83222e-08
ENSMUSG00000028718	1.18537	0.000180542
ENSMUSG00000101211	1.17721	0.0258304
ENSMUSG00000032218	1.17226	1.32461e-11
ENSMUSG00000069515	1.16837	0.00136593
ENSMUSG00000026736	1.15512	0.04573
ENSMUSG00000062510	1.15109	1.06153e-05
ENSMUSG00000044201	1.14925	0.0302017
ENSMUSG00000049420	1.14383	1.59455e-07
ENSMUSG00000027715	1.13644	1.9754e-16
ENSMUSG00000096965	1.1273	0.00208162
ENSMUSG00000026938	1.12695	1.80084e-09
ENSMUSG00000025804	1.12514	6.8267e-05
ENSMUSG00000054453	1.11964	0.00553306
ENSMUSG00000040938	1.11588	1.47541e-06
ENSMUSG00000001403	1.109	2.00323e-09
ENSMUSG00000043424	1.1029	0.00411802
ENSMUSG00000048922	1.10047	2.78792e-06
ENSMUSG00000004885	1.09374	5.9347e-05
ENSMUSG00000027894	1.0898	4.82646e-09
ENSMUSG00000014602	1.08285	4.52909e-47
ENSMUSG00000030867	1.08143	7.65707e-10
ENSMUSG00000034023	1.06708	0.000799108
ENSMUSG00000038296	1.06416	2.01589e-42
ENSMUSG00000027985	1.05292	0.0485908
ENSMUSG00000056025	1.05155	0.0189151
ENSMUSG00000015354	1.04415	6.25781e-08
ENSMUSG00000006398	1.04136	2.95359e-10
ENSMUSG00000046733	1.03392	0.000376853
ENSMUSG00000015880	1.03374	0.000139083
ENSMUSG00000021719	1.03304	0.0205098
ENSMUSG00000020185	1.0312	0.00824039
ENSMUSG00000020493	1.03041	3.82114e-05
ENSMUSG00000024268	1.02591	5.42179e-06
ENSMUSG00000021614	1.02582	1.13113e-64
ENSMUSG00000022033	1.02331	3.41603e-05
ENSMUSG00000024593	1.01534	2.00578e-08
ENSMUSG00000042115	1.01189	1.16051e-25
ENSMUSG00000034311	1.00892	3.91366e-05
ENSMUSG00000051378	1.00574	0.000571518
ENSMUSG00000020330	1.0041	3.52202e-07
ENSMUSG00000024803	0.995022	5.97361e-27
ENSMUSG00000048368	-0.996709	1.20439e-21
ENSMUSG00000097375	-0.998445	0.0160446
ENSMUSG00000000782	-1.00072	0.00697357
ENSMUSG00000016995	-1.00177	2.58169e-05
ENSMUSG00000039137	-1.00835	5.39967e-13
ENSMUSG00000024274	-1.01627	0.0143018
ENSMUSG00000056174	-1.028	4.91496e-23
ENSMUSG00000033060	-1.0318	9.04562e-12
ENSMUSG00000053825	-1.03215	0.0184731
ENSMUSG00000009633	-1.03762	0.00829575
ENSMUSG00000096929	-1.04384	0.00669398
ENSMUSG00000079505	-1.04435	0.00379267
ENSMUSG00000031698	-1.05504	0.00468072
ENSMUSG00000035258	-1.05632	0.00626234
ENSMUSG00000017969	-1.06417	8.84106e-10
ENSMUSG00000118394	-1.06966	0.00330523
ENSMUSG00000040594	-1.07747	0.0180576
ENSMUSG00000020486	-1.08492	0.0348906
ENSMUSG00000073530	-1.08565	3.10071e-06
ENSMUSG00000090675	-1.08715	0.000742804
ENSMUSG00000022661	-1.08955	9.79789e-35
ENSMUSG00000060568	-1.09172	2.29645e-08
ENSMUSG00000019278	-1.09738	4.31843e-30
ENSMUSG00000029306	-1.1082	4.86978e-141
ENSMUSG00000026365	-1.10975	1.5234e-65
ENSMUSG00000020022	-1.1105	0.0249221
ENSMUSG00000022197	-1.11191	0.0313255
ENSMUSG00000048078	-1.1214	3.47326e-07
ENSMUSG00000022371	-1.13539	0.0481615
ENSMUSG00000036570	-1.13754	1.74743e-07
ENSMUSG00000031980	-1.13767	2.02184e-06
ENSMUSG00000057751	-1.14442	3.84855e-12
ENSMUSG00000054690	-1.15022	0.000564696
ENSMUSG00000120746	-1.15163	0.0407581
ENSMUSG00000023224	-1.15187	5.49037e-142
ENSMUSG00000090626	-1.15539	0.00787972
ENSMUSG00000027820	-1.15748	4.22328e-66
ENSMUSG00000038390	-1.16051	2.1144e-23
ENSMUSG00000021280	-1.16458	1.53974e-07
ENSMUSG00000027570	-1.16702	0.0436128
ENSMUSG00000093482	-1.1693	0.0105725
ENSMUSG00000108126	-1.17361	0.0016414
ENSMUSG00000074207	-1.1766	0.00363721
ENSMUSG00000048616	-1.18056	6.73482e-18
ENSMUSG00000012819	-1.18473	0.0454864
ENSMUSG00000059327	-1.18684	1.97135e-12
ENSMUSG00000036594	-1.18745	0.012866
ENSMUSG00000071203	-1.18924	2.6223e-32
ENSMUSG00000021943	-1.18935	3.2868e-06
ENSMUSG00000042379	-1.19129	2.46133e-23
ENSMUSG00000024330	-1.19903	1.37268e-14
ENSMUSG00000027253	-1.20146	1.42274e-76
ENSMUSG00000033576	-1.20612	1.83075e-25
ENSMUSG00000021835	-1.21747	3.27031e-17
ENSMUSG00000096768	-1.21777	0.0175127
ENSMUSG00000026051	-1.21805	2.11579e-07
ENSMUSG00000015452	-1.22209	0.0160162
ENSMUSG00000037624	-1.22438	4.79305e-24
ENSMUSG00000097042	-1.22598	0.00827274
ENSMUSG00000033342	-1.22678	0.0300606
ENSMUSG00000028005	-1.24036	0.000381338
ENSMUSG00000100201	-1.24221	0.0151736
ENSMUSG00000036218	-1.25155	0.026691
ENSMUSG00000116305	-1.25322	0.0135735
ENSMUSG00000033361	-1.25556	0.0198493
ENSMUSG00000032355	-1.25967	1.78843e-08
ENSMUSG00000090210	-1.26247	4.30585e-26
ENSMUSG00000041552	-1.26508	2.37526e-05
ENSMUSG00000020262	-1.26574	1.24877e-29
ENSMUSG00000061353	-1.26741	8.3986e-209
ENSMUSG00000021676	-1.27019	1.4187e-107
ENSMUSG00000046618	-1.27353	3.74341e-30
ENSMUSG00000031099	-1.29032	5.5579e-11
ENSMUSG00000087263	-1.29316	0.0414646
ENSMUSG00000054252	-1.29725	4.09046e-53
ENSMUSG00000060470	-1.29804	1.36906e-05
ENSMUSG00000044433	-1.30668	0.0463768
ENSMUSG00000031906	-1.31897	4.73727e-17
ENSMUSG00000019880	-1.32387	1.46026e-18
ENSMUSG00000003617	-1.32797	2.44132e-55
ENSMUSG00000060550	-1.33318	0.000129613
ENSMUSG00000022878	-1.33853	0.00991222
ENSMUSG00000079363	-1.34415	0.0279928
ENSMUSG00000060459	-1.34489	4.16432e-19
ENSMUSG00000110140	-1.34544	0.00541495
ENSMUSG00000037736	-1.35174	1.61988e-77
ENSMUSG00000046442	-1.3526	0.00990409
ENSMUSG00000060512	-1.36022	0.00512039
ENSMUSG00000024990	-1.36803	3.55476e-07
ENSMUSG00000057722	-1.37542	0.000218062
ENSMUSG00000000392	-1.38525	3.35239e-80
ENSMUSG00000074264	-1.38534	2.07936e-07
ENSMUSG00000027075	-1.39094	0.0189151
ENSMUSG00000041592	-1.39498	4.29543e-19
ENSMUSG00000059173	-1.39874	8.6325e-06
ENSMUSG00000003949	-1.4039	0.0233321
ENSMUSG00000024371	-1.40752	2.50969e-23
ENSMUSG00000000093	-1.41251	5.81118e-11
ENSMUSG00000040447	-1.42759	2.27834e-17
ENSMUSG00000048583	-1.43245	0.0341618
ENSMUSG00000022018	-1.43566	6.19796e-07
ENSMUSG00000067279	-1.43741	5.9835e-08
ENSMUSG00000059256	-1.44124	1.96111e-06
ENSMUSG00000048416	-1.44463	0.0400303
ENSMUSG00000022987	-1.45975	0.00161442
ENSMUSG00000011118	-1.46998	1.70061e-29
ENSMUSG00000063796	-1.47024	0.0465386
ENSMUSG00000048782	-1.47144	7.25651e-55
ENSMUSG00000038233	-1.47299	7.71761e-07
ENSMUSG00000068617	-1.48617	0.0176659
ENSMUSG00000054793	-1.48931	0.0175943
ENSMUSG00000034177	-1.5164	0.0114495
ENSMUSG00000004892	-1.53047	0.00290063
ENSMUSG00000074646	-1.53309	0.0442527
ENSMUSG00000031283	-1.53867	0.000605054
ENSMUSG00000031376	-1.53886	0.000768811
ENSMUSG00000035458	-1.54919	0.0234141
ENSMUSG00000054263	-1.56457	2.33093e-274
ENSMUSG00000060548	-1.57056	1.29203e-53
ENSMUSG00000073418	-1.57338	8.29869e-19
ENSMUSG00000053886	-1.5779	8.45214e-05
ENSMUSG00000005672	-1.58167	0.0375756
ENSMUSG00000019767	-1.58409	0.0270949
ENSMUSG00000031722	-1.58567	7.78584e-229
ENSMUSG00000028024	-1.59033	0.00023134
ENSMUSG00000030546	-1.59539	0.0378656
ENSMUSG00000040181	-1.596	1.81697e-09
ENSMUSG00000047867	-1.60382	0.0189123
ENSMUSG00000079019	-1.61209	0.0408612
ENSMUSG00000031520	-1.61636	2.74752e-06
ENSMUSG00000052013	-1.64395	0.0228615
ENSMUSG00000036885	-1.64574	0.000172591
ENSMUSG00000025189	-1.67533	0.0493403
ENSMUSG00000020805	-1.68842	4.06466e-28
ENSMUSG00000057457	-1.70281	5.24924e-08
ENSMUSG00000056643	-1.7094	0.0222317
ENSMUSG00000043068	-1.71084	0.0497242
ENSMUSG00000097180	-1.71524	0.045545
ENSMUSG00000002578	-1.71988	0.0473685
ENSMUSG00000022875	-1.72729	3.3739e-36
ENSMUSG00000035407	-1.72755	0.000234869
ENSMUSG00000067780	-1.73373	1.63475e-22
ENSMUSG00000040280	-1.74636	0.00289197
ENSMUSG00000051855	-1.75891	3.13772e-21
ENSMUSG00000039252	-1.77195	6.68072e-11
ENSMUSG00000079055	-1.77934	1.55858e-16
ENSMUSG00000113216	-1.78005	0.00385391
ENSMUSG00000053863	-1.8007	0.0235979
ENSMUSG00000041608	-1.83027	1.44904e-10
ENSMUSG00000053964	-1.83069	0.00121077
ENSMUSG00000017639	-1.83431	0.000207898
ENSMUSG00000028259	-1.83486	0.00569575
ENSMUSG00000022181	-1.8349	5.79705e-08
ENSMUSG00000050578	-1.86293	0
ENSMUSG00000058897	-1.87271	0.00107137
ENSMUSG00000032380	-1.87702	7.00481e-09
ENSMUSG00000085419	-1.87923	0.0367221
ENSMUSG00000031364	-1.8916	0.0121403
ENSMUSG00000042671	-1.89589	0.0356279
ENSMUSG00000029307	-1.94666	1.5137e-37
ENSMUSG00000033998	-1.96344	7.04086e-05
ENSMUSG00000031870	-2.05983	0.0238861
ENSMUSG00000019929	-2.0617	3.34093e-66
ENSMUSG00000020264	-2.07493	2.15442e-15
ENSMUSG00000040543	-2.07952	0.0284657
ENSMUSG00000019737	-2.08194	0.0280988
ENSMUSG00000038173	-2.1174	0.0436911
ENSMUSG00000022037	-2.19479	3.21473e-32
ENSMUSG00000104068	-2.19947	0.0429126
ENSMUSG00000036446	-2.22185	1.17071e-07
ENSMUSG00000029503	-2.23771	0.00317852
ENSMUSG00000074862	-2.25751	0.0280988
ENSMUSG00000029335	-2.31794	8.71584e-13
ENSMUSG00000000120	-2.32101	1.3642e-08
ENSMUSG00000025489	-2.37293	0.00138831
ENSMUSG00000033910	-2.39369	5.12419e-12
ENSMUSG00000079022	-2.43088	3.21289e-11
ENSMUSG00000041481	-2.4918	6.65002e-05
ENSMUSG00000058806	-2.513	1.2124e-07
ENSMUSG00000073409	-2.54263	3.259e-05
ENSMUSG00000065445	-2.5648	0.0146109
ENSMUSG00000079588	-2.6381	0.0121403
ENSMUSG00000111556	-2.64235	8.8787e-05
ENSMUSG00000027559	-2.67608	0.014428
ENSMUSG00000112135	-2.7016	0.0333739
ENSMUSG00000086924	-2.71152	0.0215202
ENSMUSG00000041567	-2.92666	0.00618828
ENSMUSG00000022057	-3.08077	0.00152639
ENSMUSG00000033453	-3.12737	3.11189e-10
ENSMUSG00000019359	-3.5074	3.8578e-18
ENSMUSG00000057182	-3.53057	6.68999e-05
ENSMUSG00000046182	-3.88005	0.000265377

## Sheet: P811_DEGs_GeneSymbols
EnsemblID	GeneSymbol	log2FoldChange	padj
ENSMUSG00000097754	Ptgs2os2	3.34245	6.47127e-08
ENSMUSG00000022321	Cdh10	2.96236	0.0158971
ENSMUSG00000029372	Ppbp	2.89181	0.0280621
ENSMUSG00000079852	Klra4	2.72735	0.00128792
ENSMUSG00000056457	Prl2c3	2.71517	9.80434e-13
ENSMUSG00000014542	Clec4f	2.58088	8.61138e-08
ENSMUSG00000021732	Fgf10	2.50016	3.41519e-09
ENSMUSG00000035964	Tmem59l	2.39358	2.52287e-05
ENSMUSG00000022456	Septin3	2.25801	0.0097217
ENSMUSG00000001021	S100a3	2.25143	0.0243216
ENSMUSG00000121186	ENSMUSG00000121186	2.20803	0.0281371
ENSMUSG00000095029	Gm36079	2.19707	0.00812293
ENSMUSG00000090362	Vmn2r79	2.18425	0.030698
ENSMUSG00000054409	Tmem74	2.10685	0.00245887
ENSMUSG00000029838	Ptn	2.02131	1.95314e-05
ENSMUSG00000029371	Cxcl5	2.00331	0.0374857
ENSMUSG00000068101	Cenpm	1.98738	0.00388858
ENSMUSG00000048521	Cxcr6	1.97335	1.55601e-12
ENSMUSG00000015134	Aldh1a3	1.9165	6.99318e-35
ENSMUSG00000062760	Shisal1	1.90729	8.48965e-10
ENSMUSG00000037979	Ccdc92	1.86302	0.0133852
ENSMUSG00000023046	Igfbp6	1.86251	5.12441e-13
ENSMUSG00000023945	Slc5a7	1.81565	5.07712e-11
ENSMUSG00000097451	Rian	1.81129	1.65286e-06
ENSMUSG00000034783	Cd207	1.77864	1.00865e-31
ENSMUSG00000050069	Grem2	1.77351	6.52683e-123
ENSMUSG00000079092	Prl2c2	1.76903	0.00597641
ENSMUSG00000117990	Gm32027	1.76801	7.87814e-10
ENSMUSG00000027070	Lrp2	1.76764	0.0139995
ENSMUSG00000054889	Dsp	1.76199	0.000177355
ENSMUSG00000110981	Gm35940	1.75939	2.97472e-10
ENSMUSG00000021403	Serpinb9b	1.6866	3.9783e-11
ENSMUSG00000058420	Syt17	1.68137	0.00292091
ENSMUSG00000056758	Hmga2	1.65199	1.3059e-69
ENSMUSG00000048482	Bdnf	1.62472	3.70159e-16
ENSMUSG00000058626	Capn11	1.6226	0.000343311
ENSMUSG00000039187	Fanci	1.62228	0.000105549
ENSMUSG00000006014	Prg4	1.62221	3.11189e-10
ENSMUSG00000021301	Hecw1	1.61864	0.00697357
ENSMUSG00000037086	Prr32	1.58555	0.0280621
ENSMUSG00000029675	Eln	1.57857	0.00578102
ENSMUSG00000035578	Iqcg	1.54636	0.0476321
ENSMUSG00000063531	Sema3e	1.52308	4.61764e-08
ENSMUSG00000019230	Lhx9	1.4971	0.0370151
ENSMUSG00000028175	Depdc1a	1.49133	0.0244821
ENSMUSG00000038486	Sv2a	1.48362	0.0153428
ENSMUSG00000029377	Ereg	1.46465	3.03959e-13
ENSMUSG00000074934	Grem1	1.42863	2.3687e-152
ENSMUSG00000023232	Serinc2	1.42659	1.31291e-11
ENSMUSG00000044217	Aqp5	1.42493	0.0162764
ENSMUSG00000026605	Cenpf	1.40788	4.02672e-10
ENSMUSG00000022296	Baalc	1.40033	0.00111015
ENSMUSG00000015053	Gata2	1.39824	1.31237e-05
ENSMUSG00000032487	Ptgs2	1.38699	5.46483e-54
ENSMUSG00000026955	Sapcd2	1.38395	0.00898236
ENSMUSG00000118423	Lrrc70	1.37948	0.0476321
ENSMUSG00000042265	Trem1	1.37466	6.17139e-10
ENSMUSG00000050587	Lrrc4c	1.36396	0.00435108
ENSMUSG00000085569	Gm12602	1.35976	0.0323489
ENSMUSG00000028179	Cth	1.35711	0.0016431
ENSMUSG00000026109	Tmeff2	1.3522	1.39544e-20
ENSMUSG00000044206	Vsig4	1.33779	3.47232e-17
ENSMUSG00000026576	Atp1b1	1.3367	0.00804278
ENSMUSG00000117465	Gm49980	1.31599	5.16854e-05
ENSMUSG00000099707	Gm8883	1.31309	0.0431639
ENSMUSG00000094475	Gm11007	1.313	0.0326461
ENSMUSG00000039518	Cdsn	1.30862	1.64553e-18
ENSMUSG00000046623	Gjb4	1.29878	0.0306858
ENSMUSG00000021697	Depdc1b	1.29513	0.0095436
ENSMUSG00000003849	Nqo1	1.2929	2.7468e-47
ENSMUSG00000016526	Dyrk3	1.27662	0.00274784
ENSMUSG00000025504	Eps8l2	1.27214	0.000982224
ENSMUSG00000032899	Styk1	1.2662	8.81876e-09
ENSMUSG00000018648	Dusp14	1.26466	0.000994828
ENSMUSG00000064080	Fbln2	1.25861	3.82827e-35
ENSMUSG00000026579	F5	1.25483	5.51498e-06
ENSMUSG00000028780	Sema3c	1.24954	5.58537e-15
ENSMUSG00000040204	Pclaf	1.24717	1.24878e-12
ENSMUSG00000030109	Slc6a12	1.23657	0.00601192
ENSMUSG00000027978	Prss12	1.22172	0.000615624
ENSMUSG00000029370	Rassf6	1.20682	0.000732345
ENSMUSG00000048327	Ckap2l	1.20656	1.36102e-08
ENSMUSG00000067219	Nipal1	1.20398	0.0119498
ENSMUSG00000020044	Timp3	1.20363	2.87793e-198
ENSMUSG00000001020	S100a4	1.20284	1.06519e-05
ENSMUSG00000027306	Nusap1	1.20063	8.83222e-08
ENSMUSG00000028718	Stil	1.18537	0.000180542
ENSMUSG00000101211	Gm28818	1.17721	0.0258304
ENSMUSG00000032218	Ccnb2	1.17226	1.32461e-11
ENSMUSG00000069515	Lyz1	1.16837	0.00136593
ENSMUSG00000026736	4930426L09Rik	1.15512	0.04573
ENSMUSG00000062510	Nsl1	1.15109	1.06153e-05
ENSMUSG00000044201	Cdc25c	1.14925	0.0302017
ENSMUSG00000049420	Tmem200a	1.14383	1.59455e-07
ENSMUSG00000027715	Ccna2	1.13644	1.9754e-16
ENSMUSG00000096965	3300005D01Rik	1.1273	0.00208162
ENSMUSG00000026938	Fcna	1.12695	1.80084e-09
ENSMUSG00000025804	Ccr1	1.12514	6.8267e-05
ENSMUSG00000054453	Sytl5	1.11964	0.00553306
ENSMUSG00000040938	Slc16a11	1.11588	1.47541e-06
ENSMUSG00000001403	Ube2c	1.109	2.00323e-09
ENSMUSG00000043424	Eif3j2	1.1029	0.00411802
ENSMUSG00000048922	Cdca2	1.10047	2.78792e-06
ENSMUSG00000004885	Crabp2	1.09374	5.9347e-05
ENSMUSG00000027894	Slc6a17	1.0898	4.82646e-09
ENSMUSG00000014602	Kif1a	1.08285	4.52909e-47
ENSMUSG00000030867	Plk1	1.08143	7.65707e-10
ENSMUSG00000034023	Fancd2	1.06708	0.000799108
ENSMUSG00000038296	Galnt18	1.06416	2.01589e-42
ENSMUSG00000027985	Lef1	1.05292	0.0485908
ENSMUSG00000056025	Clca3a1	1.05155	0.0189151
ENSMUSG00000015354	Pcolce2	1.04415	6.25781e-08
ENSMUSG00000006398	Cdc20	1.04136	2.95359e-10
ENSMUSG00000046733	Gprc5a	1.03392	0.000376853
ENSMUSG00000015880	Ncapg	1.03374	0.000139083
ENSMUSG00000021719	Rgs7bp	1.03304	0.0205098
ENSMUSG00000020185	E2f7	1.0312	0.00824039
ENSMUSG00000020493	Prr11	1.03041	3.82114e-05
ENSMUSG00000024268	Celf4	1.02591	5.42179e-06
ENSMUSG00000021614	Vcan	1.02582	1.13113e-64
ENSMUSG00000022033	Pbk	1.02331	3.41603e-05
ENSMUSG00000024593	Megf10	1.01534	2.00578e-08
ENSMUSG00000042115	Klhdc8a	1.01189	1.16051e-25
ENSMUSG00000034311	Kif4	1.00892	3.91366e-05
ENSMUSG00000051378	Kif18b	1.00574	0.000571518
ENSMUSG00000020330	Hmmr	1.0041	3.52202e-07
ENSMUSG00000024803	Ankrd1	0.995022	5.97361e-27
ENSMUSG00000048368	Omd	-0.996709	1.20439e-21
ENSMUSG00000097375	6720427I07Rik	-0.998445	0.0160446
ENSMUSG00000000782	Tcf7	-1.00072	0.00697357
ENSMUSG00000016995	Matn4	-1.00177	2.58169e-05
ENSMUSG00000039137	Whrn	-1.00835	5.39967e-13
ENSMUSG00000024274	Zscan30	-1.01627	0.0143018
ENSMUSG00000056174	Col8a2	-1.028	4.91496e-23
ENSMUSG00000033060	Lmo7	-1.0318	9.04562e-12
ENSMUSG00000053825	Ppfia2	-1.03215	0.0184731
ENSMUSG00000009633	G0s2	-1.03762	0.00829575
ENSMUSG00000096929	A330023F24Rik	-1.04384	0.00669398
ENSMUSG00000079505	Gm11131	-1.04435	0.00379267
ENSMUSG00000031698	Mylk3	-1.05504	0.00468072
ENSMUSG00000035258	Abi3bp	-1.05632	0.00626234
ENSMUSG00000017969	Ptgis	-1.06417	8.84106e-10
ENSMUSG00000118394	Gm50475	-1.06966	0.00330523
ENSMUSG00000040594	Ranbp17	-1.07747	0.0180576
ENSMUSG00000020486	Septin4	-1.08492	0.0348906
ENSMUSG00000073530	Pappa2	-1.08565	3.10071e-06
ENSMUSG00000090675	Olfr111	-1.08715	0.000742804
ENSMUSG00000022661	Cd200	-1.08955	9.79789e-35
ENSMUSG00000060568	Fam78b	-1.09172	2.29645e-08
ENSMUSG00000019278	Dpep1	-1.09738	4.31843e-30
ENSMUSG00000029306	Ibsp	-1.1082	4.86978e-141
ENSMUSG00000026365	Cfh	-1.10975	1.5234e-65
ENSMUSG00000020022	Ndufa12	-1.1105	0.0249221
ENSMUSG00000022197	Pdzd2	-1.11191	0.0313255
ENSMUSG00000048078	Tenm4	-1.1214	3.47326e-07
ENSMUSG00000022371	Col14a1	-1.13539	0.0481615
ENSMUSG00000036570	Fxyd1	-1.13754	1.74743e-07
ENSMUSG00000031980	Agt	-1.13767	2.02184e-06
ENSMUSG00000057751	Megf6	-1.14442	3.84855e-12
ENSMUSG00000054690	Emcn	-1.15022	0.000564696
ENSMUSG00000120746	ENSMUSG00000120746	-1.15163	0.0407581
ENSMUSG00000023224	Serping1	-1.15187	5.49037e-142
ENSMUSG00000090626	Tex9	-1.15539	0.00787972
ENSMUSG00000027820	Mme	-1.15748	4.22328e-66
ENSMUSG00000038390	Gpr162	-1.16051	2.1144e-23
ENSMUSG00000021280	Exoc3l4	-1.16458	1.53974e-07
ENSMUSG00000027570	Col9a3	-1.16702	0.0436128
ENSMUSG00000093482	Gm20619	-1.1693	0.0105725
ENSMUSG00000108126	Gm43909	-1.17361	0.0016414
ENSMUSG00000074207	Adh1	-1.1766	0.00363721
ENSMUSG00000048616	Nog	-1.18056	6.73482e-18
ENSMUSG00000012819	Cdh23	-1.18473	0.0454864
ENSMUSG00000059327	Eda	-1.18684	1.97135e-12
ENSMUSG00000036594	H2-Aa	-1.18745	0.012866
ENSMUSG00000071203	Naip5	-1.18924	2.6223e-32
ENSMUSG00000021943	Gdf10	-1.18935	3.2868e-06
ENSMUSG00000042379	Esm1	-1.19129	2.46133e-23
ENSMUSG00000024330	Col11a2	-1.19903	1.37268e-14
ENSMUSG00000027253	Lrp4	-1.20146	1.42274e-76
ENSMUSG00000033576	Apol6	-1.20612	1.83075e-25
ENSMUSG00000021835	Bmp4	-1.21747	3.27031e-17
ENSMUSG00000096768	Gm47283	-1.21777	0.0175127
ENSMUSG00000026051	Ecrg4	-1.21805	2.11579e-07
ENSMUSG00000015452	Ager	-1.22209	0.0160162
ENSMUSG00000037624	Kcnk2	-1.22438	4.79305e-24
ENSMUSG00000097042	Gm17491	-1.22598	0.00827274
ENSMUSG00000033342	Plppr5	-1.22678	0.0300606
ENSMUSG00000028005	Gucy1b1	-1.24036	0.000381338
ENSMUSG00000100201	Gm29093	-1.24221	0.0151736
ENSMUSG00000036218	Pdzrn4	-1.25155	0.026691
ENSMUSG00000116305	Lncppara	-1.25322	0.0135735
ENSMUSG00000033361	Prrg3	-1.25556	0.0198493
ENSMUSG00000032355	Mlip	-1.25967	1.78843e-08
ENSMUSG00000090210	Itga10	-1.26247	4.30585e-26
ENSMUSG00000041552	Ptchd1	-1.26508	2.37526e-05
ENSMUSG00000020262	Adarb1	-1.26574	1.24877e-29
ENSMUSG00000061353	Cxcl12	-1.26741	8.3986e-209
ENSMUSG00000021676	Iqgap2	-1.27019	1.4187e-107
ENSMUSG00000046618	Olfml2a	-1.27353	3.74341e-30
ENSMUSG00000031099	Smarca1	-1.29032	5.5579e-11
ENSMUSG00000087263	Gm15726	-1.29316	0.0414646
ENSMUSG00000054252	Fgfr3	-1.29725	4.09046e-53
ENSMUSG00000060470	Adgrg3	-1.29804	1.36906e-05
ENSMUSG00000044433	Camsap3	-1.30668	0.0463768
ENSMUSG00000031906	Smpd3	-1.31897	4.73727e-17
ENSMUSG00000019880	Rspo3	-1.32387	1.46026e-18
ENSMUSG00000003617	Cp	-1.32797	2.44132e-55
ENSMUSG00000060550	H2-Q7	-1.33318	0.000129613
ENSMUSG00000022878	Adipoq	-1.33853	0.00991222
ENSMUSG00000079363	Gbp4	-1.34415	0.0279928
ENSMUSG00000060459	Kng2	-1.34489	4.16432e-19
ENSMUSG00000110140	5430421F17Rik	-1.34544	0.00541495
ENSMUSG00000037736	Limch1	-1.35174	1.61988e-77
ENSMUSG00000046442	Ppm1e	-1.3526	0.00990409
ENSMUSG00000060512	0610040J01Rik	-1.36022	0.00512039
ENSMUSG00000024990	Rbp4	-1.36803	3.55476e-07
ENSMUSG00000057722	Lepr	-1.37542	0.000218062
ENSMUSG00000000392	Fap	-1.38525	3.35239e-80
ENSMUSG00000074264	Amy1	-1.38534	2.07936e-07
ENSMUSG00000027075	Slc43a1	-1.39094	0.0189151
ENSMUSG00000041592	Sdk2	-1.39498	4.29543e-19
ENSMUSG00000059173	Pde1a	-1.39874	8.6325e-06
ENSMUSG00000003949	Hlf	-1.4039	0.0233321
ENSMUSG00000024371	C2	-1.40752	2.50969e-23
ENSMUSG00000000093	Tbx2	-1.41251	5.81118e-11
ENSMUSG00000040447	Spns2	-1.42759	2.27834e-17
ENSMUSG00000048583	Igf2	-1.43245	0.0341618
ENSMUSG00000022018	Rgcc	-1.43566	6.19796e-07
ENSMUSG00000067279	Ppp1r3c	-1.43741	5.9835e-08
ENSMUSG00000059256	Gzmd	-1.44124	1.96111e-06
ENSMUSG00000048416	Mlf1	-1.44463	0.0400303
ENSMUSG00000022987	Zfp641	-1.45975	0.00161442
ENSMUSG00000011118	Panx3	-1.46998	1.70061e-29
ENSMUSG00000063796	Slc22a8	-1.47024	0.0465386
ENSMUSG00000048782	Insc	-1.47144	7.25651e-55
ENSMUSG00000038233	Gask1a	-1.47299	7.71761e-07
ENSMUSG00000068617	Efcab1	-1.48617	0.0176659
ENSMUSG00000054793	Cadm4	-1.48931	0.0175943
ENSMUSG00000034177	Rnf43	-1.5164	0.0114495
ENSMUSG00000004892	Bcan	-1.53047	0.00290063
ENSMUSG00000074646	6430550D23Rik	-1.53309	0.0442527
ENSMUSG00000031283	Chrdl1	-1.53867	0.000605054
ENSMUSG00000031376	Atp2b3	-1.53886	0.000768811
ENSMUSG00000035458	Tnni3	-1.54919	0.0234141
ENSMUSG00000054263	Lifr	-1.56457	2.33093e-274
ENSMUSG00000060548	Tnfrsf19	-1.57056	1.29203e-53
ENSMUSG00000073418	C4b	-1.57338	8.29869e-19
ENSMUSG00000053886	Sh2d4a	-1.5779	8.45214e-05
ENSMUSG00000005672	Kit	-1.58167	0.0375756
ENSMUSG00000019767	Ccdc170	-1.58409	0.0270949
ENSMUSG00000031722	Hp	-1.58567	7.78584e-229
ENSMUSG00000028024	Enpep	-1.59033	0.00023134
ENSMUSG00000030546	Plin1	-1.59539	0.0378656
ENSMUSG00000040181	Fmo1	-1.596	1.81697e-09
ENSMUSG00000047867	Gimap6	-1.60382	0.0189123
ENSMUSG00000079019	Insl3	-1.61209	0.0408612
ENSMUSG00000031520	Vegfc	-1.61636	2.74752e-06
ENSMUSG00000052013	Btla	-1.64395	0.0228615
ENSMUSG00000036885	Arhgef26	-1.64574	0.000172591
ENSMUSG00000025189	Cnnm1	-1.67533	0.0493403
ENSMUSG00000020805	Slc13a5	-1.68842	4.06466e-28
ENSMUSG00000057457	Phex	-1.70281	5.24924e-08
ENSMUSG00000056643	Chst13	-1.7094	0.0222317
ENSMUSG00000043068	Fam89a	-1.71084	0.0497242
ENSMUSG00000097180	2700038G22Rik	-1.71524	0.045545
ENSMUSG00000002578	Ikzf4	-1.71988	0.0473685
ENSMUSG00000022875	Kng1	-1.72729	3.3739e-36
ENSMUSG00000035407	Kank4	-1.72755	0.000234869
ENSMUSG00000067780	Pi15	-1.73373	1.63475e-22
ENSMUSG00000040280	Ndufa4l2	-1.74636	0.00289197
ENSMUSG00000051855	Mest	-1.75891	3.13772e-21
ENSMUSG00000039252	Lgi2	-1.77195	6.68072e-11
ENSMUSG00000079055	Slc8a3	-1.77934	1.55858e-16
ENSMUSG00000113216	Gm40841	-1.78005	0.00385391
ENSMUSG00000053863	Mepe	-1.8007	0.0235979
ENSMUSG00000041608	Entpd3	-1.83027	1.44904e-10
ENSMUSG00000053964	Lgals4	-1.83069	0.00121077
ENSMUSG00000017639	Rab11fip4	-1.83431	0.000207898
ENSMUSG00000028259	Fhl5	-1.83486	0.00569575
ENSMUSG00000022181	C6	-1.8349	5.79705e-08
ENSMUSG00000050578	Mmp13	-1.86293	0
ENSMUSG00000058897	Col25a1	-1.87271	0.00107137
ENSMUSG00000032380	Dapk2	-1.87702	7.00481e-09
ENSMUSG00000085419	Gm11734	-1.87923	0.0367221
ENSMUSG00000031364	Grpr	-1.8916	0.0121403
ENSMUSG00000042671	Rgs8	-1.89589	0.0356279
ENSMUSG00000029307	Dmp1	-1.94666	1.5137e-37
ENSMUSG00000033998	Kcnk1	-1.96344	7.04086e-05
ENSMUSG00000031870	Pgr	-2.05983	0.0238861
ENSMUSG00000019929	Dcn	-2.0617	3.34093e-66
ENSMUSG00000020264	Slc36a2	-2.07493	2.15442e-15
ENSMUSG00000040543	Pitpnm3	-2.07952	0.0284657
ENSMUSG00000019737	Syne4	-2.08194	0.0280988
ENSMUSG00000038173	Enpp6	-2.1174	0.0436911
ENSMUSG00000022037	Clu	-2.19479	3.21473e-32
ENSMUSG00000104068	Gm37199	-2.19947	0.0429126
ENSMUSG00000036446	Lum	-2.22185	1.17071e-07
ENSMUSG00000029503	P2rx2	-2.23771	0.00317852
ENSMUSG00000074862	BC025920	-2.25751	0.0280988
ENSMUSG00000029335	Bmp3	-2.31794	8.71584e-13
ENSMUSG00000000120	Ngfr	-2.32101	1.3642e-08
ENSMUSG00000025489	Ifitm5	-2.37293	0.00138831
ENSMUSG00000033910	Gucy1a1	-2.39369	5.12419e-12
ENSMUSG00000079022	Col22a1	-2.43088	3.21289e-11
ENSMUSG00000041481	Serpina3g	-2.4918	6.65002e-05
ENSMUSG00000058806	Col13a1	-2.513	1.2124e-07
ENSMUSG00000073409	H2-Q6	-2.54263	3.259e-05
ENSMUSG00000065445	Mir143	-2.5648	0.0146109
ENSMUSG00000079588	Tmem182	-2.6381	0.0121403
ENSMUSG00000111556	Gm19299	-2.64235	8.8787e-05
ENSMUSG00000027559	Car3	-2.67608	0.014428
ENSMUSG00000112135	Gm9029	-2.7016	0.0333739
ENSMUSG00000086924	Gm11766	-2.71152	0.0215202
ENSMUSG00000041567	Serpina12	-2.92666	0.00618828
ENSMUSG00000022057	Adamdec1	-3.08077	0.00152639
ENSMUSG00000033453	Adamts15	-3.12737	3.11189e-10
ENSMUSG00000019359	Gdpd2	-3.5074	3.8578e-18
ENSMUSG00000057182	Scn3a	-3.53057	6.68999e-05
ENSMUSG00000046182	Gsg1l	-3.88005	0.000265377
