# Supplementary material for: TSG-6 promotes healing of critical-sized bone defects in mice
Source: Front Immunol. 2025 Nov 28;16:1712152. doi: 10.3389/fimmu.2025.1712152 (PMC12700086; doi:10.3389/fimmu.2025.1712152)
Supplement: Supplementary Table 3 — Metascape Pathways Analysis. [file Table3.xlsx]

## Sheet: Annotation
MyList	Gene ID	Type	Tax ID	Homologene Gene ID	Homologene Gene Tax ID	Gene Symbol	Description	Biological Process (GO)	Kinase Class (UniProt)	R-MMU-1474244 Extracellular matrix organizat	GO:0008285 negative regulation of cell po	GO:0035239 tube morphogenesis	GO:2000177 regulation of neural precursor	GO:0001503 ossification	mmu04610 Complement and coagulation cas	R-MMU-381426 Regulation of Insulin-like Gro	GO:0007088 regulation of mitotic nuclear	GO:0060537 muscle tissue development	GO:0007267 cell-cell signaling	GO:0061061 muscle structure development	GO:0090288 negative regulation of cellula	GO:0046660 female sex differentiation	GO:1901342 regulation of vasculature deve	GO:0090596 sensory organ morphogenesis	GO:0006935 chemotaxis	GO:0050930 induction of positive chemotax	R-MMU-397014 Muscle contraction	GO:0007406 negative regulation of neurobl	GO:0043065 positive regulation of apoptot
Ptgs2os2	102639566	symbol	M. musculus	102639566	M. musculus	Ptgs2os2	prostaglandin-endoperoxide synthase 2, opposite strand 2	GO:0010468 regulation of gene expression;GO:0010556 regulation of macromolecule biosynthetic process;GO:0031326 regulation of cellular biosynthetic process		0.0	0.0	0.0	0.0	0.0	0.0	0.0	0.0	0.0	0.0	0.0	0.0	0.0	0.0	0.0	0.0	0.0	0.0	0.0	0.0
Cdh10	320873	symbol	M. musculus	320873	M. musculus	Cdh10	cadherin 10	GO:0044331 cell-cell adhesion mediated by cadherin;GO:0099560 synaptic membrane adhesion;GO:0016339 calcium-dependent cell-cell adhesion via plasma membrane cell adhesion molecules		0.0	0.0	0.0	1.0	0.0	0.0	0.0	0.0	0.0	0.0	0.0	0.0	0.0	0.0	0.0	0.0	0.0	0.0	0.0	0.0
Ppbp	57349	symbol	M. musculus	57349	M. musculus	Ppbp	pro-platelet basic protein	GO:0002523 leukocyte migration involved in inflammatory response;GO:0071624 positive regulation of granulocyte chemotaxis;GO:0030593 neutrophil chemotaxis		0.0	0.0	0.0	0.0	0.0	1.0	0.0	0.0	0.0	0.0	0.0	0.0	0.0	0.0	0.0	1.0	1.0	0.0	0.0	0.0
Klra4	16635	symbol	M. musculus	16635	M. musculus	Klra4	killer cell lectin-like receptor, subfamily A, member 4	GO:0007155 cell adhesion;GO:0009987 cellular process;GO:0008150 biological_process		0.0	0.0	0.0	0.0	0.0	0.0	0.0	0.0	0.0	0.0	0.0	0.0	0.0	0.0	0.0	0.0	0.0	0.0	0.0	0.0
Prl2c3	18812	symbol	M. musculus	18812	M. musculus	Prl2c3	prolactin family 2, subfamily c, member 3	GO:1902035 positive regulation of hematopoietic stem cell proliferation;GO:1902033 regulation of hematopoietic stem cell proliferation;GO:1903489 positive regulation of lactation		0.0	0.0	1.0	0.0	0.0	0.0	0.0	0.0	0.0	0.0	0.0	1.0	0.0	1.0	0.0	0.0	0.0	0.0	0.0	0.0
Clec4f	51811	symbol	M. musculus	51811	M. musculus	Clec4f	C-type lectin domain family 4, member f	GO:0051132 NK T cell activation;GO:0046631 alpha-beta T cell activation;GO:0042110 T cell activation		0.0	0.0	0.0	0.0	0.0	0.0	0.0	0.0	0.0	0.0	0.0	0.0	0.0	0.0	0.0	0.0	0.0	0.0	0.0	0.0
Fgf10	14165	symbol	M. musculus	14165	M. musculus	Fgf10	fibroblast growth factor 10	GO:0060436 bronchiole morphogenesis;GO:0060496 mesenchymal-epithelial cell signaling involved in lung development;GO:0060661 submandibular salivary gland formation		0.0	1.0	1.0	0.0	0.0	0.0	0.0	1.0	0.0	1.0	1.0	1.0	1.0	1.0	1.0	1.0	1.0	1.0	1.0	1.0
Tmem59l	67937	symbol	M. musculus	67937	M. musculus	Tmem59l	transmembrane protein 59-like	GO:0001658 branching involved in ureteric bud morphogenesis;GO:0060675 ureteric bud morphogenesis;GO:0072171 mesonephric tubule morphogenesis		0.0	0.0	1.0	0.0	0.0	0.0	0.0	0.0	0.0	0.0	0.0	1.0	0.0	0.0	0.0	0.0	0.0	0.0	0.0	0.0
Septin3	24050	symbol	M. musculus	24050	M. musculus	Septin3	septin 3	GO:0140247 protein catabolic process at presynapse;GO:0140246 protein catabolic process at synapse;GO:0061640 cytoskeleton-dependent cytokinesis		0.0	0.0	0.0	0.0	0.0	0.0	0.0	1.0	0.0	0.0	0.0	0.0	0.0	0.0	0.0	0.0	0.0	0.0	0.0	0.0
S100a3	20197	symbol	M. musculus	20197	M. musculus	S100a3	S100 calcium binding protein A3			0.0	0.0	0.0	0.0	0.0	0.0	0.0	0.0	0.0	0.0	0.0	0.0	0.0	0.0	0.0	0.0	0.0	0.0	0.0	0.0
ENSMUSG00000121186	105244123	ensembl_gene_id	M. musculus	105244123	M. musculus	Gm39792	predicted gene, 39792			0.0	0.0	0.0	0.0	0.0	0.0	0.0	0.0	0.0	0.0	0.0	0.0	0.0	0.0	0.0	0.0	0.0	0.0	0.0	0.0
Gm36079	102639868	gene_synonym	M. musculus	102639868	M. musculus	Anxa2r2	annexin A2 receptor 2			0.0	0.0	0.0	0.0	0.0	0.0	0.0	0.0	0.0	0.0	0.0	0.0	0.0	0.0	0.0	0.0	0.0	0.0	0.0	0.0
Vmn2r79	621430	symbol	M. musculus	621430	M. musculus	Vmn2r79	vomeronasal 2, receptor 79			0.0	0.0	0.0	0.0	0.0	0.0	0.0	0.0	0.0	0.0	0.0	0.0	0.0	0.0	0.0	0.0	0.0	0.0	0.0	0.0
Tmem74	239408	symbol	M. musculus	239408	M. musculus	Tmem74	transmembrane protein 74	GO:0051867 general adaptation syndrome, behavioral process;GO:0051866 general adaptation syndrome;GO:2001257 regulation of cation channel activity		0.0	0.0	0.0	0.0	0.0	0.0	0.0	0.0	0.0	0.0	0.0	0.0	0.0	0.0	0.0	0.0	0.0	0.0	0.0	0.0
Ptn	19242	symbol	M. musculus	19242	M. musculus	Ptn	pleiotrophin	GO:0043932 ossification involved in bone remodeling;GO:1904397 negative regulation of neuromuscular junction development;GO:0031104 dendrite regeneration		0.0	1.0	0.0	1.0	1.0	0.0	0.0	0.0	0.0	0.0	0.0	0.0	1.0	1.0	1.0	1.0	1.0	1.0	1.0	1.0
Cxcl5	20311	symbol	M. musculus	20311	M. musculus	Cxcl5	C-X-C motif chemokine ligand 5	GO:0070950 regulation of neutrophil mediated killing of bacterium;GO:0070951 regulation of neutrophil mediated killing of gram-negative bacterium;GO:0070949 regulation of neutrophil mediated killing of symbiont cell		0.0	0.0	0.0	0.0	0.0	1.0	0.0	0.0	0.0	0.0	0.0	0.0	0.0	0.0	0.0	1.0	0.0	0.0	0.0	0.0
Cenpm	66570	symbol	M. musculus	66570	M. musculus	Cenpm	centromere protein M	GO:0007059 chromosome segregation;GO:0022402 cell cycle process;GO:0007049 cell cycle		0.0	0.0	0.0	0.0	0.0	0.0	0.0	1.0	0.0	0.0	0.0	0.0	0.0	0.0	0.0	0.0	0.0	0.0	0.0	0.0
Cxcr6	80901	symbol	M. musculus	80901	M. musculus	Cxcr6	C-X-C motif chemokine receptor 6	GO:0070098 chemokine-mediated signaling pathway;GO:1990868 response to chemokine;GO:1990869 cellular response to chemokine		0.0	0.0	0.0	0.0	0.0	0.0	0.0	0.0	0.0	0.0	0.0	0.0	0.0	0.0	0.0	1.0	0.0	0.0	0.0	0.0
Aldh1a3	56847	symbol	M. musculus	56847	M. musculus	Aldh1a3	aldehyde dehydrogenase family 1, subfamily A3	GO:0021768 nucleus accumbens development;GO:0060166 olfactory pit development;GO:0070384 Harderian gland development		0.0	0.0	1.0	0.0	0.0	0.0	0.0	0.0	0.0	0.0	0.0	1.0	0.0	0.0	1.0	0.0	0.0	0.0	0.0	1.0
Shisal1	72301	symbol	M. musculus	72301	M. musculus	Shisal1	shisa like 1	GO:0008150 biological_process		0.0	0.0	0.0	0.0	0.0	0.0	0.0	0.0	0.0	0.0	0.0	0.0	0.0	0.0	0.0	0.0	0.0	0.0	0.0	0.0
Ccdc92	215707	symbol	M. musculus	215707	M. musculus	Ccdc92	coiled-coil domain containing 92	GO:0045087 innate immune response;GO:0140546 defense response to symbiont;GO:0098542 defense response to other organism		0.0	0.0	0.0	0.0	0.0	0.0	0.0	0.0	0.0	0.0	0.0	0.0	0.0	0.0	0.0	0.0	0.0	0.0	0.0	0.0
Igfbp6	16012	symbol	M. musculus	16012	M. musculus	Igfbp6	insulin-like growth factor binding protein 6	GO:0032874 positive regulation of stress-activated MAPK cascade;GO:0070304 positive regulation of stress-activated protein kinase signaling cascade;GO:0043567 regulation of insulin-like growth factor receptor signaling pathway		0.0	0.0	0.0	0.0	0.0	0.0	1.0	0.0	0.0	0.0	0.0	0.0	0.0	0.0	0.0	0.0	0.0	0.0	0.0	0.0
Slc5a7	63993	symbol	M. musculus	63993	M. musculus	Slc5a7	solute carrier family 5 (choline transporter), member 7	GO:0008292 acetylcholine biosynthetic process;GO:1900620 acetate ester biosynthetic process;GO:0008291 acetylcholine metabolic process		0.0	0.0	0.0	0.0	0.0	0.0	0.0	0.0	0.0	1.0	0.0	0.0	0.0	0.0	0.0	0.0	0.0	1.0	0.0	0.0
Rian	75745	symbol	M. musculus	75745	M. musculus	Rian	RNA imprinted and accumulated in nucleus	GO:2000490 negative regulation of hepatic stellate cell activation;GO:2000489 regulation of hepatic stellate cell activation;GO:0045746 negative regulation of Notch signaling pathway		0.0	1.0	1.0	0.0	0.0	0.0	0.0	0.0	0.0	0.0	0.0	1.0	0.0	0.0	0.0	0.0	1.0	0.0	0.0	0.0
Cd207	246278	symbol	M. musculus	246278	M. musculus	Cd207	CD207 antigen	GO:0051607 defense response to virus;GO:0009615 response to virus;GO:0140546 defense response to symbiont		0.0	0.0	0.0	0.0	0.0	0.0	0.0	0.0	0.0	0.0	0.0	0.0	0.0	0.0	0.0	0.0	0.0	0.0	0.0	0.0
Grem2	23893	symbol	M. musculus	23893	M. musculus	Grem2	gremlin 2, DAN family BMP antagonist	GO:0038098 sequestering of BMP from receptor via BMP binding;GO:0060300 regulation of cytokine activity;GO:0048263 determination of dorsal identity		0.0	0.0	0.0	0.0	0.0	0.0	0.0	0.0	0.0	0.0	0.0	1.0	0.0	0.0	1.0	1.0	0.0	0.0	0.0	0.0
Prl2c2	18811	symbol	M. musculus	18811	M. musculus	Prl2c2	prolactin family 2, subfamily c, member 2	GO:0032534 regulation of microvillus assembly;GO:0032530 regulation of microvillus organization;GO:1903489 positive regulation of lactation		0.0	0.0	1.0	1.0	0.0	0.0	0.0	0.0	0.0	0.0	1.0	0.0	0.0	1.0	0.0	0.0	1.0	0.0	0.0	0.0
Gm32027	102634446	symbol	M. musculus	102634446	M. musculus	Gm32027	predicted gene, 32027			0.0	0.0	0.0	0.0	0.0	0.0	0.0	0.0	0.0	0.0	0.0	0.0	0.0	0.0	0.0	0.0	0.0	0.0	0.0	0.0
Lrp2	14725	symbol	M. musculus	14725	M. musculus	Lrp2	low density lipoprotein receptor-related protein 2	GO:0020028 endocytic hemoglobin import into cell;GO:0140075 regulation of lipoprotein transport;GO:0140077 positive regulation of lipoprotein transport		0.0	0.0	1.0	1.0	0.0	0.0	0.0	0.0	1.0	0.0	1.0	1.0	1.0	0.0	1.0	1.0	0.0	1.0	1.0	0.0
Dsp	109620	symbol	M. musculus	109620	M. musculus	Dsp	desmoplakin	GO:0086073 bundle of His cell-Purkinje myocyte adhesion involved in cell communication;GO:0086042 cardiac muscle cell-cardiac muscle cell adhesion;GO:0003223 ventricular compact myocardium morphogenesis		0.0	0.0	1.0	0.0	0.0	0.0	0.0	0.0	1.0	0.0	1.0	0.0	0.0	0.0	0.0	0.0	0.0	1.0	0.0	0.0
Gm35940	102639686	symbol	M. musculus	102639686	M. musculus	Gm35940	predicted gene, 35940			0.0	0.0	0.0	0.0	0.0	0.0	0.0	0.0	0.0	0.0	0.0	0.0	0.0	0.0	0.0	0.0	0.0	0.0	0.0	0.0
Serpinb9b	20706	symbol	M. musculus	20706	M. musculus	Serpinb9b	serine (or cysteine) peptidase inhibitor, clade B, member 9b	GO:0042270 protection from natural killer cell mediated cytotoxicity;GO:0001913 T cell mediated cytotoxicity;GO:0045953 negative regulation of natural killer cell mediated cytotoxicity		0.0	0.0	0.0	0.0	0.0	0.0	0.0	0.0	0.0	0.0	0.0	0.0	0.0	0.0	0.0	0.0	0.0	0.0	0.0	0.0
Syt17	110058	symbol	M. musculus	110058	M. musculus	Syt17	synaptotagmin XVII	GO:1903861 positive regulation of dendrite extension;GO:1903859 regulation of dendrite extension;GO:0017156 calcium-ion regulated exocytosis		0.0	0.0	0.0	0.0	0.0	0.0	0.0	0.0	0.0	1.0	0.0	0.0	0.0	0.0	0.0	0.0	0.0	0.0	0.0	0.0
Hmga2	15364	symbol	M. musculus	15364	M. musculus	Hmga2	high mobility group AT-hook 2	GO:0003131 mesodermal-endodermal cell signaling;GO:0060501 positive regulation of epithelial cell proliferation involved in lung morphogenesis;GO:2001033 negative regulation of double-strand break repair via nonhomologous end joining		0.0	0.0	1.0	1.0	1.0	0.0	0.0	1.0	0.0	1.0	0.0	1.0	1.0	1.0	1.0	0.0	1.0	0.0	1.0	0.0
Bdnf	12064	symbol	M. musculus	12064	M. musculus	Bdnf	brain derived neurotrophic factor	GO:0099082 retrograde trans-synaptic signaling by neuropeptide;GO:0099083 retrograde trans-synaptic signaling by neuropeptide, modulating synaptic transmission;GO:0061193 taste bud development		0.0	1.0	0.0	1.0	0.0	0.0	0.0	0.0	0.0	1.0	0.0	1.0	1.0	0.0	1.0	1.0	0.0	1.0	1.0	1.0
Capn11	268958	symbol	M. musculus	268958	M. musculus	Capn11	calpain 11	GO:0006508 proteolysis;GO:0019538 protein metabolic process;GO:1901564 organonitrogen compound metabolic process		1.0	0.0	0.0	0.0	0.0	0.0	0.0	0.0	0.0	0.0	0.0	0.0	0.0	0.0	0.0	0.0	0.0	0.0	0.0	0.0
Fanci	208836	symbol	M. musculus	208836	M. musculus	Fanci	Fanconi anemia, complementation group I	GO:0031398 positive regulation of protein ubiquitination;GO:1903322 positive regulation of protein modification by small protein conjugation or removal;GO:1901875 positive regulation of post-translational protein modification		0.0	0.0	0.0	0.0	0.0	0.0	0.0	0.0	0.0	0.0	0.0	0.0	0.0	0.0	0.0	0.0	0.0	0.0	0.0	0.0
Prg4	96875	symbol	M. musculus	96875	M. musculus	Prg4	proteoglycan 4 (megakaryocyte stimulating factor, articular superficial zone protein)	GO:0071425 hematopoietic stem cell proliferation;GO:0032635 interleukin-6 production;GO:0032715 negative regulation of interleukin-6 production		0.0	0.0	0.0	0.0	0.0	0.0	0.0	0.0	0.0	0.0	0.0	0.0	0.0	0.0	0.0	0.0	0.0	0.0	0.0	0.0
Hecw1	94253	symbol	M. musculus	94253	M. musculus	Hecw1	HECT, C2 and WW domain containing E3 ubiquitin protein ligase 1	GO:2000650 negative regulation of sodium ion transmembrane transporter activity;GO:1902306 negative regulation of sodium ion transmembrane transport;GO:0010766 negative regulation of sodium ion transport		0.0	0.0	0.0	0.0	0.0	0.0	0.0	0.0	0.0	0.0	0.0	0.0	0.0	0.0	0.0	0.0	0.0	0.0	0.0	0.0
Prr32	68800	symbol	M. musculus	68800	M. musculus	Prr32	proline rich 32	GO:0008150 biological_process		0.0	0.0	0.0	0.0	0.0	0.0	0.0	0.0	0.0	0.0	0.0	0.0	0.0	0.0	0.0	0.0	0.0	0.0	0.0	0.0
Eln	13717	symbol	M. musculus	13717	M. musculus	Eln	elastin	GO:0030038 contractile actin filament bundle assembly;GO:0043149 stress fiber assembly;GO:0003180 aortic valve morphogenesis		1.0	0.0	0.0	0.0	0.0	0.0	0.0	0.0	1.0	0.0	1.0	0.0	0.0	0.0	0.0	0.0	0.0	0.0	0.0	0.0
Iqcg	69707	symbol	M. musculus	69707	M. musculus	Iqcg	IQ motif containing G	GO:0007288 sperm axoneme assembly;GO:0120316 sperm flagellum assembly;GO:0044458 motile cilium assembly		0.0	0.0	0.0	0.0	0.0	0.0	0.0	0.0	0.0	0.0	0.0	0.0	0.0	0.0	0.0	0.0	0.0	0.0	0.0	0.0
Sema3e	20349	symbol	M. musculus	20349	M. musculus	Sema3e	sema domain, immunoglobulin domain (Ig), short basic domain, secreted, (semaphorin) 3E	GO:0021828 gonadotrophin-releasing hormone neuronal migration to the hypothalamus;GO:0021856 hypothalamic tangential migration using cell-axon interactions;GO:0021855 hypothalamus cell migration		0.0	0.0	1.0	1.0	0.0	0.0	0.0	0.0	0.0	0.0	0.0	0.0	0.0	1.0	0.0	1.0	1.0	0.0	1.0	0.0
Lhx9	16876	symbol	M. musculus	16876	M. musculus	Lhx9	LIM homeobox protein 9	GO:0035262 gonad morphogenesis;GO:0008585 female gonad development;GO:0046545 development of primary female sexual characteristics		0.0	0.0	0.0	0.0	0.0	0.0	0.0	0.0	0.0	0.0	0.0	0.0	1.0	0.0	0.0	0.0	0.0	0.0	0.0	0.0
Depdc1a	76131	symbol	M. musculus	76131	M. musculus	Depdc1a	DEP domain containing 1a	GO:0045892 negative regulation of DNA-templated transcription;GO:1902679 negative regulation of RNA biosynthetic process;GO:0051253 negative regulation of RNA metabolic process		0.0	0.0	0.0	0.0	0.0	0.0	0.0	0.0	0.0	0.0	0.0	0.0	0.0	0.0	0.0	0.0	0.0	0.0	0.0	0.0
Sv2a	64051	symbol	M. musculus	64051	M. musculus	Sv2a	synaptic vesicle glycoprotein 2a	GO:0014052 regulation of gamma-aminobutyric acid secretion;GO:0016082 synaptic vesicle priming;GO:0051955 regulation of amino acid transport		0.0	0.0	0.0	0.0	0.0	0.0	0.0	0.0	0.0	1.0	0.0	0.0	0.0	1.0	0.0	0.0	0.0	1.0	0.0	0.0
Ereg	13874	symbol	M. musculus	13874	M. musculus	Ereg	epiregulin	GO:0048160 primary follicle stage;GO:0042700 luteinizing hormone signaling pathway;GO:0001550 ovarian cumulus expansion		0.0	1.0	1.0	0.0	0.0	0.0	0.0	1.0	0.0	1.0	0.0	1.0	1.0	0.0	0.0	1.0	0.0	0.0	0.0	0.0
Grem1	23892	symbol	M. musculus	23892	M. musculus	Grem1	gremlin 1, DAN family BMP antagonist	GO:0090291 negative regulation of osteoclast proliferation;GO:0038098 sequestering of BMP from receptor via BMP binding;GO:1900086 positive regulation of peptidyl-tyrosine autophosphorylation		1.0	1.0	1.0	1.0	0.0	0.0	0.0	0.0	1.0	1.0	1.0	1.0	0.0	1.0	1.0	0.0	1.0	0.0	0.0	0.0
Serinc2	230779	symbol	M. musculus	230779	M. musculus	Serinc2	serine incorporator 2	GO:0006658 phosphatidylserine metabolic process;GO:0006575 cellular modified amino acid metabolic process;GO:0006650 glycerophospholipid metabolic process		0.0	0.0	0.0	0.0	0.0	0.0	0.0	0.0	0.0	0.0	0.0	0.0	0.0	0.0	0.0	0.0	0.0	0.0	0.0	0.0
Aqp5	11830	symbol	M. musculus	11830	M. musculus	Aqp5	aquaporin 5	GO:0046541 saliva secretion;GO:0071476 cellular hypotonic response;GO:0006971 hypotonic response		0.0	0.0	0.0	0.0	0.0	0.0	0.0	0.0	0.0	0.0	0.0	0.0	0.0	0.0	1.0	0.0	0.0	0.0	0.0	0.0
Cenpf	108000	symbol	M. musculus	108000	M. musculus	Cenpf	centromere protein F	GO:0016202 regulation of striated muscle tissue development;GO:0048634 regulation of muscle organ development;GO:0021591 ventricular system development		0.0	0.0	1.0	0.0	0.0	0.0	0.0	1.0	0.0	0.0	0.0	1.0	0.0	0.0	0.0	0.0	0.0	0.0	0.0	0.0
Baalc	118452	symbol	M. musculus	118452	M. musculus	Baalc	brain and acute leukemia, cytoplasmic	GO:0008150 biological_process		0.0	0.0	0.0	0.0	0.0	0.0	0.0	0.0	0.0	0.0	0.0	0.0	0.0	0.0	0.0	0.0	0.0	0.0	0.0	0.0
Gata2	14461	symbol	M. musculus	14461	M. musculus	Gata2	GATA binding protein 2	GO:0035854 eosinophil fate commitment;GO:0010725 regulation of primitive erythrocyte differentiation;GO:0030222 eosinophil differentiation		0.0	1.0	1.0	1.0	0.0	0.0	0.0	0.0	0.0	0.0	0.0	0.0	0.0	1.0	1.0	0.0	1.0	0.0	1.0	0.0
Ptgs2	19225	symbol	M. musculus	19225	M. musculus	Ptgs2	prostaglandin-endoperoxide synthase 2	GO:0010335 response to non-ionic osmotic stress;GO:0071471 cellular response to non-ionic osmotic stress;GO:0090362 positive regulation of platelet-derived growth factor production		0.0	1.0	1.0	0.0	1.0	0.0	0.0	0.0	0.0	1.0	0.0	0.0	0.0	1.0	0.0	0.0	1.0	1.0	0.0	1.0
Sapcd2	72080	symbol	M. musculus	72080	M. musculus	Sapcd2	suppressor APC domain containing 2	GO:0098725 symmetric cell division;GO:1904777 negative regulation of protein localization to cell cortex;GO:1904776 regulation of protein localization to cell cortex		0.0	0.0	0.0	0.0	0.0	0.0	0.0	1.0	0.0	0.0	0.0	1.0	0.0	0.0	0.0	0.0	0.0	0.0	0.0	0.0
Lrrc70	113523645	symbol	M. musculus	113523645	M. musculus	Lrrc70	leucine rich repeat containing 70	GO:0008150 biological_process		0.0	0.0	0.0	0.0	0.0	0.0	0.0	0.0	0.0	0.0	0.0	0.0	0.0	0.0	0.0	0.0	0.0	0.0	0.0	0.0
Trem1	58217	symbol	M. musculus	58217	M. musculus	Trem1	triggering receptor expressed on myeloid cells 1	GO:0070945 neutrophil-mediated killing of gram-negative bacterium;GO:0072672 neutrophil extravasation;GO:0070942 neutrophil mediated cytotoxicity		0.0	0.0	0.0	0.0	0.0	0.0	0.0	0.0	0.0	0.0	0.0	0.0	0.0	0.0	0.0	1.0	1.0	0.0	0.0	1.0
Lrrc4c	241568	symbol	M. musculus	241568	M. musculus	Lrrc4c	leucine rich repeat containing 4C	GO:0099560 synaptic membrane adhesion;GO:0050770 regulation of axonogenesis;GO:0098742 cell-cell adhesion via plasma-membrane adhesion molecules		0.0	0.0	0.0	0.0	0.0	0.0	0.0	0.0	0.0	0.0	0.0	0.0	0.0	0.0	0.0	0.0	0.0	0.0	0.0	0.0
Gm12602	102637941	symbol	M. musculus	102637941	M. musculus	Gm12602	predicted gene 12602	GO:0008150 biological_process		0.0	0.0	0.0	0.0	0.0	0.0	0.0	0.0	0.0	0.0	0.0	0.0	0.0	0.0	0.0	0.0	0.0	0.0	0.0	0.0
Cth	107869	symbol	M. musculus	107869	M. musculus	Cth	cystathionine gamma lyase	GO:0018272 protein-pyridoxal-5-phosphate linkage via peptidyl-N6-pyridoxal phosphate-L-lysine;GO:0018352 protein-pyridoxal-5-phosphate linkage;GO:0044524 protein sulfhydration		0.0	1.0	0.0	0.0	0.0	0.0	0.0	0.0	0.0	0.0	0.0	0.0	1.0	0.0	0.0	0.0	0.0	0.0	0.0	1.0
Tmeff2	56363	symbol	M. musculus	56363	M. musculus	Tmeff2	transmembrane protein with EGF-like and two follistatin-like domains 2	GO:0045720 negative regulation of integrin biosynthetic process;GO:0045113 regulation of integrin biosynthetic process;GO:0044319 wound healing, spreading of cells		0.0	1.0	1.0	0.0	0.0	0.0	0.0	0.0	0.0	0.0	0.0	0.0	0.0	0.0	0.0	0.0	0.0	0.0	0.0	0.0
Vsig4	278180	symbol	M. musculus	278180	M. musculus	Vsig4	V-set and immunoglobulin domain containing 4	GO:0045957 negative regulation of complement activation, alternative pathway;GO:0030451 regulation of complement activation, alternative pathway;GO:0045916 negative regulation of complement activation		0.0	1.0	0.0	0.0	0.0	1.0	0.0	0.0	0.0	0.0	0.0	0.0	0.0	0.0	0.0	0.0	0.0	0.0	0.0	0.0
Atp1b1	11931	symbol	M. musculus	11931	M. musculus	Atp1b1	ATPase, Na+/K+ transporting, beta 1 polypeptide	GO:1903408 positive regulation of P-type sodium:potassium-exchanging transporter activity;GO:1903279 regulation of calcium:sodium antiporter activity;GO:1903281 positive regulation of calcium:sodium antiporter activity		1.0	0.0	0.0	0.0	0.0	0.0	0.0	0.0	0.0	1.0	0.0	0.0	0.0	0.0	0.0	0.0	0.0	1.0	0.0	0.0
Gm49980						None	None	None	None	nan	nan	nan	nan	nan	nan	nan	nan	nan	nan	nan	nan	nan	nan	nan	nan	nan	nan	nan	nan
Gm8883	667931	symbol	M. musculus	667931	M. musculus	Gm8883	predicted gene 8883	GO:0008150 biological_process		0.0	0.0	0.0	0.0	0.0	0.0	0.0	0.0	0.0	0.0	0.0	0.0	0.0	0.0	0.0	0.0	0.0	0.0	0.0	0.0
Gm11007	100504325	symbol	M. musculus	100504325	M. musculus	Gm11007	predicted gene 11007			0.0	0.0	0.0	0.0	0.0	0.0	0.0	0.0	0.0	0.0	0.0	0.0	0.0	0.0	0.0	0.0	0.0	0.0	0.0	0.0
Cdsn	386463	symbol	M. musculus	386463	M. musculus	Cdsn	corneodesmosin	GO:1905715 regulation of cornification;GO:1905716 negative regulation of cornification;GO:0003336 corneocyte desquamation		0.0	0.0	0.0	0.0	0.0	0.0	0.0	0.0	0.0	0.0	0.0	0.0	0.0	0.0	0.0	0.0	0.0	0.0	0.0	0.0
Gjb4	14621	symbol	M. musculus	14621	M. musculus	Gjb4	gap junction protein, beta 4	GO:1990349 gap junction-mediated intercellular transport;GO:0010496 intercellular transport;GO:0042048 olfactory behavior		0.0	0.0	0.0	0.0	0.0	0.0	0.0	0.0	0.0	1.0	0.0	0.0	0.0	0.0	0.0	0.0	0.0	0.0	0.0	0.0
Depdc1b	218581	symbol	M. musculus	218581	M. musculus	Depdc1b	DEP domain containing 1B	GO:0030177 positive regulation of Wnt signaling pathway;GO:0030111 regulation of Wnt signaling pathway;GO:0016477 cell migration		0.0	0.0	0.0	0.0	0.0	0.0	0.0	0.0	0.0	0.0	0.0	1.0	0.0	0.0	0.0	0.0	0.0	0.0	0.0	0.0
Nqo1	18104	symbol	M. musculus	18104	M. musculus	Nqo1	NAD(P)H dehydrogenase, quinone 1	GO:1904844 response to L-glutamine;GO:0042360 vitamin E metabolic process;GO:0006116 NADH oxidation		0.0	0.0	0.0	0.0	0.0	0.0	0.0	0.0	0.0	0.0	0.0	0.0	0.0	0.0	0.0	0.0	1.0	0.0	0.0	1.0
Dyrk3	226419	symbol	M. musculus	226419	M. musculus	Dyrk3	dual-specificity tyrosine phosphorylation regulated kinase 3	GO:0035063 nuclear speck organization;GO:0035617 stress granule disassembly;GO:0032988 protein-RNA complex disassembly	yes	0.0	0.0	0.0	0.0	0.0	0.0	0.0	1.0	0.0	0.0	0.0	0.0	0.0	0.0	0.0	0.0	0.0	0.0	0.0	0.0
Eps8l2	98845	symbol	M. musculus	98845	M. musculus	Eps8l2	EPS8-like 2	GO:1900029 positive regulation of ruffle assembly;GO:0016601 Rac protein signal transduction;GO:1900027 regulation of ruffle assembly		0.0	0.0	0.0	0.0	0.0	0.0	0.0	0.0	0.0	0.0	0.0	0.0	0.0	0.0	0.0	0.0	0.0	0.0	0.0	0.0
Styk1	243659	symbol	M. musculus	243659	M. musculus	Styk1	serine/threonine/tyrosine kinase 1	GO:0006468 protein phosphorylation;GO:0016310 phosphorylation;GO:0006796 phosphate-containing compound metabolic process	yes	0.0	0.0	0.0	0.0	0.0	0.0	0.0	0.0	0.0	0.0	0.0	0.0	0.0	0.0	0.0	0.0	0.0	0.0	0.0	0.0
Dusp14	56405	symbol	M. musculus	56405	M. musculus	Dusp14	dual specificity phosphatase 14	GO:0006470 protein dephosphorylation;GO:0016311 dephosphorylation;GO:0006796 phosphate-containing compound metabolic process		0.0	0.0	0.0	0.0	0.0	0.0	0.0	0.0	0.0	0.0	0.0	0.0	0.0	0.0	0.0	0.0	0.0	0.0	0.0	0.0
Fbln2	14115	symbol	M. musculus	14115	M. musculus	Fbln2	fibulin 2	GO:0010811 positive regulation of cell-substrate adhesion;GO:0010810 regulation of cell-substrate adhesion;GO:0045785 positive regulation of cell adhesion		1.0	0.0	0.0	0.0	0.0	0.0	0.0	0.0	0.0	0.0	0.0	0.0	0.0	0.0	0.0	0.0	0.0	0.0	0.0	0.0
F5	14067	symbol	M. musculus	14067	M. musculus	F5	coagulation factor V	GO:0007596 blood coagulation;GO:0050817 coagulation;GO:0007599 hemostasis		0.0	0.0	0.0	0.0	0.0	1.0	1.0	0.0	0.0	0.0	0.0	0.0	0.0	0.0	0.0	0.0	0.0	0.0	0.0	0.0
Sema3c	20348	symbol	M. musculus	20348	M. musculus	Sema3c	sema domain, immunoglobulin domain (Ig), short basic domain, secreted, (semaphorin) 3C	GO:0140074 cardiac endothelial to mesenchymal transition;GO:0003350 pulmonary myocardium development;GO:1905310 regulation of cardiac neural crest cell migration involved in outflow tract morphogenesis		0.0	0.0	1.0	1.0	0.0	0.0	0.0	0.0	1.0	0.0	0.0	1.0	0.0	0.0	0.0	1.0	1.0	0.0	0.0	0.0
Pclaf	68026	symbol	M. musculus	68026	M. musculus	Pclaf	PCNA clamp associated factor	GO:0019985 translesion synthesis;GO:0006301 postreplication repair;GO:0000731 DNA synthesis involved in DNA repair		0.0	0.0	0.0	0.0	0.0	0.0	0.0	0.0	0.0	0.0	0.0	0.0	0.0	0.0	0.0	0.0	0.0	0.0	0.0	0.0
Slc6a12	14411	symbol	M. musculus	14411	M. musculus	Slc6a12	solute carrier family 6 (neurotransmitter transporter, betaine/GABA), member 12	GO:0031460 glycine betaine transport;GO:0009992 intracellular water homeostasis;GO:0015838 amino-acid betaine transport		0.0	0.0	0.0	0.0	0.0	0.0	0.0	0.0	0.0	0.0	0.0	0.0	0.0	0.0	0.0	0.0	0.0	1.0	0.0	0.0
Prss12	19142	symbol	M. musculus	19142	M. musculus	Prss12	serine protease 12 neurotrypsin (motopsin)	GO:0031638 zymogen activation;GO:0016485 protein processing;GO:0006887 exocytosis		0.0	0.0	0.0	0.0	0.0	0.0	0.0	0.0	0.0	1.0	0.0	0.0	0.0	0.0	0.0	0.0	0.0	0.0	0.0	0.0
Rassf6	73246	symbol	M. musculus	73246	M. musculus	Rassf6	Ras association (RalGDS/AF-6) domain family member 6	GO:0043065 positive regulation of apoptotic process;GO:0043068 positive regulation of programmed cell death;GO:0006915 apoptotic process		0.0	0.0	0.0	0.0	0.0	0.0	0.0	0.0	0.0	0.0	0.0	0.0	0.0	0.0	0.0	0.0	0.0	0.0	0.0	1.0
Ckap2l	70466	symbol	M. musculus	70466	M. musculus	Ckap2l	cytoskeleton associated protein 2-like	GO:0008150 biological_process		0.0	0.0	0.0	0.0	0.0	0.0	0.0	0.0	0.0	0.0	0.0	0.0	0.0	0.0	0.0	0.0	0.0	0.0	0.0	0.0
Nipal1	70701	symbol	M. musculus	70701	M. musculus	Nipal1	NIPA-like domain containing 1	GO:0015693 magnesium ion transport;GO:0030001 metal ion transport;GO:0006812 monoatomic cation transport		0.0	0.0	0.0	0.0	0.0	0.0	0.0	0.0	0.0	0.0	0.0	0.0	0.0	0.0	0.0	0.0	0.0	1.0	0.0	0.0
Timp3	21859	symbol	M. musculus	21859	M. musculus	Timp3	tissue inhibitor of metalloproteinase 3	GO:1904684 negative regulation of metalloendopeptidase activity;GO:1901706 mesenchymal cell differentiation involved in bone development;GO:1905049 negative regulation of metallopeptidase activity		0.0	1.0	1.0	0.0	1.0	0.0	0.0	0.0	0.0	0.0	0.0	0.0	0.0	0.0	0.0	0.0	0.0	0.0	0.0	0.0
S100a4	20198	symbol	M. musculus	20198	M. musculus	S100a4	S100 calcium binding protein A4	GO:0043123 positive regulation of canonical NF-kappaB signal transduction;GO:0043122 regulation of canonical NF-kappaB signal transduction;GO:1902533 positive regulation of intracellular signal transduction		0.0	0.0	0.0	0.0	0.0	0.0	0.0	0.0	0.0	0.0	0.0	0.0	0.0	0.0	0.0	0.0	0.0	0.0	0.0	0.0
Nusap1	108907	symbol	M. musculus	108907	M. musculus	Nusap1	nucleolar and spindle associated protein 1	GO:0007076 mitotic chromosome condensation;GO:0030261 chromosome condensation;GO:0040001 establishment of mitotic spindle localization		0.0	0.0	0.0	0.0	0.0	0.0	0.0	1.0	0.0	0.0	0.0	0.0	0.0	0.0	0.0	0.0	0.0	0.0	0.0	0.0
Stil	20460	symbol	M. musculus	20460	M. musculus	Stil	Scl/Tal1 interrupting locus	GO:1905832 positive regulation of spindle assembly;GO:0046601 positive regulation of centriole replication;GO:0033504 floor plate development		0.0	0.0	1.0	0.0	0.0	0.0	0.0	1.0	1.0	0.0	0.0	1.0	0.0	0.0	1.0	0.0	0.0	0.0	0.0	0.0
Gm28818	102632274	symbol	M. musculus	102632274	M. musculus	Gm28818	predicted gene 28818			0.0	0.0	0.0	0.0	0.0	0.0	0.0	0.0	0.0	0.0	0.0	0.0	0.0	0.0	0.0	0.0	0.0	0.0	0.0	0.0
Ccnb2	12442	symbol	M. musculus	12442	M. musculus	Ccnb2	cyclin B2	GO:0008315 G2/MI transition of meiotic cell cycle;GO:0044771 meiotic cell cycle phase transition;GO:0007057 spindle assembly involved in female meiosis I		0.0	0.0	1.0	0.0	0.0	0.0	0.0	1.0	0.0	0.0	0.0	0.0	1.0	0.0	0.0	0.0	0.0	0.0	0.0	0.0
Lyz1	17110	symbol	M. musculus	17110	M. musculus	Lyz1	lysozyme 1	GO:0031640 killing of cells of another organism;GO:0141061 disruption of cell in another organism;GO:0050829 defense response to Gram-negative bacterium		0.0	0.0	0.0	0.0	0.0	0.0	0.0	0.0	0.0	0.0	0.0	0.0	0.0	0.0	0.0	0.0	0.0	0.0	0.0	0.0
4930426L09Rik	74629	symbol	M. musculus	74629	M. musculus	4930426L09Rik	RIKEN cDNA 4930426L09 gene	GO:0008150 biological_process		0.0	0.0	0.0	0.0	0.0	0.0	0.0	0.0	0.0	0.0	0.0	0.0	0.0	0.0	0.0	0.0	0.0	0.0	0.0	0.0
Nsl1	381318	symbol	M. musculus	381318	M. musculus	Nsl1	NSL1, MIS12 kinetochore complex component	GO:0008608 attachment of spindle microtubules to kinetochore;GO:0051310 metaphase chromosome alignment;GO:0051303 establishment of chromosome localization		0.0	0.0	0.0	0.0	0.0	0.0	0.0	1.0	0.0	0.0	0.0	0.0	0.0	0.0	0.0	0.0	0.0	0.0	0.0	0.0
Cdc25c	12532	symbol	M. musculus	12532	M. musculus	Cdc25c	cell division cycle 25C	GO:0110032 positive regulation of G2/MI transition of meiotic cell cycle;GO:0110030 regulation of G2/MI transition of meiotic cell cycle;GO:1901995 positive regulation of meiotic cell cycle phase transition		0.0	0.0	0.0	0.0	0.0	0.0	0.0	1.0	0.0	0.0	0.0	0.0	0.0	0.0	0.0	0.0	0.0	0.0	0.0	0.0
Tmem200a	77220	symbol	M. musculus	77220	M. musculus	Tmem200a	transmembrane protein 200A	GO:0008150 biological_process		0.0	0.0	0.0	0.0	0.0	0.0	0.0	0.0	0.0	0.0	0.0	0.0	0.0	0.0	0.0	0.0	0.0	0.0	0.0	0.0
Ccna2	12428	symbol	M. musculus	12428	M. musculus	Ccna2	cyclin A2	GO:0000086 G2/M transition of mitotic cell cycle;GO:0044839 cell cycle G2/M phase transition;GO:0000079 regulation of cyclin-dependent protein serine/threonine kinase activity		0.0	0.0	0.0	0.0	0.0	0.0	0.0	1.0	0.0	0.0	0.0	0.0	0.0	0.0	0.0	0.0	1.0	0.0	0.0	0.0
3300005D01Rik	78512	symbol	M. musculus	78512	M. musculus	3300005D01Rik	RIKEN cDNA 3300005D01 gene	GO:0009611 response to wounding;GO:0006950 response to stress;GO:0050896 response to stimulus		0.0	0.0	0.0	0.0	0.0	0.0	0.0	0.0	0.0	0.0	0.0	0.0	0.0	0.0	0.0	0.0	0.0	0.0	0.0	0.0
Fcna	14133	symbol	M. musculus	14133	M. musculus	Fcna	ficolin A	GO:0001867 complement activation, lectin pathway;GO:0006956 complement activation;GO:0006959 humoral immune response		0.0	0.0	0.0	0.0	0.0	1.0	0.0	0.0	0.0	0.0	0.0	0.0	0.0	0.0	0.0	0.0	0.0	0.0	0.0	0.0
Ccr1	12768	symbol	M. musculus	12768	M. musculus	Ccr1	C-C motif chemokine receptor 1	GO:0030502 negative regulation of bone mineralization;GO:0090026 positive regulation of monocyte chemotaxis;GO:0070168 negative regulation of biomineral tissue development		0.0	0.0	0.0	1.0	0.0	0.0	0.0	0.0	0.0	1.0	0.0	0.0	0.0	0.0	0.0	1.0	1.0	1.0	0.0	0.0
Sytl5	236643	symbol	M. musculus	236643	M. musculus	Sytl5	synaptotagmin-like 5	GO:0006887 exocytosis;GO:0032940 secretion by cell;GO:0140352 export from cell		0.0	0.0	0.0	0.0	0.0	0.0	0.0	0.0	0.0	1.0	0.0	0.0	0.0	0.0	0.0	0.0	0.0	0.0	0.0	0.0
Slc16a11	216867	symbol	M. musculus	216867	M. musculus	Slc16a11	solute carrier family 16 (monocarboxylic acid transporters), member 11	GO:0015718 monocarboxylic acid transport;GO:0046942 carboxylic acid transport;GO:0015849 organic acid transport		0.0	0.0	0.0	0.0	0.0	0.0	0.0	0.0	0.0	0.0	0.0	0.0	0.0	0.0	0.0	0.0	0.0	0.0	0.0	0.0
Ube2c	68612	symbol	M. musculus	68612	M. musculus	Ube2c	ubiquitin-conjugating enzyme E2C	GO:0010994 free ubiquitin chain polymerization;GO:0031536 positive regulation of exit from mitosis;GO:0010992 ubiquitin recycling		0.0	0.0	0.0	0.0	0.0	0.0	0.0	1.0	0.0	0.0	0.0	0.0	0.0	0.0	0.0	0.0	0.0	0.0	0.0	0.0
Eif3j2	100042807	symbol	M. musculus	100042807	M. musculus	Eif3j2	eukaryotic translation initiation factor 3, subunit J2			0.0	0.0	0.0	0.0	0.0	0.0	0.0	0.0	0.0	0.0	0.0	0.0	0.0	0.0	0.0	0.0	0.0	0.0	0.0	0.0
Cdca2	108912	symbol	M. musculus	108912	M. musculus	Cdca2	cell division cycle associated 2	GO:0035307 positive regulation of protein dephosphorylation;GO:0035306 positive regulation of dephosphorylation;GO:0035304 regulation of protein dephosphorylation		0.0	0.0	0.0	0.0	0.0	0.0	0.0	1.0	0.0	0.0	0.0	0.0	0.0	0.0	0.0	0.0	0.0	0.0	0.0	0.0
Crabp2	12904	symbol	M. musculus	12904	M. musculus	Crabp2	cellular retinoic acid binding protein II	GO:0048672 positive regulation of collateral sprouting;GO:0048670 regulation of collateral sprouting;GO:0042573 retinoic acid metabolic process		0.0	0.0	0.0	1.0	0.0	0.0	0.0	0.0	0.0	0.0	0.0	1.0	0.0	0.0	1.0	0.0	0.0	0.0	0.0	0.0
Slc6a17	229706	symbol	M. musculus	229706	M. musculus	Slc6a17	solute carrier family 6 (neurotransmitter transporter), member 17	GO:0015820 L-leucine transport;GO:0015803 branched-chain amino acid transport;GO:0015824 proline transport		0.0	0.0	1.0	0.0	0.0	0.0	0.0	0.0	0.0	0.0	0.0	0.0	0.0	0.0	0.0	0.0	0.0	1.0	0.0	0.0
Kif1a	16560	symbol	M. musculus	16560	M. musculus	Kif1a	kinesin family member 1A	GO:1990048 anterograde neuronal dense core vesicle transport;GO:1990049 retrograde neuronal dense core vesicle transport;GO:0099519 dense core granule cytoskeletal transport		0.0	0.0	1.0	0.0	0.0	0.0	0.0	0.0	0.0	0.0	0.0	0.0	0.0	0.0	0.0	0.0	0.0	0.0	0.0	0.0
Plk1	18817	symbol	M. musculus	18817	M. musculus	Plk1	polo like kinase 1	GO:0070194 synaptonemal complex disassembly;GO:0051081 nuclear membrane disassembly;GO:0016321 female meiosis chromosome segregation	yes	0.0	0.0	0.0	0.0	0.0	0.0	0.0	1.0	0.0	0.0	0.0	0.0	1.0	0.0	0.0	0.0	0.0	0.0	0.0	0.0
Fancd2	211651	symbol	M. musculus	211651	M. musculus	Fancd2	Fanconi anemia, complementation group D2	GO:2000348 regulation of CD40 signaling pathway;GO:1990918 double-strand break repair involved in meiotic recombination;GO:0031573 mitotic intra-S DNA damage checkpoint signaling		0.0	0.0	1.0	0.0	0.0	0.0	0.0	1.0	0.0	0.0	0.0	0.0	0.0	0.0	0.0	0.0	0.0	0.0	1.0	0.0
Galnt18	233733	symbol	M. musculus	233733	M. musculus	Galnt18	polypeptide N-acetylgalactosaminyltransferase 18	GO:0006493 protein O-linked glycosylation;GO:0006486 protein glycosylation;GO:0043413 macromolecule glycosylation		0.0	0.0	0.0	0.0	0.0	0.0	0.0	0.0	0.0	0.0	0.0	0.0	0.0	0.0	0.0	0.0	0.0	0.0	0.0	0.0
Lef1	16842	symbol	M. musculus	16842	M. musculus	Lef1	lymphoid enhancer binding factor 1	GO:0061152 trachea submucosa development;GO:0061153 trachea gland development;GO:0021943 formation of radial glial scaffolds		0.0	0.0	1.0	1.0	0.0	0.0	0.0	1.0	0.0	0.0	0.0	1.0	0.0	0.0	1.0	1.0	1.0	0.0	1.0	0.0
Clca3a1	12722	symbol	M. musculus	12722	M. musculus	Clca3a1	chloride channel accessory 3A1	GO:1902476 chloride transmembrane transport;GO:0098656 monoatomic anion transmembrane transport;GO:0098661 inorganic anion transmembrane transport		0.0	0.0	0.0	0.0	0.0	0.0	0.0	0.0	0.0	0.0	0.0	0.0	0.0	0.0	0.0	0.0	0.0	0.0	0.0	0.0
Pcolce2	76477	symbol	M. musculus	76477	M. musculus	Pcolce2	procollagen C-endopeptidase enhancer 2	GO:1990830 cellular response to leukemia inhibitory factor;GO:1990823 response to leukemia inhibitory factor;GO:0071345 cellular response to cytokine stimulus		1.0	0.0	0.0	0.0	0.0	0.0	0.0	0.0	0.0	0.0	0.0	0.0	0.0	0.0	0.0	0.0	0.0	0.0	0.0	0.0
Cdc20	107995	symbol	M. musculus	107995	M. musculus	Cdc20	cell division cycle 20	GO:0044785 metaphase/anaphase transition of meiotic cell cycle;GO:1990949 metaphase/anaphase transition of meiosis I;GO:0000087 mitotic M phase		0.0	0.0	0.0	0.0	0.0	0.0	0.0	1.0	0.0	0.0	0.0	0.0	0.0	0.0	0.0	0.0	0.0	0.0	0.0	0.0
Gprc5a	232431	symbol	M. musculus	232431	M. musculus	Gprc5a	G protein-coupled receptor, family C, group 5, member A	GO:0007175 negative regulation of epidermal growth factor-activated receptor activity;GO:0007176 regulation of epidermal growth factor-activated receptor activity;GO:0061099 negative regulation of protein tyrosine kinase activity		0.0	0.0	0.0	0.0	0.0	0.0	0.0	0.0	0.0	0.0	0.0	0.0	0.0	0.0	0.0	0.0	0.0	0.0	0.0	0.0
Ncapg	54392	symbol	M. musculus	54392	M. musculus	Ncapg	non-SMC condensin I complex, subunit G	GO:1905821 positive regulation of chromosome condensation;GO:0060623 regulation of chromosome condensation;GO:0007076 mitotic chromosome condensation		0.0	0.0	0.0	0.0	0.0	0.0	0.0	1.0	0.0	0.0	0.0	0.0	0.0	0.0	0.0	0.0	0.0	0.0	0.0	0.0
Rgs7bp	52882	symbol	M. musculus	52882	M. musculus	Rgs7bp	regulator of G-protein signalling 7 binding protein	GO:0060078 regulation of postsynaptic membrane potential;GO:0042391 regulation of membrane potential;GO:0009968 negative regulation of signal transduction		0.0	0.0	0.0	0.0	0.0	0.0	0.0	0.0	0.0	0.0	0.0	0.0	0.0	0.0	0.0	0.0	0.0	1.0	0.0	0.0
E2f7	52679	symbol	M. musculus	52679	M. musculus	E2f7	E2F transcription factor 7	GO:0032877 positive regulation of DNA endoreduplication;GO:0032875 regulation of DNA endoreduplication;GO:0032466 negative regulation of cytokinesis		0.0	1.0	1.0	0.0	0.0	0.0	0.0	1.0	0.0	0.0	0.0	0.0	0.0	0.0	1.0	0.0	0.0	0.0	0.0	0.0
Prr11	270906	symbol	M. musculus	270906	M. musculus	Prr11	proline rich 11	GO:0051726 regulation of cell cycle;GO:0050794 regulation of cellular process;GO:0050789 regulation of biological process		0.0	0.0	0.0	0.0	0.0	0.0	0.0	0.0	0.0	0.0	0.0	0.0	0.0	0.0	0.0	0.0	0.0	0.0	0.0	0.0
Celf4	108013	symbol	M. musculus	108013	M. musculus	Celf4	CUGBP, Elav-like family member 4	GO:1902866 regulation of retina development in camera-type eye;GO:0090394 negative regulation of excitatory postsynaptic potential;GO:0048025 negative regulation of mRNA splicing, via spliceosome		0.0	0.0	0.0	0.0	0.0	0.0	0.0	0.0	0.0	1.0	0.0	0.0	0.0	0.0	0.0	0.0	0.0	1.0	0.0	0.0
Vcan	13003	symbol	M. musculus	13003	M. musculus	Vcan	versican	GO:0043666 regulation of phosphoprotein phosphatase activity;GO:0002052 positive regulation of neuroblast proliferation;GO:0008347 glial cell migration		0.0	0.0	0.0	1.0	1.0	0.0	0.0	0.0	1.0	0.0	0.0	1.0	0.0	0.0	0.0	0.0	0.0	0.0	0.0	0.0
Pbk	52033	symbol	M. musculus	52033	M. musculus	Pbk	PDZ binding kinase	GO:0032873 negative regulation of stress-activated MAPK cascade;GO:0070303 negative regulation of stress-activated protein kinase signaling cascade;GO:0051403 stress-activated MAPK cascade	yes	0.0	0.0	0.0	0.0	0.0	0.0	0.0	0.0	0.0	0.0	0.0	0.0	0.0	0.0	0.0	0.0	0.0	0.0	0.0	0.0
Megf10	70417	symbol	M. musculus	70417	M. musculus	Megf10	multiple EGF-like-domains 10	GO:0043654 recognition of apoptotic cell;GO:0048627 myoblast development;GO:0014719 skeletal muscle satellite cell activation		0.0	0.0	0.0	0.0	0.0	0.0	0.0	0.0	1.0	0.0	1.0	0.0	1.0	0.0	0.0	0.0	0.0	0.0	0.0	0.0
Klhdc8a	213417	symbol	M. musculus	213417	M. musculus	Klhdc8a	kelch domain containing 8A	GO:0008150 biological_process		0.0	0.0	0.0	0.0	0.0	0.0	0.0	0.0	0.0	0.0	0.0	0.0	0.0	0.0	0.0	0.0	0.0	0.0	0.0	0.0
Kif4	16571	symbol	M. musculus	16571	M. musculus	Kif4	kinesin family member 4	GO:0051231 spindle elongation;GO:0007052 mitotic spindle organization;GO:1902850 microtubule cytoskeleton organization involved in mitosis		0.0	0.0	0.0	0.0	0.0	0.0	0.0	1.0	0.0	0.0	0.0	0.0	0.0	0.0	0.0	0.0	0.0	0.0	0.0	0.0
Kif18b	70218	symbol	M. musculus	70218	M. musculus	Kif18b	kinesin family member 18B	GO:0007019 microtubule depolymerization;GO:0051261 protein depolymerization;GO:0031109 microtubule polymerization or depolymerization		0.0	0.0	0.0	0.0	0.0	0.0	0.0	1.0	0.0	0.0	0.0	0.0	0.0	0.0	0.0	0.0	0.0	0.0	0.0	0.0
Hmmr	15366	symbol	M. musculus	15366	M. musculus	Hmmr	hyaluronan mediated motility receptor (RHAMM)	GO:0030214 hyaluronan catabolic process;GO:0006027 glycosaminoglycan catabolic process;GO:0030212 hyaluronan metabolic process		0.0	0.0	0.0	0.0	0.0	0.0	0.0	0.0	0.0	0.0	0.0	0.0	0.0	0.0	0.0	0.0	0.0	0.0	0.0	0.0
Ankrd1	107765	symbol	M. musculus	107765	M. musculus	Ankrd1	ankyrin repeat domain 1	GO:0043517 positive regulation of DNA damage response, signal transduction by p53 class mediator;GO:0070528 protein kinase C signaling;GO:0035994 response to muscle stretch		0.0	0.0	1.0	0.0	0.0	0.0	0.0	0.0	1.0	0.0	1.0	0.0	0.0	1.0	0.0	0.0	0.0	0.0	0.0	1.0
Omd	27047	symbol	M. musculus	27047	M. musculus	Omd	osteomodulin	GO:0007155 cell adhesion;GO:0009987 cellular process;GO:0008150 biological_process		0.0	0.0	0.0	0.0	0.0	0.0	0.0	0.0	0.0	0.0	0.0	0.0	0.0	0.0	0.0	0.0	0.0	0.0	0.0	0.0
6720427I07Rik	118568094	symbol	M. musculus	118568094	M. musculus	6720427I07Rik	RIKEN cDNA 6720427I07 gene	GO:0008150 biological_process		0.0	0.0	0.0	0.0	0.0	0.0	0.0	0.0	0.0	0.0	0.0	0.0	0.0	0.0	0.0	0.0	0.0	0.0	0.0	0.0
Tcf7	21414	symbol	M. musculus	21414	M. musculus	Tcf7	transcription factor 7, T cell specific	GO:0044336 canonical Wnt signaling pathway involved in negative regulation of apoptotic process;GO:0030538 embryonic genitalia morphogenesis;GO:0002568 somatic diversification of T cell receptor genes		0.0	0.0	1.0	0.0	0.0	0.0	0.0	0.0	0.0	0.0	0.0	0.0	1.0	0.0	1.0	0.0	1.0	0.0	0.0	0.0
Matn4	17183	symbol	M. musculus	17183	M. musculus	Matn4	matrilin 4	GO:0048678 response to axon injury;GO:0030198 extracellular matrix organization;GO:0045229 external encapsulating structure organization		1.0	0.0	0.0	0.0	0.0	0.0	0.0	0.0	0.0	0.0	0.0	0.0	0.0	0.0	0.0	0.0	0.0	0.0	0.0	0.0
Whrn	73750	symbol	M. musculus	73750	M. musculus	Whrn	whirlin	GO:1990227 paranodal junction maintenance;GO:0021694 cerebellar Purkinje cell layer formation;GO:0050910 detection of mechanical stimulus involved in sensory perception of sound		0.0	0.0	1.0	1.0	0.0	0.0	0.0	0.0	0.0	0.0	0.0	0.0	0.0	0.0	1.0	0.0	0.0	0.0	0.0	0.0
Zscan30	328918	symbol	M. musculus	328918	M. musculus	Zscan30	zinc finger and SCAN domain containing 30	GO:0008150 biological_process		0.0	0.0	0.0	0.0	0.0	0.0	0.0	0.0	0.0	0.0	0.0	0.0	0.0	0.0	0.0	0.0	0.0	0.0	0.0	0.0
Col8a2	329941	symbol	M. musculus	329941	M. musculus	Col8a2	collagen, type VIII, alpha 2	GO:0001935 endothelial cell proliferation;GO:0048593 camera-type eye morphogenesis;GO:0048592 eye morphogenesis		1.0	0.0	1.0	0.0	0.0	0.0	0.0	0.0	0.0	0.0	0.0	1.0	0.0	0.0	1.0	0.0	0.0	0.0	0.0	0.0
Lmo7	380928	symbol	M. musculus	380928	M. musculus	Lmo7	LIM domain only 7	GO:0045944 positive regulation of transcription by RNA polymerase II;GO:0045893 positive regulation of DNA-templated transcription;GO:1902680 positive regulation of RNA biosynthetic process		0.0	0.0	0.0	0.0	0.0	0.0	0.0	0.0	0.0	0.0	0.0	0.0	0.0	0.0	0.0	0.0	0.0	0.0	0.0	0.0
Ppfia2	327814	symbol	M. musculus	327814	M. musculus	Ppfia2	protein tyrosine phosphatase, receptor type, f polypeptide (PTPRF), interacting protein (liprin), alpha 2	GO:0099519 dense core granule cytoskeletal transport;GO:1901950 dense core granule transport;GO:0032253 dense core granule localization		0.0	0.0	0.0	0.0	0.0	0.0	0.0	0.0	0.0	0.0	0.0	0.0	0.0	1.0	0.0	0.0	0.0	0.0	0.0	0.0
G0s2	14373	symbol	M. musculus	14373	M. musculus	G0s2	G0/G1 switch gene 2	GO:2001238 positive regulation of extrinsic apoptotic signaling pathway;GO:0120162 positive regulation of cold-induced thermogenesis;GO:0097191 extrinsic apoptotic signaling pathway		0.0	0.0	0.0	0.0	0.0	0.0	0.0	0.0	0.0	0.0	0.0	0.0	0.0	0.0	0.0	0.0	0.0	0.0	0.0	1.0
A330023F24Rik	320977	symbol	M. musculus	320977	M. musculus	A330023F24Rik	RIKEN cDNA A330023F24 gene			0.0	0.0	0.0	0.0	0.0	0.0	0.0	0.0	0.0	0.0	0.0	0.0	0.0	0.0	0.0	0.0	0.0	0.0	0.0	0.0
Gm11131	102634822	symbol	M. musculus	102634822	M. musculus	Gm11131	predicted gene 11131	GO:0008150 biological_process		0.0	0.0	0.0	0.0	0.0	0.0	0.0	0.0	0.0	0.0	0.0	0.0	0.0	0.0	0.0	0.0	0.0	0.0	0.0	0.0
Mylk3	213435	symbol	M. musculus	213435	M. musculus	Mylk3	myosin light chain kinase 3	GO:0048769 sarcomerogenesis;GO:0002528 regulation of vascular permeability involved in acute inflammatory response;GO:0060298 positive regulation of sarcomere organization	yes	0.0	0.0	0.0	0.0	0.0	0.0	0.0	0.0	1.0	0.0	1.0	0.0	1.0	0.0	0.0	1.0	0.0	0.0	0.0	0.0
Abi3bp	320712	symbol	M. musculus	320712	M. musculus	Abi3bp	ABI family member 3 binding protein	GO:1904596 regulation of connective tissue replacement involved in inflammatory response wound healing;GO:1904597 negative regulation of connective tissue replacement involved in inflammatory response wound healing;GO:1905204 negative regulation of connective tissue replacement		1.0	1.0	0.0	0.0	0.0	0.0	0.0	0.0	0.0	0.0	0.0	0.0	0.0	0.0	0.0	0.0	0.0	0.0	0.0	0.0
Ptgis	19223	symbol	M. musculus	19223	M. musculus	Ptgis	prostaglandin I2 (prostacyclin) synthase	GO:0035360 positive regulation of peroxisome proliferator activated receptor signaling pathway;GO:0035358 regulation of peroxisome proliferator activated receptor signaling pathway;GO:0045019 negative regulation of nitric oxide biosynthetic process		0.0	0.0	0.0	0.0	0.0	0.0	0.0	0.0	0.0	0.0	0.0	0.0	0.0	1.0	0.0	0.0	0.0	0.0	0.0	1.0
Gm50475						None	None	None	None	nan	nan	nan	nan	nan	nan	nan	nan	nan	nan	nan	nan	nan	nan	nan	nan	nan	nan	nan	nan
Ranbp17	66011	symbol	M. musculus	66011	M. musculus	Ranbp17	RAN binding protein 17	GO:0006611 protein export from nucleus;GO:0051028 mRNA transport;GO:0051168 nuclear export		0.0	0.0	0.0	0.0	0.0	0.0	0.0	0.0	0.0	0.0	0.0	0.0	0.0	0.0	0.0	0.0	0.0	0.0	0.0	0.0
Septin4	18952	symbol	M. musculus	18952	M. musculus	Septin4	septin 4	GO:0030382 sperm mitochondrion organization;GO:2000647 negative regulation of stem cell proliferation;GO:0061484 hematopoietic stem cell homeostasis		0.0	1.0	1.0	0.0	0.0	0.0	0.0	1.0	0.0	0.0	0.0	1.0	0.0	1.0	0.0	0.0	0.0	0.0	0.0	1.0
Pappa2	23850	symbol	M. musculus	23850	M. musculus	Pappa2	pappalysin 2	GO:0060349 bone morphogenesis;GO:0060348 bone development;GO:0048705 skeletal system morphogenesis		0.0	0.0	0.0	0.0	1.0	0.0	1.0	0.0	0.0	0.0	0.0	0.0	0.0	0.0	0.0	0.0	0.0	0.0	0.0	0.0
Olfr111	545205	gene_synonym	M. musculus	545205	M. musculus	Or5v1b	olfactory receptor family 5 subfamily V member 1B	GO:0050911 detection of chemical stimulus involved in sensory perception of smell;GO:0050907 detection of chemical stimulus involved in sensory perception;GO:0009593 detection of chemical stimulus		0.0	0.0	0.0	0.0	0.0	0.0	0.0	0.0	0.0	0.0	0.0	0.0	0.0	0.0	0.0	0.0	0.0	0.0	0.0	0.0
Cd200	17470	symbol	M. musculus	17470	M. musculus	Cd200	CD200 molecule	GO:0150070 regulation of arginase activity;GO:0150072 positive regulation of arginase activity;GO:0150073 regulation of protein-glutamine gamma-glutamyltransferase activity		0.0	1.0	0.0	0.0	0.0	0.0	0.0	0.0	0.0	0.0	0.0	0.0	0.0	1.0	0.0	0.0	1.0	0.0	0.0	0.0
Fam78b	226610	symbol	M. musculus	226610	M. musculus	Fam78b	family with sequence similarity 78, member B	GO:0008150 biological_process		0.0	0.0	0.0	0.0	0.0	0.0	0.0	0.0	0.0	0.0	0.0	0.0	0.0	0.0	0.0	0.0	0.0	0.0	0.0	0.0
Dpep1	13479	symbol	M. musculus	13479	M. musculus	Dpep1	dipeptidase 1	GO:0016999 antibiotic metabolic process;GO:1901749 leukotriene D4 catabolic process;GO:1901748 leukotriene D4 metabolic process		0.0	1.0	0.0	0.0	0.0	0.0	0.0	0.0	0.0	0.0	0.0	0.0	0.0	0.0	0.0	1.0	0.0	0.0	0.0	0.0
Ibsp	15891	symbol	M. musculus	15891	M. musculus	Ibsp	integrin binding sialoprotein	GO:0030282 bone mineralization;GO:0031214 biomineral tissue development;GO:0030198 extracellular matrix organization		1.0	0.0	0.0	0.0	1.0	0.0	0.0	0.0	0.0	0.0	0.0	0.0	0.0	0.0	0.0	0.0	0.0	0.0	0.0	0.0
Cfh	12628	symbol	M. musculus	12628	M. musculus	Cfh	complement component factor h	GO:0001905 activation of membrane attack complex;GO:0002434 immune complex clearance;GO:0030451 regulation of complement activation, alternative pathway		0.0	0.0	1.0	0.0	1.0	1.0	0.0	0.0	0.0	0.0	1.0	1.0	0.0	0.0	1.0	1.0	0.0	0.0	0.0	0.0
Ndufa12	66414	symbol	M. musculus	66414	M. musculus	Ndufa12	NADH:ubiquinone oxidoreductase subunit A12	GO:0042776 proton motive force-driven mitochondrial ATP synthesis;GO:0010257 NADH dehydrogenase complex assembly;GO:0032981 mitochondrial respiratory chain complex I assembly		0.0	0.0	0.0	0.0	0.0	0.0	0.0	0.0	0.0	0.0	0.0	0.0	0.0	0.0	0.0	0.0	0.0	0.0	0.0	0.0
Pdzd2	68070	symbol	M. musculus	68070	M. musculus	Pdzd2	PDZ domain containing 2			0.0	0.0	0.0	0.0	0.0	0.0	0.0	0.0	0.0	0.0	0.0	0.0	0.0	0.0	0.0	0.0	0.0	0.0	0.0	0.0
Tenm4	23966	symbol	M. musculus	23966	M. musculus	Tenm4	teneurin transmembrane protein 4	GO:0060912 cardiac cell fate specification;GO:2000543 positive regulation of gastrulation;GO:0032289 central nervous system myelin formation		0.0	0.0	0.0	1.0	0.0	0.0	0.0	0.0	1.0	0.0	1.0	0.0	0.0	0.0	1.0	0.0	0.0	1.0	1.0	0.0
Col14a1	12818	symbol	M. musculus	12818	M. musculus	Col14a1	collagen, type XIV, alpha 1	GO:0061050 regulation of cell growth involved in cardiac muscle cell development;GO:0048873 homeostasis of number of cells within a tissue;GO:0030199 collagen fibril organization		1.0	0.0	0.0	0.0	0.0	0.0	0.0	0.0	1.0	0.0	0.0	0.0	0.0	0.0	0.0	0.0	0.0	0.0	0.0	0.0
Fxyd1	56188	symbol	M. musculus	56188	M. musculus	Fxyd1	FXYD domain-containing ion transport regulator 1	GO:1903797 positive regulation of inorganic anion transmembrane transport;GO:1903278 positive regulation of sodium ion export across plasma membrane;GO:1903795 regulation of inorganic anion transmembrane transport		0.0	0.0	0.0	0.0	0.0	0.0	0.0	0.0	0.0	0.0	0.0	0.0	0.0	0.0	0.0	0.0	0.0	1.0	0.0	0.0
Agt	11606	symbol	M. musculus	11606	M. musculus	Agt	angiotensinogen	GO:0070471 uterine smooth muscle contraction;GO:1905008 regulation of L-lysine import across plasma membrane;GO:1905010 positive regulation of L-lysine import across plasma membrane		1.0	1.0	1.0	0.0	0.0	0.0	0.0	0.0	1.0	1.0	1.0	1.0	1.0	1.0	0.0	1.0	1.0	1.0	0.0	1.0
Megf6	230971	symbol	M. musculus	230971	M. musculus	Megf6	multiple EGF-like-domains 6	GO:0008150 biological_process		0.0	0.0	0.0	0.0	0.0	0.0	0.0	0.0	0.0	0.0	0.0	0.0	0.0	0.0	0.0	0.0	0.0	0.0	0.0	0.0
Emcn	59308	symbol	M. musculus	59308	M. musculus	Emcn	endomucin	GO:0061484 hematopoietic stem cell homeostasis;GO:0048872 homeostasis of number of cells;GO:0048871 multicellular organismal-level homeostasis		0.0	0.0	0.0	0.0	0.0	0.0	0.0	0.0	0.0	0.0	0.0	0.0	0.0	0.0	0.0	0.0	0.0	0.0	0.0	0.0
ENSMUSG00000120746						None	None	None	None	nan	nan	nan	nan	nan	nan	nan	nan	nan	nan	nan	nan	nan	nan	nan	nan	nan	nan	nan	nan
Serping1	12258	symbol	M. musculus	12258	M. musculus	Serping1	serine (or cysteine) peptidase inhibitor, clade G, member 1	GO:0001868 regulation of complement activation, lectin pathway;GO:0001869 negative regulation of complement activation, lectin pathway;GO:0042730 fibrinolysis		0.0	0.0	0.0	0.0	0.0	1.0	0.0	0.0	0.0	0.0	0.0	0.0	0.0	0.0	0.0	0.0	0.0	0.0	0.0	0.0
Tex9	21778	symbol	M. musculus	21778	M. musculus	Tex9	testis expressed gene 9	GO:0008150 biological_process		0.0	0.0	0.0	0.0	0.0	0.0	0.0	0.0	0.0	0.0	0.0	0.0	0.0	0.0	0.0	0.0	0.0	0.0	0.0	0.0
Mme	17380	symbol	M. musculus	17380	M. musculus	Mme	membrane metallo endopeptidase	GO:0061837 neuropeptide processing;GO:0046449 creatinine metabolic process;GO:0010814 substance P catabolic process		1.0	0.0	0.0	1.0	0.0	0.0	0.0	0.0	0.0	0.0	0.0	0.0	0.0	0.0	0.0	0.0	0.0	1.0	0.0	0.0
Gpr162	14788	symbol	M. musculus	14788	M. musculus	Gpr162	G protein-coupled receptor 162	GO:0007186 G protein-coupled receptor signaling pathway;GO:0007165 signal transduction;GO:0023052 signaling		0.0	0.0	0.0	0.0	0.0	0.0	0.0	0.0	0.0	0.0	0.0	0.0	0.0	0.0	0.0	0.0	0.0	0.0	0.0	0.0
Exoc3l4	74190	symbol	M. musculus	74190	M. musculus	Exoc3l4	exocyst complex component 3-like 4	GO:0051601 exocyst localization;GO:0031503 protein-containing complex localization;GO:0006887 exocytosis		0.0	0.0	0.0	0.0	0.0	0.0	0.0	0.0	0.0	1.0	0.0	0.0	0.0	0.0	0.0	0.0	0.0	0.0	0.0	0.0
Col9a3	12841	symbol	M. musculus	12841	M. musculus	Col9a3	collagen, type IX, alpha 3	GO:0008585 female gonad development;GO:0046545 development of primary female sexual characteristics;GO:0046660 female sex differentiation		1.0	0.0	0.0	0.0	0.0	0.0	0.0	0.0	0.0	0.0	0.0	0.0	1.0	0.0	0.0	0.0	0.0	0.0	0.0	0.0
Gm20619	101056138	symbol	M. musculus	101056138	M. musculus	Gm20619	predicted gene 20619			0.0	0.0	0.0	0.0	0.0	0.0	0.0	0.0	0.0	0.0	0.0	0.0	0.0	0.0	0.0	0.0	0.0	0.0	0.0	0.0
Gm43909						None	None	None	None	nan	nan	nan	nan	nan	nan	nan	nan	nan	nan	nan	nan	nan	nan	nan	nan	nan	nan	nan	nan
Adh1	11522	symbol	M. musculus	11522	M. musculus	Adh1	alcohol dehydrogenase 1 (class I)	GO:0046186 acetaldehyde biosynthetic process;GO:0006117 acetaldehyde metabolic process;GO:0048149 behavioral response to ethanol		0.0	0.0	0.0	0.0	0.0	0.0	0.0	0.0	0.0	0.0	0.0	0.0	0.0	0.0	0.0	0.0	0.0	0.0	0.0	0.0
Nog	18121	symbol	M. musculus	18121	M. musculus	Nog	noggin	GO:0060302 negative regulation of cytokine activity;GO:0062044 negative regulation of cardiac epithelial to mesenchymal transition;GO:0060300 regulation of cytokine activity		0.0	1.0	1.0	1.0	1.0	0.0	0.0	0.0	1.0	0.0	1.0	1.0	1.0	0.0	1.0	0.0	1.0	0.0	1.0	1.0
Cdh23	22295	symbol	M. musculus	22295	M. musculus	Cdh23	cadherin related 23 (otocadherin)	GO:0050957 equilibrioception;GO:0060013 righting reflex;GO:0060088 auditory receptor cell stereocilium organization		0.0	0.0	0.0	1.0	0.0	0.0	0.0	0.0	0.0	0.0	0.0	0.0	0.0	0.0	1.0	0.0	0.0	1.0	0.0	0.0
Eda	13607	symbol	M. musculus	13607	M. musculus	Eda	ectodysplasin-A	GO:0061152 trachea submucosa development;GO:0061153 trachea gland development;GO:0060789 hair follicle placode formation		0.0	0.0	1.0	0.0	0.0	0.0	0.0	0.0	0.0	0.0	0.0	1.0	0.0	0.0	0.0	1.0	0.0	0.0	0.0	0.0
H2-Aa	14960	symbol	M. musculus	14960	M. musculus	H2-Aa	histocompatibility 2, class II antigen A, alpha	GO:0002399 MHC class II protein complex assembly;GO:0002503 peptide antigen assembly with MHC class II protein complex;GO:0002396 MHC protein complex assembly		0.0	1.0	0.0	1.0	0.0	0.0	0.0	0.0	0.0	0.0	0.0	0.0	0.0	0.0	0.0	0.0	0.0	0.0	0.0	0.0
Naip5	17951	symbol	M. musculus	17951	M. musculus	Naip5	NLR family, apoptosis inhibitory protein 5	GO:0016045 detection of bacterium;GO:0098543 detection of other organism;GO:0010804 negative regulation of tumor necrosis factor-mediated signaling pathway		0.0	0.0	0.0	0.0	0.0	0.0	0.0	0.0	0.0	0.0	0.0	0.0	0.0	0.0	0.0	1.0	0.0	0.0	0.0	0.0
Gdf10	14560	symbol	M. musculus	14560	M. musculus	Gdf10	growth differentiation factor 10	GO:0045669 positive regulation of osteoblast differentiation;GO:0001649 osteoblast differentiation;GO:0045444 fat cell differentiation		0.0	0.0	0.0	0.0	1.0	0.0	0.0	0.0	0.0	0.0	0.0	0.0	0.0	0.0	0.0	1.0	0.0	0.0	0.0	0.0
Esm1	71690	symbol	M. musculus	71690	M. musculus	Esm1	endothelial cell-specific molecule 1	GO:1902204 positive regulation of hepatocyte growth factor receptor signaling pathway;GO:1902202 regulation of hepatocyte growth factor receptor signaling pathway;GO:0002040 sprouting angiogenesis		0.0	0.0	1.0	0.0	0.0	0.0	0.0	0.0	0.0	0.0	0.0	0.0	0.0	0.0	0.0	0.0	0.0	0.0	0.0	0.0
Col11a2	12815	symbol	M. musculus	12815	M. musculus	Col11a2	collagen, type XI, alpha 2	GO:0060023 soft palate development;GO:0062009 secondary palate development;GO:0030199 collagen fibril organization		1.0	0.0	0.0	0.0	1.0	0.0	0.0	0.0	0.0	0.0	0.0	0.0	0.0	0.0	0.0	0.0	0.0	0.0	0.0	0.0
Lrp4	228357	symbol	M. musculus	228357	M. musculus	Lrp4	low density lipoprotein receptor-related protein 4	GO:1901631 positive regulation of presynaptic membrane organization;GO:1901629 regulation of presynaptic membrane organization;GO:0051124 synaptic assembly at neuromuscular junction		0.0	0.0	0.0	1.0	0.0	0.0	0.0	0.0	0.0	0.0	0.0	1.0	0.0	0.0	1.0	0.0	0.0	0.0	1.0	0.0
Apol6	71939	symbol	M. musculus	71939	M. musculus	Apol6	apolipoprotein L 6	GO:0008150 biological_process		0.0	0.0	0.0	0.0	0.0	0.0	0.0	0.0	0.0	0.0	0.0	0.0	0.0	0.0	0.0	0.0	0.0	0.0	0.0	0.0
Bmp4	12159	symbol	M. musculus	12159	M. musculus	Bmp4	bone morphogenetic protein 4	GO:0007500 mesodermal cell fate determination;GO:0048390 intermediate mesoderm morphogenesis;GO:0048391 intermediate mesoderm formation		1.0	1.0	1.0	1.0	1.0	0.0	1.0	1.0	1.0	1.0	1.0	1.0	1.0	1.0	1.0	1.0	1.0	0.0	1.0	1.0
Gm47283						None	None	None	None	nan	nan	nan	nan	nan	nan	nan	nan	nan	nan	nan	nan	nan	nan	nan	nan	nan	nan	nan	nan
Ecrg4	78896	symbol	M. musculus	78896	M. musculus	Ecrg4	ECRG4 augurin precursor	GO:2000854 positive regulation of corticosterone secretion;GO:0030103 vasopressin secretion;GO:0051466 positive regulation of corticotropin-releasing hormone secretion		0.0	1.0	0.0	0.0	0.0	0.0	0.0	0.0	0.0	1.0	0.0	0.0	0.0	1.0	0.0	0.0	0.0	1.0	0.0	0.0
Ager	11596	symbol	M. musculus	11596	M. musculus	Ager	advanced glycosylation end product-specific receptor	GO:1900453 negative regulation of long-term synaptic depression;GO:1904472 positive regulation of endothelin production;GO:1904470 regulation of endothelin production		0.0	1.0	0.0	1.0	0.0	0.0	0.0	0.0	0.0	0.0	0.0	0.0	0.0	1.0	0.0	1.0	1.0	1.0	0.0	1.0
Kcnk2	16526	symbol	M. musculus	16526	M. musculus	Kcnk2	potassium channel, subfamily K, member 2	GO:1900039 positive regulation of cellular response to hypoxia;GO:0030322 stabilization of membrane potential;GO:0060044 negative regulation of cardiac muscle cell proliferation		0.0	1.0	0.0	0.0	0.0	0.0	0.0	0.0	0.0	1.0	0.0	0.0	0.0	0.0	0.0	0.0	0.0	1.0	0.0	0.0
Gm17491	100502938	symbol	M. musculus	100502938	M. musculus	Gm17491	predicted gene, 17491			0.0	0.0	0.0	0.0	0.0	0.0	0.0	0.0	0.0	0.0	0.0	0.0	0.0	0.0	0.0	0.0	0.0	0.0	0.0	0.0
Plppr5	75769	symbol	M. musculus	75769	M. musculus	Plppr5	phospholipid phosphatase related 5	GO:0051491 positive regulation of filopodium assembly;GO:0046839 phospholipid dephosphorylation;GO:0051489 regulation of filopodium assembly		0.0	0.0	0.0	0.0	0.0	0.0	0.0	0.0	0.0	0.0	0.0	0.0	0.0	0.0	0.0	0.0	0.0	0.0	0.0	0.0
Gucy1b1	54195	symbol	M. musculus	54195	M. musculus	Gucy1b1	guanylate cyclase 1, soluble, beta 1	GO:0099554 trans-synaptic signaling by soluble gas, modulating synaptic transmission;GO:0099555 trans-synaptic signaling by nitric oxide, modulating synaptic transmission;GO:0099163 synaptic signaling by nitric oxide		0.0	0.0	0.0	0.0	0.0	0.0	0.0	0.0	0.0	1.0	0.0	0.0	0.0	0.0	0.0	0.0	0.0	1.0	0.0	0.0
Gm29093						None	None	None	None	nan	nan	nan	nan	nan	nan	nan	nan	nan	nan	nan	nan	nan	nan	nan	nan	nan	nan	nan	nan
Pdzrn4	239618	symbol	M. musculus	239618	M. musculus	Pdzrn4	PDZ domain containing RING finger 4			0.0	0.0	0.0	0.0	0.0	0.0	0.0	0.0	0.0	0.0	0.0	0.0	0.0	0.0	0.0	0.0	0.0	0.0	0.0	0.0
Lncppara	102800312	symbol	M. musculus	102800312	M. musculus	Lncppara	long noncoding RNA near Ppara			0.0	0.0	0.0	0.0	0.0	0.0	0.0	0.0	0.0	0.0	0.0	0.0	0.0	0.0	0.0	0.0	0.0	0.0	0.0	0.0
Prrg3	208748	symbol	M. musculus	208748	M. musculus	Prrg3	proline rich Gla (G-carboxyglutamic acid) 3 (transmembrane)	GO:0008150 biological_process		0.0	0.0	0.0	0.0	0.0	0.0	0.0	0.0	0.0	0.0	0.0	0.0	0.0	0.0	0.0	0.0	0.0	0.0	0.0	0.0
Mlip	69642	symbol	M. musculus	69642	M. musculus	Mlip	muscular LMNA-interacting protein	GO:1903243 negative regulation of cardiac muscle hypertrophy in response to stress;GO:0010616 negative regulation of cardiac muscle adaptation;GO:1903242 regulation of cardiac muscle hypertrophy in response to stress		0.0	0.0	0.0	0.0	0.0	0.0	0.0	0.0	0.0	0.0	0.0	0.0	0.0	0.0	0.0	0.0	0.0	1.0	0.0	0.0
Itga10	213119	symbol	M. musculus	213119	M. musculus	Itga10	integrin, alpha 10	GO:0033627 cell adhesion mediated by integrin;GO:0007229 integrin-mediated signaling pathway;GO:0007160 cell-matrix adhesion		0.0	0.0	0.0	0.0	0.0	0.0	0.0	0.0	0.0	0.0	0.0	0.0	0.0	0.0	0.0	0.0	0.0	0.0	0.0	0.0
Ptchd1	211612	symbol	M. musculus	211612	M. musculus	Ptchd1	patched domain containing 1	GO:0098977 inhibitory chemical synaptic transmission;GO:0098976 excitatory chemical synaptic transmission;GO:0021794 thalamus development		0.0	0.0	1.0	0.0	0.0	0.0	0.0	0.0	0.0	1.0	0.0	0.0	0.0	0.0	0.0	0.0	0.0	0.0	1.0	0.0
Adarb1	110532	symbol	M. musculus	110532	M. musculus	Adarb1	adenosine deaminase, RNA-specific, B1	GO:0021566 hypoglossal nerve development;GO:0021618 hypoglossal nerve morphogenesis;GO:0021965 spinal cord ventral commissure morphogenesis		0.0	1.0	1.0	1.0	0.0	0.0	0.0	0.0	1.0	1.0	1.0	0.0	0.0	0.0	0.0	0.0	0.0	0.0	0.0	0.0
Cxcl12	20315	symbol	M. musculus	20315	M. musculus	Cxcl12	C-X-C motif chemokine ligand 12	GO:0038160 CXCL12-activated CXCR4 signaling pathway;GO:0038159 C-X-C chemokine receptor CXCR4 signaling pathway;GO:0038146 chemokine (C-X-C motif) ligand 12 signaling pathway		0.0	1.0	1.0	1.0	0.0	1.0	0.0	0.0	0.0	0.0	0.0	0.0	0.0	1.0	0.0	1.0	1.0	0.0	0.0	1.0
Iqgap2	544963	symbol	M. musculus	544963	M. musculus	Iqgap2	IQ motif containing GTPase activating protein 2	GO:1902407 assembly of actomyosin apparatus involved in mitotic cytokinesis;GO:1903475 mitotic actomyosin contractile ring assembly;GO:1903479 mitotic actomyosin contractile ring assembly actin filament organization		0.0	0.0	0.0	0.0	0.0	0.0	0.0	1.0	0.0	0.0	0.0	0.0	0.0	0.0	0.0	0.0	0.0	0.0	0.0	0.0
Olfml2a	241327	symbol	M. musculus	241327	M. musculus	Olfml2a	olfactomedin-like 2A	GO:0030198 extracellular matrix organization;GO:0045229 external encapsulating structure organization;GO:0043062 extracellular structure organization		1.0	0.0	0.0	0.0	0.0	0.0	0.0	0.0	0.0	0.0	0.0	0.0	0.0	0.0	0.0	0.0	0.0	0.0	0.0	0.0
Smarca1	93761	symbol	M. musculus	93761	M. musculus	Smarca1	SWI/SNF related, matrix associated, actin dependent regulator of chromatin, subfamily a, member 1	GO:2000177 regulation of neural precursor cell proliferation;GO:0006338 chromatin remodeling;GO:0007420 brain development		0.0	0.0	1.0	1.0	0.0	0.0	0.0	0.0	0.0	0.0	0.0	0.0	0.0	0.0	0.0	0.0	0.0	0.0	0.0	0.0
Gm15726						None	None	None	None	nan	nan	nan	nan	nan	nan	nan	nan	nan	nan	nan	nan	nan	nan	nan	nan	nan	nan	nan	nan
Fgfr3	14184	symbol	M. musculus	14184	M. musculus	Fgfr3	fibroblast growth factor receptor 3	GO:0021762 substantia nigra development;GO:1902178 fibroblast growth factor receptor apoptotic signaling pathway;GO:0061144 alveolar secondary septum development		0.0	1.0	1.0	1.0	1.0	0.0	0.0	1.0	0.0	1.0	0.0	1.0	0.0	0.0	1.0	0.0	1.0	1.0	1.0	1.0
Adgrg3	54672	symbol	M. musculus	54672	M. musculus	Adgrg3	adhesion G protein-coupled receptor G3	GO:0032792 negative regulation of CREB transcription factor activity;GO:1901223 negative regulation of non-canonical NF-kappaB signal transduction;GO:1901222 regulation of non-canonical NF-kappaB signal transduction		0.0	0.0	0.0	0.0	0.0	0.0	0.0	0.0	0.0	0.0	0.0	0.0	0.0	0.0	0.0	0.0	0.0	0.0	0.0	0.0
Camsap3	69697	symbol	M. musculus	69697	M. musculus	Camsap3	calmodulin regulated spectrin-associated protein family, member 3	GO:0045218 zonula adherens maintenance;GO:0030951 establishment or maintenance of microtubule cytoskeleton polarity;GO:0030952 establishment or maintenance of cytoskeleton polarity		0.0	0.0	1.0	1.0	0.0	0.0	0.0	0.0	0.0	0.0	0.0	0.0	0.0	0.0	0.0	0.0	0.0	0.0	0.0	0.0
Smpd3	58994	symbol	M. musculus	58994	M. musculus	Smpd3	sphingomyelin phosphodiesterase 3, neutral	GO:0015774 polysaccharide transport;GO:0033037 polysaccharide localization;GO:0071461 cellular response to redox state		1.0	0.0	0.0	0.0	1.0	0.0	0.0	1.0	0.0	1.0	0.0	1.0	0.0	1.0	0.0	0.0	1.0	0.0	0.0	0.0
Rspo3	72780	symbol	M. musculus	72780	M. musculus	Rspo3	R-spondin 3	GO:0060670 branching involved in labyrinthine layer morphogenesis;GO:2000052 positive regulation of non-canonical Wnt signaling pathway;GO:2000050 regulation of non-canonical Wnt signaling pathway		0.0	0.0	1.0	0.0	0.0	0.0	0.0	0.0	0.0	0.0	0.0	1.0	0.0	0.0	1.0	0.0	0.0	0.0	0.0	0.0
Cp	12870	symbol	M. musculus	12870	M. musculus	Cp	ceruloplasmin	GO:0006825 copper ion transport;GO:0006878 intracellular copper ion homeostasis;GO:0055070 copper ion homeostasis		0.0	0.0	0.0	0.0	0.0	0.0	1.0	0.0	0.0	0.0	0.0	0.0	0.0	0.0	0.0	0.0	0.0	1.0	0.0	0.0
H2-Q7	15018	symbol	M. musculus	15018	M. musculus	H2-Q7	histocompatibility 2, Q region locus 7	GO:0002486 antigen processing and presentation of endogenous peptide antigen via MHC class I via ER pathway, TAP-independent;GO:0002476 antigen processing and presentation of endogenous peptide antigen via MHC class Ib;GO:0002484 antigen processing and presentation of endogenous peptide antigen via MHC class I via ER pathway		0.0	0.0	0.0	0.0	0.0	0.0	0.0	0.0	0.0	0.0	0.0	0.0	0.0	0.0	0.0	0.0	0.0	0.0	0.0	0.0
Adipoq	11450	symbol	M. musculus	11450	M. musculus	Adipoq	adiponectin, C1Q and collagen domain containing	GO:2000477 regulation of metanephric podocyte development;GO:2000478 positive regulation of metanephric podocyte development;GO:2000532 regulation of renal albumin absorption		0.0	1.0	0.0	1.0	0.0	0.0	0.0	0.0	0.0	0.0	0.0	1.0	0.0	1.0	0.0	0.0	0.0	1.0	0.0	1.0
Gbp4	17472	symbol	M. musculus	17472	M. musculus	Gbp4	guanylate binding protein 4	GO:0032687 negative regulation of interferon-alpha production;GO:0042308 negative regulation of protein import into nucleus;GO:0046823 negative regulation of nucleocytoplasmic transport		0.0	0.0	0.0	0.0	0.0	0.0	0.0	0.0	0.0	0.0	0.0	0.0	0.0	0.0	0.0	0.0	0.0	0.0	0.0	0.0
Kng2	385643	symbol	M. musculus	385643	M. musculus	Kng2	kininogen 2	GO:0030195 negative regulation of blood coagulation;GO:1900047 negative regulation of hemostasis;GO:0050819 negative regulation of coagulation		0.0	0.0	0.0	0.0	0.0	1.0	1.0	0.0	0.0	0.0	0.0	0.0	0.0	0.0	0.0	0.0	1.0	0.0	0.0	0.0
5430421F17Rik	74489	symbol	M. musculus	74489	M. musculus	5430421F17Rik	RIKEN cDNA 5430421F17 gene	GO:0008150 biological_process		0.0	0.0	0.0	0.0	0.0	0.0	0.0	0.0	0.0	0.0	0.0	0.0	0.0	0.0	0.0	0.0	0.0	0.0	0.0	0.0
Limch1	77569	symbol	M. musculus	77569	M. musculus	Limch1	LIM and calponin homology domains 1	GO:0060327 cytoplasmic actin-based contraction involved in cell motility;GO:0051496 positive regulation of stress fiber assembly;GO:0070252 actin-mediated cell contraction		0.0	1.0	0.0	0.0	0.0	0.0	0.0	0.0	0.0	0.0	0.0	0.0	0.0	0.0	0.0	0.0	0.0	0.0	0.0	0.0
Ppm1e	320472	symbol	M. musculus	320472	M. musculus	Ppm1e	protein phosphatase 1E (PP2C domain containing)	GO:0035970 peptidyl-threonine dephosphorylation;GO:0051496 positive regulation of stress fiber assembly;GO:0032233 positive regulation of actin filament bundle assembly		0.0	0.0	0.0	0.0	0.0	0.0	0.0	0.0	0.0	0.0	0.0	0.0	0.0	0.0	0.0	0.0	0.0	0.0	0.0	0.0
0610040J01Rik	76261	symbol	M. musculus	76261	M. musculus	0610040J01Rik	RIKEN cDNA 0610040J01 gene	GO:0008150 biological_process		0.0	0.0	0.0	0.0	0.0	0.0	0.0	0.0	0.0	0.0	0.0	0.0	0.0	0.0	0.0	0.0	0.0	0.0	0.0	0.0
Rbp4	19662	symbol	M. musculus	19662	M. musculus	Rbp4	retinol binding protein 4, plasma	GO:0034633 retinol transport;GO:0048807 female genitalia morphogenesis;GO:0071938 vitamin A transport		0.0	1.0	0.0	0.0	1.0	0.0	0.0	0.0	1.0	0.0	0.0	1.0	1.0	1.0	1.0	0.0	0.0	0.0	0.0	0.0
Lepr	16847	symbol	M. musculus	16847	M. musculus	Lepr	leptin receptor	GO:1904060 negative regulation of locomotor rhythm;GO:1904059 regulation of locomotor rhythm;GO:1903999 negative regulation of eating behavior		0.0	0.0	1.0	0.0	1.0	0.0	0.0	0.0	0.0	0.0	0.0	0.0	0.0	1.0	0.0	1.0	0.0	0.0	0.0	0.0
Fap	14089	symbol	M. musculus	14089	M. musculus	Fap	fibroblast activation protein	GO:1902362 melanocyte apoptotic process;GO:0010716 negative regulation of extracellular matrix disassembly;GO:0060244 negative regulation of cell proliferation involved in contact inhibition		0.0	1.0	1.0	0.0	0.0	0.0	0.0	0.0	0.0	0.0	0.0	1.0	0.0	0.0	0.0	0.0	0.0	0.0	0.0	1.0
Amy1	11722	symbol	M. musculus	11722	M. musculus	Amy1	amylase 1, salivary	GO:0005975 carbohydrate metabolic process;GO:0009617 response to bacterium;GO:0051707 response to other organism		0.0	0.0	0.0	0.0	0.0	0.0	0.0	0.0	0.0	0.0	0.0	0.0	0.0	0.0	0.0	0.0	0.0	0.0	0.0	0.0
Slc43a1	72401	symbol	M. musculus	72401	M. musculus	Slc43a1	solute carrier family 43, member 1	GO:1903785 L-valine transmembrane transport;GO:1905533 negative regulation of L-leucine import across plasma membrane;GO:1905532 regulation of L-leucine import across plasma membrane		0.0	0.0	0.0	0.0	0.0	0.0	0.0	0.0	0.0	0.0	0.0	0.0	0.0	0.0	0.0	0.0	0.0	0.0	0.0	0.0
Sdk2	237979	symbol	M. musculus	237979	M. musculus	Sdk2	sidekick cell adhesion molecule 2	GO:0010842 retina layer formation;GO:0060219 camera-type eye photoreceptor cell differentiation;GO:0001754 eye photoreceptor cell differentiation		0.0	0.0	0.0	0.0	0.0	0.0	0.0	0.0	0.0	0.0	0.0	0.0	0.0	0.0	1.0	0.0	0.0	0.0	0.0	0.0
Pde1a	18573	symbol	M. musculus	18573	M. musculus	Pde1a	phosphodiesterase 1A, calmodulin-dependent	GO:0046069 cGMP catabolic process;GO:0009214 cyclic nucleotide catabolic process;GO:0046068 cGMP metabolic process		0.0	0.0	0.0	0.0	0.0	0.0	0.0	0.0	0.0	0.0	0.0	0.0	0.0	0.0	0.0	0.0	0.0	0.0	0.0	0.0
Hlf	217082	symbol	M. musculus	217082	M. musculus	Hlf	hepatic leukemia factor	GO:0035914 skeletal muscle cell differentiation;GO:0007519 skeletal muscle tissue development;GO:0060538 skeletal muscle organ development		0.0	0.0	0.0	0.0	0.0	0.0	0.0	0.0	1.0	0.0	1.0	0.0	0.0	0.0	0.0	0.0	0.0	0.0	0.0	0.0
C2	12263	symbol	M. musculus	12263	M. musculus	C2	complement C2	GO:2000427 positive regulation of apoptotic cell clearance;GO:2000425 regulation of apoptotic cell clearance;GO:0006958 complement activation, classical pathway		0.0	0.0	0.0	0.0	0.0	1.0	0.0	0.0	0.0	0.0	0.0	0.0	0.0	0.0	0.0	0.0	0.0	0.0	0.0	0.0
Tbx2	21385	symbol	M. musculus	21385	M. musculus	Tbx2	T-box 2	GO:1901208 negative regulation of heart looping;GO:1901210 regulation of cardiac chamber formation;GO:1901211 negative regulation of cardiac chamber formation		0.0	0.0	1.0	0.0	0.0	0.0	0.0	1.0	1.0	0.0	1.0	1.0	0.0	0.0	1.0	0.0	0.0	0.0	0.0	0.0
Spns2	216892	symbol	M. musculus	216892	M. musculus	Spns2	SPNS lysolipid transporter 2, sphingosine-1-phosphate	GO:0048073 regulation of eye pigmentation;GO:0003376 sphingosine-1-phosphate receptor signaling pathway;GO:0090520 sphingolipid mediated signaling pathway		0.0	0.0	0.0	0.0	1.0	1.0	0.0	0.0	0.0	0.0	0.0	0.0	0.0	0.0	0.0	1.0	1.0	0.0	0.0	0.0
Igf2	16002	symbol	M. musculus	16002	M. musculus	Igf2	insulin-like growth factor 2	GO:0060720 spongiotrophoblast cell proliferation;GO:0060722 cell proliferation involved in embryonic placenta development;GO:0090214 spongiotrophoblast layer developmental growth		0.0	0.0	1.0	0.0	1.0	0.0	1.0	1.0	0.0	0.0	1.0	0.0	1.0	1.0	1.0	0.0	1.0	0.0	0.0	0.0
Rgcc	66214	symbol	M. musculus	66214	M. musculus	Rgcc	regulator of cell cycle	GO:0001100 negative regulation of exit from mitosis;GO:0003331 positive regulation of extracellular matrix constituent secretion;GO:0090272 negative regulation of fibroblast growth factor production		0.0	1.0	0.0	0.0	0.0	1.0	0.0	1.0	0.0	0.0	0.0	0.0	0.0	1.0	0.0	0.0	1.0	0.0	0.0	1.0
Ppp1r3c	53412	symbol	M. musculus	53412	M. musculus	Ppp1r3c	protein phosphatase 1, regulatory subunit 3C	GO:0005981 regulation of glycogen catabolic process;GO:0005978 glycogen biosynthetic process;GO:0009250 glucan biosynthetic process		0.0	0.0	0.0	0.0	0.0	0.0	0.0	0.0	0.0	0.0	0.0	0.0	0.0	0.0	0.0	0.0	0.0	0.0	0.0	0.0
Gzmd	14941	symbol	M. musculus	14941	M. musculus	Gzmd	granzyme D	GO:0031640 killing of cells of another organism;GO:0141061 disruption of cell in another organism;GO:0141060 disruption of anatomical structure in another organism		0.0	0.0	0.0	0.0	0.0	0.0	0.0	0.0	0.0	0.0	0.0	0.0	0.0	0.0	0.0	0.0	0.0	0.0	0.0	0.0
Mlf1	17349	symbol	M. musculus	17349	M. musculus	Mlf1	myeloid leukemia factor 1	GO:0002318 myeloid progenitor cell differentiation;GO:1901796 regulation of signal transduction by p53 class mediator;GO:0002244 hematopoietic progenitor cell differentiation		0.0	0.0	0.0	0.0	0.0	0.0	0.0	1.0	0.0	0.0	0.0	0.0	0.0	0.0	0.0	0.0	0.0	0.0	0.0	0.0
Zfp641	239652	symbol	M. musculus	239652	M. musculus	Zfp641	zinc finger protein 641	GO:0006357 regulation of transcription by RNA polymerase II;GO:0006355 regulation of DNA-templated transcription;GO:2001141 regulation of RNA biosynthetic process		0.0	0.0	0.0	0.0	0.0	0.0	0.0	0.0	0.0	0.0	0.0	0.0	0.0	0.0	0.0	0.0	0.0	0.0	0.0	0.0
Panx3	208098	symbol	M. musculus	208098	M. musculus	Panx3	pannexin 3	GO:0032732 positive regulation of interleukin-1 production;GO:0001649 osteoblast differentiation;GO:0032652 regulation of interleukin-1 production		0.0	0.0	0.0	0.0	1.0	0.0	0.0	0.0	0.0	1.0	0.0	0.0	0.0	0.0	0.0	0.0	0.0	1.0	0.0	0.0
Slc22a8	19879	symbol	M. musculus	19879	M. musculus	Slc22a8	solute carrier family 22 (organic anion transporter), member 8	GO:0034635 glutathione transport;GO:0042939 tripeptide transport;GO:0015732 prostaglandin transport		0.0	0.0	0.0	0.0	0.0	0.0	0.0	0.0	0.0	0.0	0.0	0.0	0.0	0.0	0.0	0.0	0.0	0.0	0.0	0.0
Insc	233752	symbol	M. musculus	233752	M. musculus	Insc	INSC spindle orientation adaptor protein	GO:0009786 regulation of asymmetric cell division;GO:0045176 apical protein localization;GO:0008356 asymmetric cell division		0.0	0.0	0.0	0.0	0.0	0.0	0.0	1.0	0.0	0.0	0.0	1.0	0.0	0.0	0.0	0.0	0.0	0.0	0.0	0.0
Gask1a	245050	symbol	M. musculus	245050	M. musculus	Gask1a	golgi associated kinase 1A	GO:0008150 biological_process		0.0	0.0	0.0	0.0	0.0	0.0	0.0	0.0	0.0	0.0	0.0	0.0	0.0	0.0	0.0	0.0	0.0	0.0	0.0	0.0
Efcab1	66793	gene_synonym	M. musculus	66793	M. musculus	Clxn	calaxin	GO:1901317 regulation of flagellated sperm motility;GO:0060295 regulation of cilium movement involved in cell motility;GO:1902019 regulation of cilium-dependent cell motility		0.0	0.0	0.0	0.0	0.0	0.0	0.0	0.0	0.0	0.0	0.0	0.0	0.0	0.0	0.0	1.0	0.0	0.0	0.0	0.0
Cadm4	260299	symbol	M. musculus	260299	M. musculus	Cadm4	cell adhesion molecule 4	GO:0030948 negative regulation of vascular endothelial growth factor receptor signaling pathway;GO:1900747 negative regulation of vascular endothelial growth factor signaling pathway;GO:1902548 negative regulation of cellular response to vascular endothelial growth factor stimulus		0.0	0.0	0.0	0.0	0.0	0.0	0.0	0.0	0.0	0.0	0.0	1.0	0.0	0.0	0.0	0.0	0.0	0.0	0.0	0.0
Rnf43	207742	symbol	M. musculus	207742	M. musculus	Rnf43	ring finger protein 43	GO:0038018 Wnt receptor catabolic process;GO:0032801 receptor catabolic process;GO:0043112 receptor metabolic process		0.0	0.0	0.0	0.0	0.0	0.0	0.0	0.0	0.0	0.0	0.0	1.0	0.0	0.0	0.0	0.0	0.0	0.0	0.0	0.0
Bcan	12032	symbol	M. musculus	12032	M. musculus	Bcan	brevican	GO:0060074 synapse maturation;GO:0002052 positive regulation of neuroblast proliferation;GO:1902692 regulation of neuroblast proliferation		1.0	0.0	1.0	1.0	1.0	0.0	0.0	0.0	0.0	0.0	0.0	0.0	0.0	0.0	0.0	0.0	0.0	0.0	0.0	0.0
6430550D23Rik	320095	symbol	M. musculus	320095	M. musculus	6430550D23Rik	RIKEN cDNA 6430550D23 gene	GO:0010706 ganglioside biosynthetic process via lactosylceramide;GO:0097503 sialylation;GO:0001574 ganglioside biosynthetic process		0.0	0.0	0.0	0.0	0.0	0.0	0.0	0.0	0.0	0.0	0.0	0.0	0.0	0.0	0.0	0.0	0.0	0.0	0.0	0.0
Chrdl1	83453	symbol	M. musculus	83453	M. musculus	Chrdl1	chordin-like 1	GO:0097113 AMPA glutamate receptor clustering;GO:0097688 glutamate receptor clustering;GO:0098976 excitatory chemical synaptic transmission		0.0	0.0	0.0	0.0	1.0	0.0	1.0	0.0	0.0	1.0	0.0	1.0	0.0	0.0	1.0	0.0	0.0	0.0	0.0	0.0
Atp2b3	320707	symbol	M. musculus	320707	M. musculus	Atp2b3	ATPase, Ca++ transporting, plasma membrane 3	GO:1990034 calcium ion export across plasma membrane;GO:0140115 export across plasma membrane;GO:0051480 regulation of cytosolic calcium ion concentration		0.0	0.0	0.0	0.0	0.0	0.0	0.0	0.0	0.0	1.0	0.0	0.0	0.0	0.0	0.0	0.0	0.0	1.0	0.0	0.0
Tnni3	21954	symbol	M. musculus	21954	M. musculus	Tnni3	troponin I, cardiac 3	GO:0001980 regulation of systemic arterial blood pressure by ischemic conditions;GO:0010882 regulation of cardiac muscle contraction by calcium ion signaling;GO:0001976 nervous system process involved in regulation of systemic arterial blood pressure		0.0	0.0	1.0	0.0	0.0	0.0	0.0	0.0	1.0	0.0	1.0	0.0	0.0	0.0	0.0	0.0	0.0	1.0	0.0	0.0
Lifr	16880	symbol	M. musculus	16880	M. musculus	Lifr	LIF receptor alpha	GO:0038165 oncostatin-M-mediated signaling pathway;GO:0048861 leukemia inhibitory factor signaling pathway;GO:0070120 ciliary neurotrophic factor-mediated signaling pathway		0.0	0.0	0.0	1.0	0.0	0.0	0.0	0.0	0.0	0.0	0.0	0.0	0.0	0.0	0.0	1.0	0.0	0.0	0.0	0.0
Tnfrsf19	29820	symbol	M. musculus	29820	M. musculus	Tnfrsf19	tumor necrosis factor receptor superfamily, member 19	GO:0001942 hair follicle development;GO:0046330 positive regulation of JNK cascade;GO:0022404 molting cycle process		0.0	0.0	0.0	0.0	0.0	0.0	0.0	0.0	0.0	0.0	0.0	0.0	0.0	0.0	0.0	1.0	0.0	0.0	0.0	0.0
C4b	12268	symbol	M. musculus	12268	M. musculus	C4b	complement C4B (Chido blood group)	GO:0006956 complement activation;GO:0016064 immunoglobulin mediated immune response;GO:0019724 B cell mediated immunity		0.0	0.0	0.0	0.0	0.0	1.0	1.0	0.0	0.0	0.0	0.0	0.0	0.0	0.0	0.0	0.0	0.0	0.0	0.0	0.0
Sh2d4a	72281	symbol	M. musculus	72281	M. musculus	Sh2d4a	SH2 domain containing 4A			0.0	0.0	0.0	0.0	0.0	0.0	0.0	0.0	0.0	0.0	0.0	0.0	0.0	0.0	0.0	0.0	0.0	0.0	0.0	0.0
Kit	16590	symbol	M. musculus	16590	M. musculus	Kit	KIT proto-oncogene receptor tyrosine kinase	GO:0097326 melanocyte adhesion;GO:0120071 regulation of pyloric antrum smooth muscle contraction;GO:0120072 positive regulation of pyloric antrum smooth muscle contraction	yes	0.0	0.0	0.0	1.0	0.0	0.0	0.0	0.0	0.0	1.0	0.0	1.0	1.0	0.0	1.0	1.0	1.0	1.0	1.0	0.0
Ccdc170	100504234	symbol	M. musculus	100504234	M. musculus	Ccdc170	coiled-coil domain containing 170	GO:0000226 microtubule cytoskeleton organization;GO:0007017 microtubule-based process;GO:0007010 cytoskeleton organization		0.0	0.0	0.0	0.0	0.0	0.0	0.0	0.0	0.0	0.0	0.0	0.0	0.0	0.0	0.0	0.0	0.0	0.0	0.0	0.0
Hp	15439	symbol	M. musculus	15439	M. musculus	Hp	haptoglobin	GO:0006953 acute-phase response;GO:0002526 acute inflammatory response;GO:0001889 liver development		0.0	0.0	1.0	0.0	0.0	0.0	0.0	0.0	0.0	0.0	0.0	0.0	0.0	0.0	0.0	1.0	0.0	0.0	0.0	0.0
Enpep	13809	symbol	M. musculus	13809	M. musculus	Enpep	glutamyl aminopeptidase	GO:0101023 vascular endothelial cell proliferation;GO:0043171 peptide catabolic process;GO:0003081 regulation of systemic arterial blood pressure by renin-angiotensin		0.0	0.0	1.0	0.0	0.0	0.0	0.0	0.0	0.0	0.0	0.0	1.0	0.0	0.0	0.0	0.0	0.0	0.0	0.0	0.0
Plin1	103968	symbol	M. musculus	103968	M. musculus	Plin1	perilipin 1	GO:0070417 cellular response to cold;GO:0009409 response to cold;GO:0009266 response to temperature stimulus		0.0	0.0	0.0	0.0	0.0	0.0	0.0	0.0	0.0	0.0	0.0	0.0	0.0	0.0	0.0	0.0	0.0	0.0	0.0	0.0
Fmo1	14261	symbol	M. musculus	14261	M. musculus	Fmo1	flavin containing monooxygenase 1	GO:0042412 taurine biosynthetic process;GO:0046305 alkanesulfonate biosynthetic process;GO:0019530 taurine metabolic process		0.0	0.0	0.0	0.0	0.0	0.0	0.0	0.0	0.0	0.0	0.0	0.0	0.0	0.0	0.0	0.0	0.0	0.0	0.0	0.0
Gimap6	231931	symbol	M. musculus	231931	M. musculus	Gimap6	GTPase, IMAP family member 6	GO:0008150 biological_process		0.0	0.0	0.0	0.0	0.0	0.0	0.0	0.0	0.0	0.0	0.0	0.0	0.0	0.0	0.0	0.0	0.0	0.0	0.0	0.0
Insl3	16336	symbol	M. musculus	16336	M. musculus	Insl3	insulin-like 3	GO:2000018 regulation of male gonad development;GO:1905939 regulation of gonad development;GO:0043950 positive regulation of cAMP-mediated signaling		0.0	1.0	0.0	0.0	0.0	0.0	0.0	0.0	0.0	0.0	0.0	0.0	1.0	1.0	0.0	0.0	1.0	0.0	0.0	0.0
Vegfc	22341	symbol	M. musculus	22341	M. musculus	Vegfc	vascular endothelial growth factor C	GO:1901492 positive regulation of lymphangiogenesis;GO:0060754 positive regulation of mast cell chemotaxis;GO:1901490 regulation of lymphangiogenesis		0.0	0.0	1.0	1.0	0.0	0.0	0.0	0.0	0.0	0.0	0.0	1.0	0.0	1.0	1.0	0.0	1.0	0.0	1.0	0.0
Btla	208154	symbol	M. musculus	208154	M. musculus	Btla	B and T lymphocyte associated	GO:0046642 negative regulation of alpha-beta T cell proliferation;GO:0030889 negative regulation of B cell proliferation;GO:0050869 negative regulation of B cell activation		0.0	1.0	0.0	0.0	0.0	0.0	0.0	0.0	0.0	0.0	0.0	0.0	0.0	0.0	0.0	0.0	0.0	0.0	0.0	0.0
Arhgef26	622434	symbol	M. musculus	622434	M. musculus	Arhgef26	Rho guanine nucleotide exchange factor 26	GO:0097178 ruffle assembly;GO:0001886 endothelial cell morphogenesis;GO:0031529 ruffle organization		0.0	0.0	0.0	1.0	0.0	0.0	0.0	0.0	0.0	0.0	0.0	0.0	0.0	0.0	0.0	0.0	0.0	0.0	0.0	0.0
Cnnm1	83674	symbol	M. musculus	83674	M. musculus	Cnnm1	cyclin M1	GO:0010960 magnesium ion homeostasis;GO:0098771 inorganic ion homeostasis;GO:0055080 monoatomic cation homeostasis		0.0	0.0	0.0	0.0	0.0	0.0	0.0	0.0	0.0	0.0	0.0	0.0	0.0	0.0	0.0	0.0	0.0	1.0	0.0	0.0
Slc13a5	237831	symbol	M. musculus	237831	M. musculus	Slc13a5	solute carrier family 13 (sodium-dependent citrate transporter), member 5	GO:0015741 fumarate transport;GO:0035674 tricarboxylic acid transmembrane transport;GO:0015729 oxaloacetate transport		0.0	0.0	0.0	0.0	0.0	0.0	0.0	0.0	0.0	0.0	0.0	0.0	0.0	0.0	0.0	0.0	0.0	1.0	0.0	0.0
Phex	18675	symbol	M. musculus	18675	M. musculus	Phex	phosphate regulating endopeptidase homolog, X-linked	GO:0030282 bone mineralization;GO:0031214 biomineral tissue development;GO:0042476 odontogenesis		0.0	0.0	0.0	0.0	1.0	0.0	0.0	0.0	0.0	0.0	0.0	0.0	0.0	0.0	0.0	0.0	0.0	0.0	0.0	0.0
Chst13	71797	symbol	M. musculus	71797	M. musculus	Chst13	carbohydrate sulfotransferase 13	GO:0030206 chondroitin sulfate biosynthetic process;GO:0050650 chondroitin sulfate proteoglycan biosynthetic process;GO:0030204 chondroitin sulfate metabolic process		0.0	0.0	0.0	0.0	0.0	0.0	0.0	0.0	0.0	0.0	0.0	0.0	0.0	0.0	0.0	0.0	0.0	0.0	0.0	0.0
Fam89a	69627	symbol	M. musculus	69627	M. musculus	Fam89a	family with sequence similarity 89, member A	GO:0008150 biological_process		0.0	0.0	0.0	0.0	0.0	0.0	0.0	0.0	0.0	0.0	0.0	0.0	0.0	0.0	0.0	0.0	0.0	0.0	0.0	0.0
2700038G22Rik	67194	symbol	M. musculus	67194	M. musculus	2700038G22Rik	RIKEN cDNA 2700038G22 gene	GO:0008150 biological_process		0.0	0.0	0.0	0.0	0.0	0.0	0.0	0.0	0.0	0.0	0.0	0.0	0.0	0.0	0.0	0.0	0.0	0.0	0.0	0.0
Ikzf4	22781	symbol	M. musculus	22781	M. musculus	Ikzf4	IKAROS family zinc finger 4	GO:0051260 protein homooligomerization;GO:0051259 protein complex oligomerization;GO:0065003 protein-containing complex assembly		0.0	0.0	0.0	0.0	0.0	0.0	0.0	0.0	0.0	0.0	0.0	0.0	0.0	0.0	0.0	0.0	0.0	0.0	0.0	0.0
Kng1	16644	symbol	M. musculus	16644	M. musculus	Kng1	kininogen 1	GO:0030195 negative regulation of blood coagulation;GO:1900047 negative regulation of hemostasis;GO:0050819 negative regulation of coagulation		0.0	0.0	0.0	0.0	0.0	1.0	0.0	0.0	0.0	0.0	0.0	0.0	0.0	0.0	0.0	1.0	1.0	0.0	0.0	0.0
Kank4	242553	symbol	M. musculus	242553	M. musculus	Kank4	KN motif and ankyrin repeat domains 4	GO:0051497 negative regulation of stress fiber assembly;GO:0032232 negative regulation of actin filament bundle assembly;GO:0030837 negative regulation of actin filament polymerization		0.0	0.0	0.0	0.0	0.0	0.0	0.0	0.0	0.0	0.0	0.0	0.0	0.0	0.0	0.0	0.0	0.0	0.0	0.0	0.0
Pi15	94227	symbol	M. musculus	94227	M. musculus	Pi15	peptidase inhibitor 15	GO:0010466 negative regulation of peptidase activity;GO:0051346 negative regulation of hydrolase activity;GO:0045861 negative regulation of proteolysis		0.0	0.0	0.0	0.0	0.0	0.0	0.0	0.0	0.0	0.0	0.0	0.0	0.0	0.0	0.0	0.0	0.0	0.0	0.0	0.0
Ndufa4l2	407790	symbol	M. musculus	407790	M. musculus	Ndufa4l2	Ndufa4, mitochondrial complex associated like 2	GO:0008150 biological_process		0.0	0.0	0.0	0.0	0.0	0.0	0.0	0.0	0.0	0.0	0.0	0.0	0.0	0.0	0.0	0.0	0.0	0.0	0.0	0.0
Mest	17294	symbol	M. musculus	17294	M. musculus	Mest	mesoderm specific transcript	GO:0010883 regulation of lipid storage;GO:0032526 response to retinoic acid;GO:0033993 response to lipid		0.0	0.0	0.0	0.0	0.0	0.0	0.0	0.0	0.0	0.0	0.0	0.0	0.0	0.0	0.0	0.0	0.0	0.0	0.0	0.0
Lgi2	246316	symbol	M. musculus	246316	M. musculus	Lgi2	leucine-rich repeat LGI family, member 2	GO:1904862 inhibitory synapse assembly;GO:0007416 synapse assembly;GO:0034329 cell junction assembly		0.0	0.0	0.0	0.0	0.0	0.0	0.0	0.0	0.0	0.0	0.0	0.0	0.0	0.0	0.0	0.0	0.0	0.0	0.0	0.0
Slc8a3	110893	symbol	M. musculus	110893	M. musculus	Slc8a3	solute carrier family 8 (sodium/calcium exchanger), member 3	GO:1990034 calcium ion export across plasma membrane;GO:0060402 calcium ion transport into cytosol;GO:0014819 regulation of skeletal muscle contraction		1.0	0.0	0.0	0.0	0.0	0.0	0.0	0.0	0.0	1.0	0.0	0.0	0.0	0.0	0.0	0.0	0.0	1.0	0.0	0.0
Gm40841	105245375	symbol	M. musculus	105245375	M. musculus	Gm40841	predicted gene, 40841			0.0	0.0	0.0	0.0	0.0	0.0	0.0	0.0	0.0	0.0	0.0	0.0	0.0	0.0	0.0	0.0	0.0	0.0	0.0	0.0
Mepe	94111	symbol	M. musculus	94111	M. musculus	Mepe	matrix extracellular phosphoglycoprotein with ASARM motif (bone)	GO:0030502 negative regulation of bone mineralization;GO:0070168 negative regulation of biomineral tissue development;GO:0030279 negative regulation of ossification		0.0	0.0	0.0	0.0	1.0	0.0	1.0	0.0	0.0	0.0	0.0	0.0	0.0	0.0	0.0	0.0	0.0	0.0	0.0	0.0
Entpd3	215446	symbol	M. musculus	215446	M. musculus	Entpd3	ectonucleoside triphosphate diphosphohydrolase 3	GO:0009143 nucleoside triphosphate catabolic process;GO:0009134 nucleoside diphosphate catabolic process;GO:0009132 nucleoside diphosphate metabolic process		0.0	0.0	0.0	0.0	0.0	0.0	0.0	0.0	0.0	0.0	0.0	0.0	0.0	0.0	0.0	0.0	0.0	0.0	0.0	0.0
Lgals4	16855	symbol	M. musculus	16855	M. musculus	Lgals4	lectin, galactose binding, soluble 4	GO:0002775 antimicrobial peptide production;GO:0002777 antimicrobial peptide biosynthetic process;GO:0002778 antibacterial peptide production		0.0	0.0	0.0	0.0	0.0	1.0	0.0	0.0	0.0	0.0	0.0	0.0	0.0	0.0	0.0	0.0	0.0	0.0	0.0	0.0
Rab11fip4	268451	symbol	M. musculus	268451	M. musculus	Rab11fip4	RAB11 family interacting protein 4 (class II)	GO:0032456 endocytic recycling;GO:0032465 regulation of cytokinesis;GO:0098876 vesicle-mediated transport to the plasma membrane		0.0	0.0	0.0	0.0	0.0	0.0	0.0	1.0	0.0	0.0	0.0	0.0	0.0	0.0	0.0	0.0	0.0	0.0	0.0	0.0
Fhl5	57756	symbol	M. musculus	57756	M. musculus	Fhl5	four and a half LIM domains 5	GO:0006351 DNA-templated transcription;GO:0045944 positive regulation of transcription by RNA polymerase II;GO:0032774 RNA biosynthetic process		0.0	0.0	0.0	0.0	0.0	0.0	0.0	0.0	0.0	0.0	0.0	0.0	0.0	0.0	0.0	0.0	0.0	0.0	0.0	0.0
C6	12274	symbol	M. musculus	12274	M. musculus	C6	complement component 6	GO:0001970 positive regulation of activation of membrane attack complex;GO:0001969 regulation of activation of membrane attack complex;GO:0045917 positive regulation of complement activation		0.0	0.0	0.0	0.0	0.0	1.0	0.0	0.0	0.0	0.0	0.0	0.0	0.0	1.0	0.0	0.0	0.0	0.0	0.0	1.0
Mmp13	17386	symbol	M. musculus	17386	M. musculus	Mmp13	matrix metallopeptidase 13	GO:1904242 regulation of pancreatic trypsinogen secretion;GO:1904244 positive regulation of pancreatic trypsinogen secretion;GO:0022617 extracellular matrix disassembly		1.0	0.0	0.0	0.0	1.0	0.0	0.0	0.0	1.0	0.0	0.0	0.0	0.0	1.0	0.0	0.0	0.0	0.0	0.0	0.0
Col25a1	77018	symbol	M. musculus	77018	M. musculus	Col25a1	collagen, type XXV, alpha 1	GO:0060385 axonogenesis involved in innervation;GO:0060384 innervation;GO:0021675 nerve development		1.0	0.0	0.0	1.0	0.0	0.0	0.0	0.0	0.0	0.0	0.0	0.0	0.0	0.0	0.0	0.0	0.0	0.0	0.0	0.0
Dapk2	13143	symbol	M. musculus	13143	M. musculus	Dapk2	death-associated protein kinase 2	GO:2000422 regulation of eosinophil chemotaxis;GO:2000424 positive regulation of eosinophil chemotaxis;GO:2000418 positive regulation of eosinophil migration	yes	0.0	0.0	0.0	0.0	0.0	0.0	0.0	0.0	0.0	0.0	0.0	0.0	0.0	0.0	0.0	1.0	1.0	0.0	0.0	1.0
Gm11734	102638005	symbol	M. musculus	102638005	M. musculus	Gm11734	predicted gene 11734	GO:0008150 biological_process		0.0	0.0	0.0	0.0	0.0	0.0	0.0	0.0	0.0	0.0	0.0	0.0	0.0	0.0	0.0	0.0	0.0	0.0	0.0	0.0
Grpr	14829	symbol	M. musculus	14829	M. musculus	Grpr	gastrin releasing peptide receptor	GO:1903942 positive regulation of respiratory gaseous exchange;GO:0036343 psychomotor behavior;GO:2000987 positive regulation of behavioral fear response		0.0	0.0	0.0	0.0	0.0	0.0	0.0	0.0	0.0	0.0	0.0	0.0	0.0	0.0	0.0	0.0	0.0	0.0	0.0	0.0
Rgs8	67792	symbol	M. musculus	67792	M. musculus	Rgs8	regulator of G-protein signaling 8	GO:0060159 regulation of dopamine receptor signaling pathway;GO:0007213 G protein-coupled acetylcholine receptor signaling pathway;GO:0095500 acetylcholine receptor signaling pathway		0.0	0.0	0.0	0.0	0.0	0.0	0.0	0.0	0.0	1.0	0.0	0.0	0.0	0.0	0.0	0.0	0.0	0.0	0.0	0.0
Dmp1	13406	symbol	M. musculus	13406	M. musculus	Dmp1	dentin matrix protein 1	GO:0070173 regulation of enamel mineralization;GO:0070170 regulation of tooth mineralization;GO:0070167 regulation of biomineral tissue development		1.0	0.0	0.0	0.0	1.0	0.0	1.0	0.0	0.0	0.0	0.0	0.0	0.0	0.0	0.0	0.0	0.0	0.0	0.0	0.0
Kcnk1	16525	symbol	M. musculus	16525	M. musculus	Kcnk1	potassium channel, subfamily K, member 1	GO:0060075 regulation of resting membrane potential;GO:0030322 stabilization of membrane potential;GO:0035725 sodium ion transmembrane transport		0.0	0.0	0.0	0.0	0.0	0.0	0.0	0.0	0.0	0.0	0.0	0.0	0.0	0.0	0.0	0.0	0.0	1.0	0.0	0.0
Pgr	18667	symbol	M. musculus	18667	M. musculus	Pgr	progesterone receptor	GO:1904709 negative regulation of granulosa cell apoptotic process;GO:0060748 tertiary branching involved in mammary gland duct morphogenesis;GO:1904708 regulation of granulosa cell apoptotic process		0.0	0.0	1.0	0.0	0.0	0.0	0.0	0.0	0.0	1.0	0.0	1.0	1.0	0.0	0.0	0.0	1.0	0.0	0.0	0.0
Dcn	13179	symbol	M. musculus	13179	M. musculus	Dcn	decorin	GO:0051901 positive regulation of mitochondrial depolarization;GO:1900747 negative regulation of vascular endothelial growth factor signaling pathway;GO:1902548 negative regulation of cellular response to vascular endothelial growth factor stimulus		1.0	1.0	0.0	0.0	0.0	0.0	0.0	0.0	0.0	0.0	0.0	1.0	0.0	1.0	0.0	0.0	0.0	1.0	0.0	0.0
Slc36a2	246049	symbol	M. musculus	246049	M. musculus	Slc36a2	solute carrier family 36 (proton/amino acid symporter), member 2	GO:1900925 positive regulation of glycine import across plasma membrane;GO:0032973 amino acid export across plasma membrane;GO:0070881 regulation of proline transport		1.0	0.0	0.0	0.0	0.0	0.0	0.0	0.0	0.0	1.0	0.0	0.0	0.0	0.0	0.0	0.0	0.0	1.0	0.0	0.0
Pitpnm3	327958	symbol	M. musculus	327958	M. musculus	Pitpnm3	PITPNM family member 3	GO:0015914 phospholipid transport;GO:0015748 organophosphate ester transport;GO:0006869 lipid transport		0.0	0.0	0.0	0.0	0.0	0.0	0.0	0.0	0.0	0.0	0.0	0.0	0.0	0.0	0.0	0.0	0.0	0.0	0.0	0.0
Syne4	233066	symbol	M. musculus	233066	M. musculus	Syne4	spectrin repeat containing, nuclear envelope family member 4	GO:0045198 establishment of epithelial cell apical/basal polarity;GO:0030859 polarized epithelial cell differentiation;GO:0035089 establishment of apical/basal cell polarity		0.0	0.0	1.0	0.0	0.0	0.0	0.0	0.0	0.0	0.0	0.0	0.0	0.0	0.0	0.0	0.0	0.0	0.0	0.0	0.0
Enpp6	320981	symbol	M. musculus	320981	M. musculus	Enpp6	ectonucleotide pyrophosphatase/phosphodiesterase 6	GO:0019695 choline metabolic process;GO:0097164 ammonium ion metabolic process;GO:0016042 lipid catabolic process		0.0	0.0	0.0	0.0	0.0	0.0	0.0	0.0	0.0	0.0	0.0	0.0	0.0	0.0	0.0	0.0	0.0	0.0	0.0	0.0
Clu	12759	symbol	M. musculus	12759	M. musculus	Clu	clusterin	GO:1902847 regulation of neuronal signal transduction;GO:1902998 positive regulation of neurofibrillary tangle assembly;GO:0002434 immune complex clearance		0.0	0.0	0.0	1.0	0.0	1.0	0.0	0.0	0.0	0.0	0.0	0.0	0.0	0.0	0.0	1.0	0.0	0.0	0.0	1.0
Gm37199						None	None	None	None	nan	nan	nan	nan	nan	nan	nan	nan	nan	nan	nan	nan	nan	nan	nan	nan	nan	nan	nan	nan
Lum	17022	symbol	M. musculus	17022	M. musculus	Lum	lumican	GO:0032914 positive regulation of transforming growth factor beta1 production;GO:0032908 regulation of transforming growth factor beta1 production;GO:0071636 positive regulation of transforming growth factor beta production		1.0	0.0	0.0	0.0	0.0	0.0	0.0	0.0	0.0	0.0	0.0	0.0	0.0	0.0	0.0	0.0	0.0	0.0	0.0	0.0
P2rx2	231602	symbol	M. musculus	231602	M. musculus	P2rx2	purinergic receptor P2X, ligand-gated ion channel, 2	GO:0001979 regulation of systemic arterial blood pressure by chemoreceptor signaling;GO:0002007 detection of hypoxic conditions in blood by chemoreceptor signaling;GO:0003027 regulation of systemic arterial blood pressure by carotid body chemoreceptor signaling		0.0	0.0	0.0	0.0	0.0	0.0	0.0	0.0	1.0	1.0	1.0	0.0	0.0	1.0	0.0	0.0	0.0	1.0	0.0	0.0
BC025920	268319	symbol	M. musculus	268319	M. musculus	BC025920	zinc finger protein pseudogene	GO:0008150 biological_process		0.0	0.0	0.0	0.0	0.0	0.0	0.0	0.0	0.0	0.0	0.0	0.0	0.0	0.0	0.0	0.0	0.0	0.0	0.0	0.0
Bmp3	110075	symbol	M. musculus	110075	M. musculus	Bmp3	bone morphogenetic protein 3	GO:0001649 osteoblast differentiation;GO:0051216 cartilage development;GO:0061448 connective tissue development		0.0	0.0	0.0	0.0	1.0	0.0	0.0	0.0	0.0	0.0	0.0	0.0	0.0	0.0	0.0	1.0	0.0	0.0	0.0	0.0
Ngfr	18053	symbol	M. musculus	18053	M. musculus	Ngfr	nerve growth factor receptor (TNFR superfamily, member 16)	GO:0042488 positive regulation of odontogenesis of dentin-containing tooth;GO:0051799 negative regulation of hair follicle development;GO:0051902 negative regulation of mitochondrial depolarization		0.0	1.0	1.0	1.0	0.0	0.0	0.0	0.0	1.0	0.0	0.0	1.0	0.0	1.0	0.0	1.0	1.0	1.0	0.0	1.0
Ifitm5	73835	symbol	M. musculus	73835	M. musculus	Ifitm5	interferon induced transmembrane protein 5	GO:0030282 bone mineralization;GO:0030500 regulation of bone mineralization;GO:0070167 regulation of biomineral tissue development		0.0	0.0	0.0	0.0	1.0	0.0	0.0	0.0	0.0	0.0	0.0	0.0	0.0	0.0	0.0	0.0	0.0	0.0	0.0	0.0
Gucy1a1	60596	symbol	M. musculus	60596	M. musculus	Gucy1a1	guanylate cyclase 1, soluble, alpha 1	GO:0098925 retrograde trans-synaptic signaling by nitric oxide, modulating synaptic transmission;GO:0098923 retrograde trans-synaptic signaling by soluble gas;GO:0098924 retrograde trans-synaptic signaling by nitric oxide		0.0	0.0	0.0	0.0	0.0	0.0	0.0	0.0	0.0	1.0	0.0	0.0	0.0	0.0	0.0	0.0	0.0	1.0	0.0	0.0
Col22a1	69700	symbol	M. musculus	69700	M. musculus	Col22a1	collagen, type XXII, alpha 1	GO:0030198 extracellular matrix organization;GO:0045229 external encapsulating structure organization;GO:0043062 extracellular structure organization		1.0	0.0	0.0	0.0	0.0	0.0	0.0	0.0	0.0	0.0	0.0	0.0	0.0	0.0	0.0	0.0	0.0	0.0	0.0	0.0
Serpina3g	20715	symbol	M. musculus	20715	M. musculus	Serpina3g	serine (or cysteine) peptidase inhibitor, clade A, member 3G	GO:0010951 negative regulation of endopeptidase activity;GO:0010466 negative regulation of peptidase activity;GO:0051346 negative regulation of hydrolase activity		0.0	0.0	0.0	0.0	0.0	0.0	0.0	0.0	0.0	0.0	0.0	0.0	0.0	0.0	0.0	0.0	0.0	0.0	0.0	0.0
Col13a1	12817	symbol	M. musculus	12817	M. musculus	Col13a1	collagen, type XIII, alpha 1	GO:0001958 endochondral ossification;GO:0036075 replacement ossification;GO:0060350 endochondral bone morphogenesis		1.0	0.0	1.0	0.0	1.0	0.0	0.0	0.0	0.0	0.0	0.0	0.0	0.0	0.0	0.0	0.0	0.0	0.0	0.0	0.0
H2-Q6	110557	symbol	M. musculus	110557	M. musculus	H2-Q6	histocompatibility 2, Q region locus 6	GO:0002486 antigen processing and presentation of endogenous peptide antigen via MHC class I via ER pathway, TAP-independent;GO:0002476 antigen processing and presentation of endogenous peptide antigen via MHC class Ib;GO:0002484 antigen processing and presentation of endogenous peptide antigen via MHC class I via ER pathway		0.0	0.0	0.0	0.0	0.0	0.0	0.0	0.0	0.0	0.0	0.0	0.0	0.0	0.0	0.0	0.0	0.0	0.0	0.0	0.0
Mir143	387161	symbol	M. musculus	387161	M. musculus	Mir143	microRNA 143	GO:0060414 aorta smooth muscle tissue morphogenesis;GO:1904179 positive regulation of adipose tissue development;GO:0060947 cardiac vascular smooth muscle cell differentiation		0.0	0.0	1.0	0.0	0.0	0.0	0.0	0.0	1.0	0.0	1.0	1.0	0.0	0.0	0.0	0.0	0.0	0.0	0.0	0.0
Tmem182	381339	symbol	M. musculus	381339	M. musculus	Tmem182	transmembrane protein 182	GO:0014906 myotube cell development involved in skeletal muscle regeneration;GO:1901740 negative regulation of myoblast fusion;GO:0034242 negative regulation of syncytium formation by plasma membrane fusion		0.0	0.0	0.0	0.0	0.0	0.0	0.0	0.0	1.0	0.0	1.0	0.0	0.0	0.0	0.0	1.0	0.0	0.0	0.0	0.0
Gm19299	100502636	symbol	M. musculus	100502636	M. musculus	Gm19299	predicted gene, 19299			0.0	0.0	0.0	0.0	0.0	0.0	0.0	0.0	0.0	0.0	0.0	0.0	0.0	0.0	0.0	0.0	0.0	0.0	0.0	0.0
Car3	12350	symbol	M. musculus	12350	M. musculus	Car3	carbonic anhydrase 3	GO:0006730 one-carbon metabolic process;GO:0006979 response to oxidative stress;GO:0009617 response to bacterium		0.0	0.0	0.0	0.0	0.0	0.0	0.0	0.0	0.0	0.0	0.0	0.0	0.0	0.0	0.0	0.0	0.0	0.0	0.0	0.0
Gm9029	668186	gene_synonym	M. musculus	668186	M. musculus	Cdc5lrt2-ps	cell division cycle 5 like, retrotransposed 2, pseudogene			0.0	0.0	0.0	0.0	0.0	0.0	0.0	0.0	0.0	0.0	0.0	0.0	0.0	0.0	0.0	0.0	0.0	0.0	0.0	0.0
Gm11766						None	None	None	None	nan	nan	nan	nan	nan	nan	nan	nan	nan	nan	nan	nan	nan	nan	nan	nan	nan	nan	nan	nan
Serpina12	68054	symbol	M. musculus	68054	M. musculus	Serpina12	serine (or cysteine) peptidase inhibitor, clade A (alpha-1 antiproteinase, antitrypsin), member 12	GO:0045721 negative regulation of gluconeogenesis;GO:0046628 positive regulation of insulin receptor signaling pathway;GO:1900078 positive regulation of cellular response to insulin stimulus		0.0	0.0	0.0	0.0	0.0	0.0	0.0	0.0	0.0	0.0	0.0	0.0	0.0	0.0	0.0	0.0	0.0	0.0	0.0	0.0
Adamdec1	58860	symbol	M. musculus	58860	M. musculus	Adamdec1	ADAM-like, decysin 1	GO:0006508 proteolysis;GO:0019538 protein metabolic process;GO:1901564 organonitrogen compound metabolic process		0.0	0.0	0.0	0.0	0.0	0.0	0.0	0.0	0.0	0.0	0.0	0.0	0.0	0.0	0.0	0.0	0.0	0.0	0.0	0.0
Adamts15	235130	symbol	M. musculus	235130	M. musculus	Adamts15	ADAM metallopeptidase with thrombospondin type 1 motif 15	GO:0022617 extracellular matrix disassembly;GO:0007520 myoblast fusion;GO:0000768 syncytium formation by plasma membrane fusion		1.0	0.0	0.0	0.0	0.0	0.0	0.0	0.0	0.0	0.0	1.0	0.0	0.0	0.0	0.0	0.0	0.0	0.0	0.0	0.0
Gdpd2	71584	symbol	M. musculus	71584	M. musculus	Gdpd2	glycerophosphodiester phosphodiesterase domain containing 2	GO:0045669 positive regulation of osteoblast differentiation;GO:0045667 regulation of osteoblast differentiation;GO:0007015 actin filament organization		0.0	0.0	0.0	0.0	0.0	0.0	0.0	0.0	0.0	0.0	0.0	0.0	0.0	0.0	0.0	0.0	0.0	0.0	0.0	0.0
Scn3a	20269	symbol	M. musculus	20269	M. musculus	Scn3a	sodium channel, voltage-gated, type III, alpha	GO:0046684 response to pyrethroid;GO:0017085 response to insecticide;GO:0071236 cellular response to antibiotic		0.0	0.0	0.0	0.0	0.0	0.0	0.0	0.0	0.0	0.0	0.0	0.0	0.0	0.0	0.0	0.0	0.0	1.0	0.0	0.0
Gsg1l	269994	symbol	M. musculus	269994	M. musculus	Gsg1l	GSG1-like	GO:2000311 regulation of AMPA receptor activity;GO:0099149 regulation of postsynaptic neurotransmitter receptor internalization;GO:0099601 regulation of neurotransmitter receptor activity		0.0	0.0	0.0	0.0	0.0	0.0	0.0	0.0	0.0	0.0	0.0	0.0	0.0	0.0	0.0	0.0	0.0	0.0	0.0	0.0

## Sheet: Enrichment
GroupID	Category	Term	Description	LogP	Log(q-value)	Genes	Symbols	InTerm_InList
1_Summary	Reactome Gene Sets	R-MMU-1474244	Extracellular matrix organization	-9.25759	-4.99802	12032,12159,12815,12817,12818,12841,13179,13406,13717,14115,15891,17022,17183,17386,69700,76477,77018,268958,329941,11931,17380,110893,246049,11606,23892,58994,235130,241327,320712	Bcan,Bmp4,Col11a2,Col13a1,Col14a1,Col9a3,Dcn,Dmp1,Eln,Fbln2,Ibsp,Lum,Matn4,Mmp13,Col22a1,Pcolce2,Col25a1,Capn11,Col8a2,Atp1b1,Mme,Slc8a3,Slc36a2,Agt,Grem1,Smpd3,Adamts15,Olfml2a,Abi3bp	29/-
1_Member	Reactome Gene Sets	R-MMU-1474244	Extracellular matrix organization	-9.25759	-4.99802	12032,12159,12815,12817,12818,12841,13179,13406,13717,14115,15891,17022,17183,17386,69700,76477,77018,268958,329941	Bcan,Bmp4,Col11a2,Col13a1,Col14a1,Col9a3,Dcn,Dmp1,Eln,Fbln2,Ibsp,Lum,Matn4,Mmp13,Col22a1,Pcolce2,Col25a1,Capn11,Col8a2	19/241
1_Member	KEGG Pathway	mmu04974	Protein digestion and absorption - Mus musculus (house mouse)	-7.70009	-4.28562	11931,12815,12817,12818,12841,13717,17380,69700,77018,110893,246049,329941	Atp1b1,Col11a2,Col13a1,Col14a1,Col9a3,Eln,Mme,Col22a1,Col25a1,Slc8a3,Slc36a2,Col8a2	12/108
1_Member	GO Biological Processes	GO:0030198	extracellular matrix organization	-6.69779	-3.47334	11606,12815,12817,12818,12841,13406,13717,15891,17183,17386,23892,58994,69700,235130,241327,320712,329941	Agt,Col11a2,Col13a1,Col14a1,Col9a3,Dmp1,Eln,Ibsp,Matn4,Mmp13,Grem1,Smpd3,Col22a1,Adamts15,Olfml2a,Abi3bp,Col8a2	17/279
1_Member	GO Biological Processes	GO:0045229	external encapsulating structure organization	-6.67571	-3.47334	11606,12815,12817,12818,12841,13406,13717,15891,17183,17386,23892,58994,69700,235130,241327,320712,329941	Agt,Col11a2,Col13a1,Col14a1,Col9a3,Dmp1,Eln,Ibsp,Matn4,Mmp13,Grem1,Smpd3,Col22a1,Adamts15,Olfml2a,Abi3bp,Col8a2	17/280
1_Member	GO Biological Processes	GO:0043062	extracellular structure organization	-6.65373	-3.47334	11606,12815,12817,12818,12841,13406,13717,15891,17183,17386,23892,58994,69700,235130,241327,320712,329941	Agt,Col11a2,Col13a1,Col14a1,Col9a3,Dmp1,Eln,Ibsp,Matn4,Mmp13,Grem1,Smpd3,Col22a1,Adamts15,Olfml2a,Abi3bp,Col8a2	17/281
1_Member	Reactome Gene Sets	R-MMU-1474290	Collagen formation	-6.46422	-3.40877	12815,12817,12818,12841,17386,69700,76477,77018,329941	Col11a2,Col13a1,Col14a1,Col9a3,Mmp13,Col22a1,Pcolce2,Col25a1,Col8a2	9/70
1_Member	Reactome Gene Sets	R-MMU-1650814	Collagen biosynthesis and modifying enzymes	-6.16568	-3.22206	12815,12817,12818,12841,69700,76477,77018,329941	Col11a2,Col13a1,Col14a1,Col9a3,Col22a1,Pcolce2,Col25a1,Col8a2	8/56
1_Member	Reactome Gene Sets	R-MMU-8948216	Collagen chain trimerization	-6.15941	-3.22206	12815,12817,12818,12841,69700,77018,329941	Col11a2,Col13a1,Col14a1,Col9a3,Col22a1,Col25a1,Col8a2	7/39
1_Member	Reactome Gene Sets	R-MMU-1474228	Degradation of the extracellular matrix	-4.39463	-1.85107	12032,12815,12817,13179,13717,17386,77018,268958,329941	Bcan,Col11a2,Col13a1,Dcn,Eln,Mmp13,Col25a1,Capn11,Col8a2	9/124
1_Member	Reactome Gene Sets	R-MMU-2022090	Assembly of collagen fibrils and other multimeric structures	-3.46861	-1.34137	12815,12818,12841,17386,329941	Col11a2,Col14a1,Col9a3,Mmp13,Col8a2	5/46
1_Member	Reactome Gene Sets	R-MMU-1442490	Collagen degradation	-3.29813	-1.23446	12815,12817,17386,77018,329941	Col11a2,Col13a1,Mmp13,Col25a1,Col8a2	5/50
1_Member	Reactome Gene Sets	R-MMU-216083	Integrin cell surface interactions	-2.66171	-0.861569	12817,12841,15891,17022,329941	Col13a1,Col9a3,Ibsp,Lum,Col8a2	5/69
2_Summary	GO Biological Processes	GO:0008285	negative regulation of cell population proliferation	-8.21803	-4.29996	11450,11596,11606,12064,12159,13874,14089,14165,14184,14461,14960,16336,16526,17470,18053,18121,18952,19225,19242,19662,20315,21859,23892,52679,66214,75745,78896,107869,110532,208154,278180,320712,13179,13479,56363,77569	Adipoq,Ager,Agt,Bdnf,Bmp4,Ereg,Fap,Fgf10,Fgfr3,Gata2,H2-Aa,Insl3,Kcnk2,Cd200,Ngfr,Nog,Septin4,Ptgs2,Ptn,Rbp4,Cxcl12,Timp3,Grem1,E2f7,Rgcc,Rian,Ecrg4,Cth,Adarb1,Btla,Vsig4,Abi3bp,Dcn,Dpep1,Tmeff2,Limch1	36/-
2_Member	GO Biological Processes	GO:0008285	negative regulation of cell population proliferation	-8.21803	-4.29996	11450,11596,11606,12064,12159,13874,14089,14165,14184,14461,14960,16336,16526,17470,18053,18121,18952,19225,19242,19662,20315,21859,23892,52679,66214,75745,78896,107869,110532,208154,278180,320712	Adipoq,Ager,Agt,Bdnf,Bmp4,Ereg,Fap,Fgf10,Fgfr3,Gata2,H2-Aa,Insl3,Kcnk2,Cd200,Ngfr,Nog,Septin4,Ptgs2,Ptn,Rbp4,Cxcl12,Timp3,Grem1,E2f7,Rgcc,Rian,Ecrg4,Cth,Adarb1,Btla,Vsig4,Abi3bp	32/752
2_Member	GO Biological Processes	GO:0030336	negative regulation of cell migration	-4.02406	-1.63955	11450,11596,13179,13479,17470,18053,18121,19242,20315,23892,56363,66214,77569,110532	Adipoq,Ager,Dcn,Dpep1,Cd200,Ngfr,Nog,Ptn,Cxcl12,Grem1,Tmeff2,Rgcc,Limch1,Adarb1	14/319
2_Member	GO Biological Processes	GO:2000146	negative regulation of cell motility	-3.84222	-1.52713	11450,11596,13179,13479,17470,18053,18121,19242,20315,23892,56363,66214,77569,110532	Adipoq,Ager,Dcn,Dpep1,Cd200,Ngfr,Nog,Ptn,Cxcl12,Grem1,Tmeff2,Rgcc,Limch1,Adarb1	14/332
2_Member	GO Biological Processes	GO:0040013	negative regulation of locomotion	-3.63162	-1.44393	11450,11596,13179,13479,17470,18053,18121,19242,20315,23892,56363,66214,77569,110532	Adipoq,Ager,Dcn,Dpep1,Cd200,Ngfr,Nog,Ptn,Cxcl12,Grem1,Tmeff2,Rgcc,Limch1,Adarb1	14/348
3_Summary	GO Biological Processes	GO:0035239	tube morphogenesis	-8.04083	-4.29996	11606,12159,12628,13607,13809,13874,14089,14165,14184,14461,14725,15364,16842,16847,18121,18667,18811,19225,20315,20349,20460,21385,21414,21954,22341,23892,52679,67937,71690,72780,329941,387161,18053,18952,20348,56363,56847,69697,107765,109620,110532,233066,12817,12442,15439,16002,18812,12032,16560,73750,93761,108000,211612,211651,229706,21859,75745	Agt,Bmp4,Cfh,Eda,Enpep,Ereg,Fap,Fgf10,Fgfr3,Gata2,Lrp2,Hmga2,Lef1,Lepr,Nog,Pgr,Prl2c2,Ptgs2,Cxcl12,Sema3e,Stil,Tbx2,Tcf7,Tnni3,Vegfc,Grem1,E2f7,Tmem59l,Esm1,Rspo3,Col8a2,Mir143,Ngfr,Septin4,Sema3c,Tmeff2,Aldh1a3,Camsap3,Ankrd1,Dsp,Adarb1,Syne4,Col13a1,Ccnb2,Hp,Igf2,Prl2c3,Bcan,Kif1a,Whrn,Smarca1,Cenpf,Ptchd1,Fancd2,Slc6a17,Timp3,Rian	57/-
3_Member	GO Biological Processes	GO:0035239	tube morphogenesis	-8.04083	-4.29996	11606,12159,12628,13607,13809,13874,14089,14165,14184,14461,14725,15364,16842,16847,18121,18667,18811,19225,20315,20349,20460,21385,21414,21954,22341,23892,52679,67937,71690,72780,329941,387161	Agt,Bmp4,Cfh,Eda,Enpep,Ereg,Fap,Fgf10,Fgfr3,Gata2,Lrp2,Hmga2,Lef1,Lepr,Nog,Pgr,Prl2c2,Ptgs2,Cxcl12,Sema3e,Stil,Tbx2,Tcf7,Tnni3,Vegfc,Grem1,E2f7,Tmem59l,Esm1,Rspo3,Col8a2,Mir143	32/765
3_Member	GO Biological Processes	GO:0048729	tissue morphogenesis	-7.93238	-4.29996	11606,12159,14165,14184,14725,15364,16842,18053,18121,18667,18952,20315,20348,20349,20460,21385,21954,22341,23892,56363,56847,67937,69697,72780,107765,109620,110532,233066,387161	Agt,Bmp4,Fgf10,Fgfr3,Lrp2,Hmga2,Lef1,Ngfr,Nog,Pgr,Septin4,Cxcl12,Sema3c,Sema3e,Stil,Tbx2,Tnni3,Vegfc,Grem1,Tmeff2,Aldh1a3,Tmem59l,Camsap3,Rspo3,Ankrd1,Dsp,Adarb1,Syne4,Mir143	29/650
3_Member	GO Biological Processes	GO:0048514	blood vessel morphogenesis	-7.86056	-4.29996	12159,12628,13809,13874,14089,14165,14461,14725,16842,16847,18121,18811,19225,20315,20349,21385,21954,22341,23892,52679,71690,72780,329941,387161	Bmp4,Cfh,Enpep,Ereg,Fap,Fgf10,Gata2,Lrp2,Lef1,Lepr,Nog,Prl2c2,Ptgs2,Cxcl12,Sema3e,Tbx2,Tnni3,Vegfc,Grem1,E2f7,Esm1,Rspo3,Col8a2,Mir143	24/463
3_Member	GO Biological Processes	GO:0001568	blood vessel development	-7.78028	-4.29886	11606,12159,12628,13809,13874,14089,14165,14461,14725,16842,16847,18053,18121,18811,19225,20315,20348,20349,21385,21954,22341,23892,52679,71690,72780,329941,387161	Agt,Bmp4,Cfh,Enpep,Ereg,Fap,Fgf10,Gata2,Lrp2,Lef1,Lepr,Ngfr,Nog,Prl2c2,Ptgs2,Cxcl12,Sema3c,Sema3e,Tbx2,Tnni3,Vegfc,Grem1,E2f7,Esm1,Rspo3,Col8a2,Mir143	27/581
3_Member	GO Biological Processes	GO:0001944	vasculature development	-7.21487	-3.85839	11606,12159,12628,13809,13874,14089,14165,14461,14725,16842,16847,18053,18121,18811,19225,20315,20348,20349,21385,21954,22341,23892,52679,71690,72780,329941,387161	Agt,Bmp4,Cfh,Enpep,Ereg,Fap,Fgf10,Gata2,Lrp2,Lef1,Lepr,Ngfr,Nog,Prl2c2,Ptgs2,Cxcl12,Sema3c,Sema3e,Tbx2,Tnni3,Vegfc,Grem1,E2f7,Esm1,Rspo3,Col8a2,Mir143	27/619
3_Member	GO Biological Processes	GO:0002040	sprouting angiogenesis	-6.99326	-3.68793	12159,16842,18811,20349,22341,23892,52679,71690,72780	Bmp4,Lef1,Prl2c2,Sema3e,Vegfc,Grem1,E2f7,Esm1,Rspo3	9/61
3_Member	GO Biological Processes	GO:0002009	morphogenesis of an epithelium	-6.09476	-3.18706	11606,12159,14165,14184,14725,15364,16842,18053,18121,18667,20315,20348,20349,20460,21385,22341,23892,56363,56847,67937,69697,72780,233066	Agt,Bmp4,Fgf10,Fgfr3,Lrp2,Hmga2,Lef1,Ngfr,Nog,Pgr,Cxcl12,Sema3c,Sema3e,Stil,Tbx2,Vegfc,Grem1,Tmeff2,Aldh1a3,Tmem59l,Camsap3,Rspo3,Syne4	23/536
3_Member	GO Biological Processes	GO:0001525	angiogenesis	-6.08491	-3.18706	12159,12628,13809,13874,14089,14461,16842,16847,18811,19225,20315,20349,22341,23892,52679,71690,72780,329941	Bmp4,Cfh,Enpep,Ereg,Fap,Gata2,Lef1,Lepr,Prl2c2,Ptgs2,Cxcl12,Sema3e,Vegfc,Grem1,E2f7,Esm1,Rspo3,Col8a2	18/344
3_Member	GO Biological Processes	GO:0001763	morphogenesis of a branching structure	-6.05326	-3.1739	11606,12159,12817,14165,15364,16842,18121,18667,20315,20348,20349,21385,67937,72780	Agt,Bmp4,Col13a1,Fgf10,Hmga2,Lef1,Nog,Pgr,Cxcl12,Sema3c,Sema3e,Tbx2,Tmem59l,Rspo3	14/211
3_Member	GO Biological Processes	GO:0061138	morphogenesis of a branching epithelium	-5.56228	-2.79407	11606,12159,14165,15364,16842,18121,18667,20315,20348,20349,21385,67937,72780	Agt,Bmp4,Fgf10,Hmga2,Lef1,Nog,Pgr,Cxcl12,Sema3c,Sema3e,Tbx2,Tmem59l,Rspo3	13/200
3_Member	GO Biological Processes	GO:0048754	branching morphogenesis of an epithelial tube	-4.10688	-1.65969	11606,12159,14165,15364,16842,18667,20315,20349,21385,67937	Agt,Bmp4,Fgf10,Hmga2,Lef1,Pgr,Cxcl12,Sema3e,Tbx2,Tmem59l	10/167
3_Member	GO Biological Processes	GO:0048732	gland development	-3.76817	-1.51393	12159,12442,13607,14165,14461,15364,15439,16002,16842,18121,18667,18811,18812,20348,21385,52679,56847	Bmp4,Ccnb2,Eda,Fgf10,Gata2,Hmga2,Hp,Igf2,Lef1,Nog,Pgr,Prl2c2,Prl2c3,Sema3c,Tbx2,E2f7,Aldh1a3	17/467
3_Member	GO Biological Processes	GO:0060562	epithelial tube morphogenesis	-3.35188	-1.27129	11606,12159,14165,14725,15364,16842,18121,18667,20315,20349,20460,21385,23892,67937	Agt,Bmp4,Fgf10,Lrp2,Hmga2,Lef1,Nog,Pgr,Cxcl12,Sema3e,Stil,Tbx2,Grem1,Tmem59l	14/371
3_Member	GO Biological Processes	GO:0007420	brain development	-3.23274	-1.19646	12032,12159,14165,14184,14461,14725,15364,16560,16842,18121,18952,20315,20349,20460,56847,73750,93761,108000,211612,211651,229706	Bcan,Bmp4,Fgf10,Fgfr3,Gata2,Lrp2,Hmga2,Kif1a,Lef1,Nog,Septin4,Cxcl12,Sema3e,Stil,Aldh1a3,Whrn,Smarca1,Cenpf,Ptchd1,Fancd2,Slc6a17	21/717
3_Member	GO Biological Processes	GO:0030900	forebrain development	-3.20735	-1.18737	12032,12159,14165,14184,14461,14725,15364,16560,16842,18121,20315,20349,20460,56847,211612	Bcan,Bmp4,Fgf10,Fgfr3,Gata2,Lrp2,Hmga2,Kif1a,Lef1,Nog,Cxcl12,Sema3e,Stil,Aldh1a3,Ptchd1	15/429
3_Member	GO Biological Processes	GO:0060485	mesenchyme development	-2.79248	-0.930846	12159,14165,15364,16842,18121,20348,20349,21385,21859,75745	Bmp4,Fgf10,Hmga2,Lef1,Nog,Sema3c,Sema3e,Tbx2,Timp3,Rian	10/245
3_Member	GO Biological Processes	GO:0060322	head development	-2.77673	-0.920875	12032,12159,14165,14184,14461,14725,15364,16560,16842,18121,18952,20315,20349,20460,56847,73750,93761,108000,211612,211651,229706	Bcan,Bmp4,Fgf10,Fgfr3,Gata2,Lrp2,Hmga2,Kif1a,Lef1,Nog,Septin4,Cxcl12,Sema3e,Stil,Aldh1a3,Whrn,Smarca1,Cenpf,Ptchd1,Fancd2,Slc6a17	21/780
3_Member	GO Biological Processes	GO:0048762	mesenchymal cell differentiation	-2.57405	-0.806265	14165,15364,16842,18121,20348,20349,21859,75745	Fgf10,Hmga2,Lef1,Nog,Sema3c,Sema3e,Timp3,Rian	8/179
3_Member	GO Biological Processes	GO:0030879	mammary gland development	-2.30838	-0.643204	12159,14165,16842,18667,18811,18812,21385	Bmp4,Fgf10,Lef1,Pgr,Prl2c2,Prl2c3,Tbx2	7/157
4_Summary	GO Biological Processes	GO:2000177	regulation of neural precursor cell proliferation	-6.61755	-3.47192	12032,12064,13003,14184,14461,14725,18053,18121,18811,19242,22341,93761,12159,12904,15364,16590,16842,17380,20315,23966,228357,11450,11596,12768,14960,12759,16880,20348,20349,22295,23892,73750,77018,110532,320873,622434,69697	Bcan,Bdnf,Vcan,Fgfr3,Gata2,Lrp2,Ngfr,Nog,Prl2c2,Ptn,Vegfc,Smarca1,Bmp4,Crabp2,Hmga2,Kit,Lef1,Mme,Cxcl12,Tenm4,Lrp4,Adipoq,Ager,Ccr1,H2-Aa,Clu,Lifr,Sema3c,Sema3e,Cdh23,Grem1,Whrn,Col25a1,Adarb1,Cdh10,Arhgef26,Camsap3	37/-
4_Member	GO Biological Processes	GO:2000177	regulation of neural precursor cell proliferation	-6.61755	-3.47192	12032,12064,13003,14184,14461,14725,18053,18121,18811,19242,22341,93761	Bcan,Bdnf,Vcan,Fgfr3,Gata2,Lrp2,Ngfr,Nog,Prl2c2,Ptn,Vegfc,Smarca1	12/135
4_Member	GO Biological Processes	GO:1902692	regulation of neuroblast proliferation	-5.60845	-2.80886	12032,12064,13003,14184,14461,18811,19242,22341	Bcan,Bdnf,Vcan,Fgfr3,Gata2,Prl2c2,Ptn,Vegfc	8/66
4_Member	GO Biological Processes	GO:0050767	regulation of neurogenesis	-4.57597	-1.95985	12032,12064,12159,12904,13003,14184,14461,14725,15364,16590,16842,17380,18121,18811,19242,20315,22341,23966,228357	Bcan,Bdnf,Bmp4,Crabp2,Vcan,Fgfr3,Gata2,Lrp2,Hmga2,Kit,Lef1,Mme,Nog,Prl2c2,Ptn,Cxcl12,Vegfc,Tenm4,Lrp4	19/485
4_Member	GO Biological Processes	GO:2000179	positive regulation of neural precursor cell proliferation	-4.01012	-1.63137	12032,13003,14725,18053,18121,18811,22341	Bcan,Vcan,Lrp2,Ngfr,Nog,Prl2c2,Vegfc	7/81
4_Member	GO Biological Processes	GO:0051960	regulation of nervous system development	-3.89733	-1.55158	12032,12064,12159,12904,13003,14184,14461,14725,15364,16590,16842,17380,18053,18121,18811,19242,20315,22341,23966,228357	Bcan,Bdnf,Bmp4,Crabp2,Vcan,Fgfr3,Gata2,Lrp2,Hmga2,Kit,Lef1,Mme,Ngfr,Nog,Prl2c2,Ptn,Cxcl12,Vegfc,Tenm4,Lrp4	20/592
4_Member	GO Biological Processes	GO:0010720	positive regulation of cell development	-3.67446	-1.4718	11450,11596,12032,12064,12159,12768,12904,13003,14725,14960,16590,16842,17380,18121,18811,19242,20315,22341,23966	Adipoq,Ager,Bcan,Bdnf,Bmp4,Ccr1,Crabp2,Vcan,Lrp2,H2-Aa,Kit,Lef1,Mme,Nog,Prl2c2,Ptn,Cxcl12,Vegfc,Tenm4	19/568
4_Member	GO Biological Processes	GO:0050769	positive regulation of neurogenesis	-3.30016	-1.23446	12032,12064,12904,13003,14725,16590,17380,18121,18811,19242,20315,22341,23966	Bcan,Bdnf,Crabp2,Vcan,Lrp2,Kit,Mme,Nog,Prl2c2,Ptn,Cxcl12,Vegfc,Tenm4	13/332
4_Member	GO Biological Processes	GO:0000902	cell morphogenesis	-2.72339	-0.898385	12032,12064,12759,14184,14725,16842,16880,18053,18121,19242,20315,20348,20349,22295,23892,73750,77018,110532,228357,320873,622434	Bcan,Bdnf,Clu,Fgfr3,Lrp2,Lef1,Lifr,Ngfr,Nog,Ptn,Cxcl12,Sema3c,Sema3e,Cdh23,Grem1,Whrn,Col25a1,Adarb1,Lrp4,Cdh10,Arhgef26	21/788
4_Member	GO Biological Processes	GO:0051962	positive regulation of nervous system development	-2.61062	-0.828168	12032,12064,12904,13003,14725,16590,17380,18121,18811,19242,20315,22341,23966	Bcan,Bdnf,Crabp2,Vcan,Lrp2,Kit,Mme,Nog,Prl2c2,Ptn,Cxcl12,Vegfc,Tenm4	13/396
4_Member	GO Biological Processes	GO:0002052	positive regulation of neuroblast proliferation	-2.57508	-0.806265	12032,13003,18811,22341	Bcan,Vcan,Prl2c2,Vegfc	4/44
4_Member	GO Biological Processes	GO:0048812	neuron projection morphogenesis	-2.23373	-0.592252	12032,12064,12759,14184,14725,16880,18053,18121,19242,20315,20348,20349,77018,110532,228357	Bcan,Bdnf,Clu,Fgfr3,Lrp2,Lifr,Ngfr,Nog,Ptn,Cxcl12,Sema3c,Sema3e,Col25a1,Adarb1,Lrp4	15/542
4_Member	GO Biological Processes	GO:0120039	plasma membrane bounded cell projection morphogenesis	-2.19135	-0.56168	12032,12064,12759,14184,14725,16880,18053,18121,19242,20315,20348,20349,77018,110532,228357	Bcan,Bdnf,Clu,Fgfr3,Lrp2,Lifr,Ngfr,Nog,Ptn,Cxcl12,Sema3c,Sema3e,Col25a1,Adarb1,Lrp4	15/548
4_Member	GO Biological Processes	GO:0048667	cell morphogenesis involved in neuron differentiation	-2.16075	-0.539672	12064,14184,14725,18053,18121,19242,20315,20348,20349,22295,73750,77018,110532,228357	Bdnf,Fgfr3,Lrp2,Ngfr,Nog,Ptn,Cxcl12,Sema3c,Sema3e,Cdh23,Whrn,Col25a1,Adarb1,Lrp4	14/500
4_Member	GO Biological Processes	GO:0048858	cell projection morphogenesis	-2.13607	-0.527236	12032,12064,12759,14184,14725,16880,18053,18121,19242,20315,20348,20349,77018,110532,228357	Bcan,Bdnf,Clu,Fgfr3,Lrp2,Lifr,Ngfr,Nog,Ptn,Cxcl12,Sema3c,Sema3e,Col25a1,Adarb1,Lrp4	15/556
4_Member	GO Biological Processes	GO:0014015	positive regulation of gliogenesis	-2.08813	-0.497879	14725,18121,19242,22341,23966	Lrp2,Nog,Ptn,Vegfc,Tenm4	5/94
4_Member	GO Biological Processes	GO:0031175	neuron projection development	-2.03676	-0.467231	11596,12032,12064,12759,14184,14725,16880,18053,18121,19242,20315,20348,20349,22295,69697,73750,77018,110532,228357	Ager,Bcan,Bdnf,Clu,Fgfr3,Lrp2,Lifr,Ngfr,Nog,Ptn,Cxcl12,Sema3c,Sema3e,Cdh23,Camsap3,Whrn,Col25a1,Adarb1,Lrp4	19/792
5_Summary	GO Biological Processes	GO:0001503	ossification	-6.48274	-3.40877	12159,12817,13406,14184,14560,15891,16002,17386,18121,18675,19225,19242,58994,73835,83453,94111,110075,208098,12032,12628,12815,13003,15364,16847,19662,21859,23850,216892	Bmp4,Col13a1,Dmp1,Fgfr3,Gdf10,Ibsp,Igf2,Mmp13,Nog,Phex,Ptgs2,Ptn,Smpd3,Ifitm5,Chrdl1,Mepe,Bmp3,Panx3,Bcan,Cfh,Col11a2,Vcan,Hmga2,Lepr,Rbp4,Timp3,Pappa2,Spns2	28/-
5_Member	GO Biological Processes	GO:0001503	ossification	-6.48274	-3.40877	12159,12817,13406,14184,14560,15891,16002,17386,18121,18675,19225,19242,58994,73835,83453,94111,110075,208098	Bmp4,Col13a1,Dmp1,Fgfr3,Gdf10,Ibsp,Igf2,Mmp13,Nog,Phex,Ptgs2,Ptn,Smpd3,Ifitm5,Chrdl1,Mepe,Bmp3,Panx3	18/323
5_Member	GO Biological Processes	GO:0030282	bone mineralization	-6.46422	-3.40877	14184,15891,17386,18675,19225,19242,58994,73835,94111	Fgfr3,Ibsp,Mmp13,Phex,Ptgs2,Ptn,Smpd3,Ifitm5,Mepe	9/70
5_Member	GO Biological Processes	GO:0031214	biomineral tissue development	-5.59131	-2.80886	13406,14184,15891,17386,18675,19225,19242,58994,73835,94111	Dmp1,Fgfr3,Ibsp,Mmp13,Phex,Ptgs2,Ptn,Smpd3,Ifitm5,Mepe	10/113
5_Member	GO Biological Processes	GO:0001501	skeletal system development	-4.06094	-1.65457	12032,12159,12628,12815,12817,13003,14184,15364,16847,17386,18121,19662,21859,23850,58994,73835,94111,110075,216892	Bcan,Bmp4,Cfh,Col11a2,Col13a1,Vcan,Fgfr3,Hmga2,Lepr,Mmp13,Nog,Rbp4,Timp3,Pappa2,Smpd3,Ifitm5,Mepe,Bmp3,Spns2	19/530
5_Member	GO Biological Processes	GO:0060348	bone development	-3.71011	-1.49718	12159,12628,12817,14184,16847,17386,21859,23850,58994,73835,216892	Bmp4,Cfh,Col13a1,Fgfr3,Lepr,Mmp13,Timp3,Pappa2,Smpd3,Ifitm5,Spns2	11/223
5_Member	GO Biological Processes	GO:0060349	bone morphogenesis	-3.21301	-1.18897	12159,12817,14184,17386,23850,58994,73835	Bmp4,Col13a1,Fgfr3,Mmp13,Pappa2,Smpd3,Ifitm5	7/109
5_Member	GO Biological Processes	GO:0051216	cartilage development	-3.00808	-1.04297	12159,12628,12815,14184,15364,17386,18121,58994,110075	Bmp4,Cfh,Col11a2,Fgfr3,Hmga2,Mmp13,Nog,Smpd3,Bmp3	9/190
5_Member	GO Biological Processes	GO:0001958	endochondral ossification	-2.85666	-0.951197	12159,12817,17386,58994	Bmp4,Col13a1,Mmp13,Smpd3	4/37
5_Member	GO Biological Processes	GO:0036075	replacement ossification	-2.85666	-0.951197	12159,12817,17386,58994	Bmp4,Col13a1,Mmp13,Smpd3	4/37
5_Member	GO Biological Processes	GO:0061448	connective tissue development	-2.124	-0.517638	12159,12628,12815,14184,15364,17386,18121,58994,110075	Bmp4,Cfh,Col11a2,Fgfr3,Hmga2,Mmp13,Nog,Smpd3,Bmp3	9/258
5_Member	GO Biological Processes	GO:0048705	skeletal system morphogenesis	-2.10311	-0.510057	12159,12815,12817,14184,17386,18121,23850,58994,73835	Bmp4,Col11a2,Col13a1,Fgfr3,Mmp13,Nog,Pappa2,Smpd3,Ifitm5	9/260
6_Summary	KEGG Pathway	mmu04610	Complement and coagulation cascades - Mus musculus (house mouse)	-6.33259	-3.30347	12258,12263,12268,12274,12628,12759,14067,16644,278180,385643,14133,66214,16855,20311,20315,57349,216892	Serping1,C2,C4b,C6,Cfh,Clu,F5,Kng1,Vsig4,Kng2,Fcna,Rgcc,Lgals4,Cxcl5,Cxcl12,Ppbp,Spns2	17/-
6_Member	KEGG Pathway	mmu04610	Complement and coagulation cascades - Mus musculus (house mouse)	-6.33259	-3.30347	12258,12263,12268,12274,12628,12759,14067,16644,278180,385643	Serping1,C2,C4b,C6,Cfh,Clu,F5,Kng1,Vsig4,Kng2	10/94
6_Member	GO Biological Processes	GO:0006956	complement activation	-5.1173	-2.43751	12258,12263,12268,12274,12628,14133,66214	Serping1,C2,C4b,C6,Cfh,Fcna,Rgcc	7/55
6_Member	Reactome Gene Sets	R-MMU-166658	Complement cascade	-4.5216	-1.92478	12258,12263,12268,12628,12759,14133	Serping1,C2,C4b,Cfh,Clu,Fcna	6/46
6_Member	Reactome Gene Sets	R-MMU-977606	Regulation of Complement cascade	-3.98255	-1.62061	12258,12263,12268,12628,12759	Serping1,C2,C4b,Cfh,Clu	5/36
6_Member	GO Biological Processes	GO:0006959	humoral immune response	-3.83709	-1.52694	12258,12263,12268,12274,12628,14133,16644,16855,20311,20315,57349,66214,385643	Serping1,C2,C4b,C6,Cfh,Fcna,Kng1,Lgals4,Cxcl5,Cxcl12,Ppbp,Rgcc,Kng2	13/292
6_Member	GO Biological Processes	GO:0030449	regulation of complement activation	-3.52048	-1.37486	12258,12274,12628,278180	Serping1,C6,Cfh,Vsig4	4/25
6_Member	GO Biological Processes	GO:0002920	regulation of humoral immune response	-3.18034	-1.17426	12258,12274,12628,216892,278180	Serping1,C6,Cfh,Spns2,Vsig4	5/53
6_Member	WikiPathways	WP200	Complement activation classical pathway	-2.87044	-0.953834	12263,12268,12274	C2,C4b,C6	3/17
6_Member	Reactome Gene Sets	R-MMU-166663	Initial triggering of complement	-2.65874	-0.861569	12263,12268,14133	C2,C4b,Fcna	3/20
7_Summary	Reactome Gene Sets	R-MMU-381426	Regulation of Insulin-like Growth Factor (IGF) transport and uptake by Insulin-like Growth Factor Binding Proteins (IGFBPs)	-6.28461	-3.28031	12159,12268,12870,13406,14067,16002,16012,23850,83453,94111,385643	Bmp4,C4b,Cp,Dmp1,F5,Igf2,Igfbp6,Pappa2,Chrdl1,Mepe,Kng2	11/-
7_Member	Reactome Gene Sets	R-MMU-381426	Regulation of Insulin-like Growth Factor (IGF) transport and uptake by Insulin-like Growth Factor Binding Proteins (IGFBPs)	-6.28461	-3.28031	12159,12268,12870,13406,14067,16002,16012,23850,83453,94111,385643	Bmp4,C4b,Cp,Dmp1,F5,Igf2,Igfbp6,Pappa2,Chrdl1,Mepe,Kng2	11/119
7_Member	Reactome Gene Sets	R-MMU-8957275	Post-translational protein phosphorylation	-3.89044	-1.55043	12159,12268,12870,13406,14067,83453,94111,385643	Bmp4,C4b,Cp,Dmp1,F5,Chrdl1,Mepe,Kng2	8/113
8_Summary	GO Biological Processes	GO:0007088	regulation of mitotic nuclear division	-6.2479	-3.26709	12159,13874,14184,16002,18817,58994,66214,68612,107995,108907,108912,12428,12442,12532,14165,16571,20460,52679,54392,70218,72080,211651,233752,381318,544963,16842,21385,226419,108000,15364,18952,24050,268451,17349,66570	Bmp4,Ereg,Fgfr3,Igf2,Plk1,Smpd3,Rgcc,Ube2c,Cdc20,Nusap1,Cdca2,Ccna2,Ccnb2,Cdc25c,Fgf10,Kif4,Stil,E2f7,Ncapg,Kif18b,Sapcd2,Fancd2,Insc,Nsl1,Iqgap2,Lef1,Tbx2,Dyrk3,Cenpf,Hmga2,Septin4,Septin3,Rab11fip4,Mlf1,Cenpm	35/-
8_Member	GO Biological Processes	GO:0007088	regulation of mitotic nuclear division	-6.2479	-3.26709	12159,13874,14184,16002,18817,58994,66214,68612,107995,108907,108912	Bmp4,Ereg,Fgfr3,Igf2,Plk1,Smpd3,Rgcc,Ube2c,Cdc20,Nusap1,Cdca2	11/120
8_Member	GO Biological Processes	GO:0045840	positive regulation of mitotic nuclear division	-5.6521	-2.82389	13874,16002,58994,66214,68612,107995,108907	Ereg,Igf2,Smpd3,Rgcc,Ube2c,Cdc20,Nusap1	7/46
8_Member	GO Biological Processes	GO:1903047	mitotic cell cycle process	-5.50504	-2.75062	12428,12442,12532,14165,14184,16571,18817,20460,52679,54392,58994,66214,68612,70218,72080,107995,108907,211651,233752,381318,544963	Ccna2,Ccnb2,Cdc25c,Fgf10,Fgfr3,Kif4,Plk1,Stil,E2f7,Ncapg,Smpd3,Rgcc,Ube2c,Kif18b,Sapcd2,Cdc20,Nusap1,Fancd2,Insc,Nsl1,Iqgap2	21/497
8_Member	GO Biological Processes	GO:0090068	positive regulation of cell cycle process	-5.32417	-2.58312	12532,13874,14165,16002,16842,20460,21385,52679,54392,58994,66214,68612,107995,108907,226419	Cdc25c,Ereg,Fgf10,Igf2,Lef1,Stil,Tbx2,E2f7,Ncapg,Smpd3,Rgcc,Ube2c,Cdc20,Nusap1,Dyrk3	15/278
8_Member	GO Biological Processes	GO:0000278	mitotic cell cycle	-5.22211	-2.49402	12428,12442,12532,14165,14184,16571,18817,20460,52679,54392,58994,66214,68612,70218,72080,107995,108000,108907,211651,233752,381318,544963	Ccna2,Ccnb2,Cdc25c,Fgf10,Fgfr3,Kif4,Plk1,Stil,E2f7,Ncapg,Smpd3,Rgcc,Ube2c,Kif18b,Sapcd2,Cdc20,Cenpf,Nusap1,Fancd2,Insc,Nsl1,Iqgap2	22/561
8_Member	GO Biological Processes	GO:0051783	regulation of nuclear division	-5.18146	-2.48207	12159,13874,14184,16002,18817,58994,66214,68612,107995,108907,108912	Bmp4,Ereg,Fgfr3,Igf2,Plk1,Smpd3,Rgcc,Ube2c,Cdc20,Nusap1,Cdca2	11/154
8_Member	GO Biological Processes	GO:0051785	positive regulation of nuclear division	-4.5869	-1.9608	13874,16002,58994,66214,68612,107995,108907	Ereg,Igf2,Smpd3,Rgcc,Ube2c,Cdc20,Nusap1	7/66
8_Member	GO Biological Processes	GO:0051301	cell division	-4.23642	-1.73273	12428,12442,12532,15364,16842,18817,18952,24050,68612,70218,72080,107995,108907,108912,226419,233752,268451,381318,544963	Ccna2,Ccnb2,Cdc25c,Hmga2,Lef1,Plk1,Septin4,Septin3,Ube2c,Kif18b,Sapcd2,Cdc20,Nusap1,Cdca2,Dyrk3,Insc,Rab11fip4,Nsl1,Iqgap2	19/514
8_Member	GO Biological Processes	GO:0010564	regulation of cell cycle process	-4.1132	-1.65969	12159,12532,13874,14165,14184,15364,16002,16842,17349,18817,20460,21385,52679,54392,58994,66214,68612,107995,108000,108907,108912,211651,226419,268451	Bmp4,Cdc25c,Ereg,Fgf10,Fgfr3,Hmga2,Igf2,Lef1,Mlf1,Plk1,Stil,Tbx2,E2f7,Ncapg,Smpd3,Rgcc,Ube2c,Cdc20,Cenpf,Nusap1,Cdca2,Fancd2,Dyrk3,Rab11fip4	24/760
8_Member	GO Biological Processes	GO:0045787	positive regulation of cell cycle	-3.99311	-1.62061	12532,13874,14165,16002,16842,20460,21385,52679,54392,58994,66214,68612,107995,108907,226419	Cdc25c,Ereg,Fgf10,Igf2,Lef1,Stil,Tbx2,E2f7,Ncapg,Smpd3,Rgcc,Ube2c,Cdc20,Nusap1,Dyrk3	15/362
8_Member	GO Biological Processes	GO:1901989	positive regulation of cell cycle phase transition	-3.73452	-1.51205	12532,14165,20460,21385,66214,68612,107995,226419	Cdc25c,Fgf10,Stil,Tbx2,Rgcc,Ube2c,Cdc20,Dyrk3	8/119
8_Member	GO Biological Processes	GO:0140014	mitotic nuclear division	-3.56762	-1.40147	14184,18817,54392,58994,68612,70218,107995,108907,381318	Fgfr3,Plk1,Ncapg,Smpd3,Ube2c,Kif18b,Cdc20,Nusap1,Nsl1	9/159
8_Member	GO Biological Processes	GO:0007346	regulation of mitotic cell cycle	-3.23172	-1.19646	12159,12532,13874,14165,14184,16002,18817,20460,52679,58994,66214,68612,107995,108000,108907,108912,211651	Bmp4,Cdc25c,Ereg,Fgf10,Fgfr3,Igf2,Plk1,Stil,E2f7,Smpd3,Rgcc,Ube2c,Cdc20,Cenpf,Nusap1,Cdca2,Fancd2	17/520
8_Member	GO Biological Processes	GO:0098813	nuclear chromosome segregation	-2.95522	-1.01162	12442,16571,18817,54392,70218,107995,108000,108907,211651,381318	Ccnb2,Kif4,Plk1,Ncapg,Kif18b,Cdc20,Cenpf,Nusap1,Fancd2,Nsl1	10/233
8_Member	GO Biological Processes	GO:0000280	nuclear division	-2.88036	-0.955248	12442,13874,14184,18817,54392,58994,68612,70218,107995,108907,211651,381318	Ccnb2,Ereg,Fgfr3,Plk1,Ncapg,Smpd3,Ube2c,Kif18b,Cdc20,Nusap1,Fancd2,Nsl1	12/324
8_Member	GO Biological Processes	GO:0007059	chromosome segregation	-2.8132	-0.931649	12442,16571,18817,54392,66570,70218,107995,108000,108907,108912,211651,381318	Ccnb2,Kif4,Plk1,Ncapg,Cenpm,Kif18b,Cdc20,Cenpf,Nusap1,Cdca2,Fancd2,Nsl1	12/330
8_Member	GO Biological Processes	GO:1901992	positive regulation of mitotic cell cycle phase transition	-2.69645	-0.879356	12532,14165,20460,66214,68612,107995	Cdc25c,Fgf10,Stil,Rgcc,Ube2c,Cdc20	6/99
8_Member	GO Biological Processes	GO:0048285	organelle fission	-2.59162	-0.816347	12442,13874,14184,18817,54392,58994,68612,70218,107995,108907,211651,381318	Ccnb2,Ereg,Fgfr3,Plk1,Ncapg,Smpd3,Ube2c,Kif18b,Cdc20,Nusap1,Fancd2,Nsl1	12/351
8_Member	GO Biological Processes	GO:1901987	regulation of cell cycle phase transition	-2.1037	-0.510057	12532,14165,17349,18817,20460,21385,52679,66214,68612,107995,108000,211651,226419	Cdc25c,Fgf10,Mlf1,Plk1,Stil,Tbx2,E2f7,Rgcc,Ube2c,Cdc20,Cenpf,Fancd2,Dyrk3	13/456
8_Member	GO Biological Processes	GO:0000070	mitotic sister chromatid segregation	-2.07012	-0.48541	18817,54392,70218,107995,108907,381318	Plk1,Ncapg,Kif18b,Cdc20,Nusap1,Nsl1	6/133
8_Member	GO Biological Processes	GO:0045931	positive regulation of mitotic cell cycle	-2.05492	-0.475683	12532,14165,20460,66214,68612,107995	Cdc25c,Fgf10,Stil,Rgcc,Ube2c,Cdc20	6/134
8_Member	GO Biological Processes	GO:1902808	positive regulation of cell cycle G1/S phase transition	-2.01734	-0.457612	14165,20460,21385,66214	Fgf10,Stil,Tbx2,Rgcc	4/63
8_Member	GO Biological Processes	GO:0000819	sister chromatid segregation	-2.0102	-0.453034	18817,54392,70218,107995,108907,381318	Plk1,Ncapg,Kif18b,Cdc20,Nusap1,Nsl1	6/137
9_Summary	GO Biological Processes	GO:0060537	muscle tissue development	-5.81207	-2.95044	11606,12159,12818,13717,14725,18121,19662,20348,21385,21954,23892,23966,70417,107765,109620,213435,217082,231602,387161,110532,13003,17386,20460,381339,18053	Agt,Bmp4,Col14a1,Eln,Lrp2,Nog,Rbp4,Sema3c,Tbx2,Tnni3,Grem1,Tenm4,Megf10,Ankrd1,Dsp,Mylk3,Hlf,P2rx2,Mir143,Adarb1,Vcan,Mmp13,Stil,Tmem182,Ngfr	25/-
9_Member	GO Biological Processes	GO:0060537	muscle tissue development	-5.81207	-2.95044	11606,12159,12818,13717,14725,18121,19662,20348,21385,21954,23892,23966,70417,107765,109620,213435,217082,231602,387161	Agt,Bmp4,Col14a1,Eln,Lrp2,Nog,Rbp4,Sema3c,Tbx2,Tnni3,Grem1,Tenm4,Megf10,Ankrd1,Dsp,Mylk3,Hlf,P2rx2,Mir143	19/397
9_Member	GO Biological Processes	GO:0014706	striated muscle tissue development	-5.7676	-2.923	11606,12159,12818,14725,18121,19662,20348,21385,21954,23892,23966,107765,109620,213435	Agt,Bmp4,Col14a1,Lrp2,Nog,Rbp4,Sema3c,Tbx2,Tnni3,Grem1,Tenm4,Ankrd1,Dsp,Mylk3	14/223
9_Member	GO Biological Processes	GO:0048738	cardiac muscle tissue development	-5.17425	-2.48207	11606,12159,12818,14725,18121,19662,21385,21954,23892,23966,107765,109620,213435	Agt,Bmp4,Col14a1,Lrp2,Nog,Rbp4,Tbx2,Tnni3,Grem1,Tenm4,Ankrd1,Dsp,Mylk3	13/217
9_Member	GO Biological Processes	GO:0060415	muscle tissue morphogenesis	-3.81386	-1.52622	14725,18121,21954,107765,109620,110532,387161	Lrp2,Nog,Tnni3,Ankrd1,Dsp,Adarb1,Mir143	7/87
9_Member	GO Biological Processes	GO:0003223	ventricular compact myocardium morphogenesis	-3.74468	-1.51393	14725,18121,109620	Lrp2,Nog,Dsp	3/9
9_Member	GO Biological Processes	GO:0048644	muscle organ morphogenesis	-3.54796	-1.3956	14725,18121,21954,107765,109620,110532,387161	Lrp2,Nog,Tnni3,Ankrd1,Dsp,Adarb1,Mir143	7/96
9_Member	GO Biological Processes	GO:0003148	outflow tract septum morphogenesis	-3.3873	-1.29168	12159,14725,20348,21385	Bmp4,Lrp2,Sema3c,Tbx2	4/27
9_Member	GO Biological Processes	GO:0007507	heart development	-3.20639	-1.18737	11606,12159,12818,13003,13717,14725,17386,18121,19662,20348,20460,21385,21954,23892,23966,107765,109620,213435,387161	Agt,Bmp4,Col14a1,Vcan,Eln,Lrp2,Mmp13,Nog,Rbp4,Sema3c,Stil,Tbx2,Tnni3,Grem1,Tenm4,Ankrd1,Dsp,Mylk3,Mir143	19/620
9_Member	GO Biological Processes	GO:0003206	cardiac chamber morphogenesis	-3.00441	-1.0415	12159,14725,18121,19662,20348,21385,21954,109620	Bmp4,Lrp2,Nog,Rbp4,Sema3c,Tbx2,Tnni3,Dsp	8/153
9_Member	GO Biological Processes	GO:0003151	outflow tract morphogenesis	-2.98566	-1.03144	12159,13717,14725,18121,20348,21385	Bmp4,Eln,Lrp2,Nog,Sema3c,Tbx2	6/87
9_Member	GO Biological Processes	GO:0007517	muscle organ development	-2.85777	-0.951197	13717,14725,18121,21954,70417,107765,109620,110532,217082,231602,381339,387161	Eln,Lrp2,Nog,Tnni3,Megf10,Ankrd1,Dsp,Adarb1,Hlf,P2rx2,Tmem182,Mir143	12/326
9_Member	GO Biological Processes	GO:0003007	heart morphogenesis	-2.77678	-0.920875	12159,13717,14725,18121,19662,20348,20460,21385,21954,107765,109620	Bmp4,Eln,Lrp2,Nog,Rbp4,Sema3c,Stil,Tbx2,Tnni3,Ankrd1,Dsp	11/289
9_Member	GO Biological Processes	GO:0003229	ventricular cardiac muscle tissue development	-2.68975	-0.876518	12818,14725,18121,21954,109620	Col14a1,Lrp2,Nog,Tnni3,Dsp	5/68
9_Member	GO Biological Processes	GO:0055008	cardiac muscle tissue morphogenesis	-2.55424	-0.790212	14725,18121,21954,107765,109620	Lrp2,Nog,Tnni3,Ankrd1,Dsp	5/73
9_Member	GO Biological Processes	GO:0048844	artery morphogenesis	-2.4295	-0.718931	12159,14725,18121,21385,387161	Bmp4,Lrp2,Nog,Tbx2,Mir143	5/78
9_Member	GO Biological Processes	GO:0060840	artery development	-2.31778	-0.648164	12159,14725,18053,18121,21385,387161	Bmp4,Lrp2,Ngfr,Nog,Tbx2,Mir143	6/118
9_Member	GO Biological Processes	GO:0003208	cardiac ventricle morphogenesis	-2.31415	-0.645641	14725,18121,20348,21954,109620	Lrp2,Nog,Sema3c,Tnni3,Dsp	5/83
9_Member	GO Biological Processes	GO:0003205	cardiac chamber development	-2.27057	-0.617187	12159,14725,18121,19662,20348,21385,21954,109620	Bmp4,Lrp2,Nog,Rbp4,Sema3c,Tbx2,Tnni3,Dsp	8/201
9_Member	GO Biological Processes	GO:0060411	cardiac septum morphogenesis	-2.27038	-0.617187	12159,14725,18121,20348,21385	Bmp4,Lrp2,Nog,Sema3c,Tbx2	5/85
9_Member	GO Biological Processes	GO:0055010	ventricular cardiac muscle tissue morphogenesis	-2.19628	-0.563055	14725,18121,21954,109620	Lrp2,Nog,Tnni3,Dsp	4/56
10_Summary	GO Biological Processes	GO:0007267	cell-cell signaling	-5.60069	-2.80886	11606,12064,12159,12768,13874,14165,14184,14621,15364,16526,18667,19225,23892,54195,58994,60596,63993,64051,67792,78896,83453,108013,110532,208098,211612,231602,11931,16590,19142,74190,110058,110893,236643,246049,320707	Agt,Bdnf,Bmp4,Ccr1,Ereg,Fgf10,Fgfr3,Gjb4,Hmga2,Kcnk2,Pgr,Ptgs2,Grem1,Gucy1b1,Smpd3,Gucy1a1,Slc5a7,Sv2a,Rgs8,Ecrg4,Chrdl1,Celf4,Adarb1,Panx3,Ptchd1,P2rx2,Atp1b1,Kit,Prss12,Exoc3l4,Syt17,Slc8a3,Sytl5,Slc36a2,Atp2b3	35/-
10_Member	GO Biological Processes	GO:0007267	cell-cell signaling	-5.60069	-2.80886	11606,12064,12159,12768,13874,14165,14184,14621,15364,16526,18667,19225,23892,54195,58994,60596,63993,64051,67792,78896,83453,108013,110532,208098,211612,231602	Agt,Bdnf,Bmp4,Ccr1,Ereg,Fgf10,Fgfr3,Gjb4,Hmga2,Kcnk2,Pgr,Ptgs2,Grem1,Gucy1b1,Smpd3,Gucy1a1,Slc5a7,Sv2a,Rgs8,Ecrg4,Chrdl1,Celf4,Adarb1,Panx3,Ptchd1,P2rx2	26/704
10_Member	GO Biological Processes	GO:0140352	export from cell	-3.15802	-1.16279	11606,11931,12064,12768,14165,16590,19142,19225,58994,64051,74190,78896,110058,110893,236643,246049,320707	Agt,Atp1b1,Bdnf,Ccr1,Fgf10,Kit,Prss12,Ptgs2,Smpd3,Sv2a,Exoc3l4,Ecrg4,Syt17,Slc8a3,Sytl5,Slc36a2,Atp2b3	17/528
10_Member	GO Biological Processes	GO:0032940	secretion by cell	-2.07375	-0.48541	11606,12064,12768,14165,16590,19142,19225,58994,64051,74190,78896,110058,236643	Agt,Bdnf,Ccr1,Fgf10,Kit,Prss12,Ptgs2,Smpd3,Sv2a,Exoc3l4,Ecrg4,Syt17,Sytl5	13/460
11_Summary	GO Biological Processes	GO:0061061	muscle structure development	-5.17344	-2.48207	11606,12159,12628,13717,14165,14725,16002,18121,18811,21385,21954,23892,70417,107765,109620,110532,213435,217082,231602,235130,381339,387161,23966	Agt,Bmp4,Cfh,Eln,Fgf10,Lrp2,Igf2,Nog,Prl2c2,Tbx2,Tnni3,Grem1,Megf10,Ankrd1,Dsp,Adarb1,Mylk3,Hlf,P2rx2,Adamts15,Tmem182,Mir143,Tenm4	23/-
11_Member	GO Biological Processes	GO:0061061	muscle structure development	-5.17344	-2.48207	11606,12159,12628,13717,14165,14725,16002,18121,18811,21385,21954,23892,70417,107765,109620,110532,213435,217082,231602,235130,381339,387161	Agt,Bmp4,Cfh,Eln,Fgf10,Lrp2,Igf2,Nog,Prl2c2,Tbx2,Tnni3,Grem1,Megf10,Ankrd1,Dsp,Adarb1,Mylk3,Hlf,P2rx2,Adamts15,Tmem182,Mir143	22/565
11_Member	GO Biological Processes	GO:0042692	muscle cell differentiation	-3.28792	-1.2333	11606,12159,12628,14165,16002,21385,23892,70417,213435,231602,235130,381339,387161	Agt,Bmp4,Cfh,Fgf10,Igf2,Tbx2,Grem1,Megf10,Mylk3,P2rx2,Adamts15,Tmem182,Mir143	13/333
11_Member	GO Biological Processes	GO:0045445	myoblast differentiation	-2.612	-0.828168	18811,21385,23892,70417	Prl2c2,Tbx2,Grem1,Megf10	4/43
11_Member	GO Biological Processes	GO:0035051	cardiocyte differentiation	-2.38477	-0.693398	11606,12159,21385,23892,23966,213435,387161	Agt,Bmp4,Tbx2,Grem1,Tenm4,Mylk3,Mir143	7/152
12_Summary	GO Biological Processes	GO:0090288	negative regulation of cellular response to growth factor stimulus	-4.90745	-2.23894	11606,13179,14725,18053,18121,23892,23893,83453,260299,12159,14165,12628,21385,387161,13607,14184,15364,16842,18667,19662,56847,58994,233752,11450,12064,13809,13874,14089,16590,75745,329941,13003,67937,108000,228357,22341,72080,12904,20348,18812,18952,20460,72780,207742,218581	Agt,Dcn,Lrp2,Ngfr,Nog,Grem1,Grem2,Chrdl1,Cadm4,Bmp4,Fgf10,Cfh,Tbx2,Mir143,Eda,Fgfr3,Hmga2,Lef1,Pgr,Rbp4,Aldh1a3,Smpd3,Insc,Adipoq,Bdnf,Enpep,Ereg,Fap,Kit,Rian,Col8a2,Vcan,Tmem59l,Cenpf,Lrp4,Vegfc,Sapcd2,Crabp2,Sema3c,Prl2c3,Septin4,Stil,Rspo3,Rnf43,Depdc1b	45/-
12_Member	GO Biological Processes	GO:0090288	negative regulation of cellular response to growth factor stimulus	-4.90745	-2.23894	11606,13179,14725,18053,18121,23892,23893,83453,260299	Agt,Dcn,Lrp2,Ngfr,Nog,Grem1,Grem2,Chrdl1,Cadm4	9/107
12_Member	GO Biological Processes	GO:0060513	prostatic bud formation	-4.65191	-2.01559	12159,14165,18121	Bmp4,Fgf10,Nog	3/5
12_Member	GO Biological Processes	GO:0051145	smooth muscle cell differentiation	-4.07407	-1.65457	11606,12159,12628,14165,21385,387161	Agt,Bmp4,Cfh,Fgf10,Tbx2,Mir143	6/55
12_Member	GO Biological Processes	GO:0060541	respiratory system development	-4.06534	-1.65457	12159,13607,14165,14184,15364,16842,18121,18667,19662,21385,56847,58994,233752	Bmp4,Eda,Fgf10,Fgfr3,Hmga2,Lef1,Nog,Pgr,Rbp4,Tbx2,Aldh1a3,Smpd3,Insc	13/277
12_Member	GO Biological Processes	GO:0090183	regulation of kidney development	-3.98255	-1.62061	11450,11606,12159,18121,23892	Adipoq,Agt,Bmp4,Nog,Grem1	5/36
12_Member	GO Biological Processes	GO:1900120	regulation of receptor binding	-3.82747	-1.52694	11450,12064,18121,23893	Adipoq,Bdnf,Nog,Grem2	4/21
12_Member	GO Biological Processes	GO:0050673	epithelial cell proliferation	-3.79588	-1.51858	12159,13809,13874,14089,14165,14184,16590,18121,21385,75745,329941	Bmp4,Enpep,Ereg,Fap,Fgf10,Fgfr3,Kit,Nog,Tbx2,Rian,Col8a2	11/218
12_Member	GO Biological Processes	GO:0001935	endothelial cell proliferation	-3.75934	-1.51393	12159,13809,14165,14184,329941	Bmp4,Enpep,Fgf10,Fgfr3,Col8a2	5/40
12_Member	GO Biological Processes	GO:0060592	mammary gland formation	-3.74468	-1.51393	12159,14165,21385	Bmp4,Fgf10,Tbx2	3/9
12_Member	GO Biological Processes	GO:0072001	renal system development	-3.70896	-1.49718	11606,12064,12159,12628,13003,13809,14165,14725,18121,19662,23892,67937,108000,228357	Agt,Bdnf,Bmp4,Cfh,Vcan,Enpep,Fgf10,Lrp2,Nog,Rbp4,Grem1,Tmem59l,Cenpf,Lrp4	14/342
12_Member	GO Biological Processes	GO:0090190	positive regulation of branching involved in ureteric bud morphogenesis	-3.66637	-1.4675	11606,12159,18121,23892	Agt,Bmp4,Nog,Grem1	4/23
12_Member	GO Biological Processes	GO:0001657	ureteric bud development	-3.60438	-1.42035	11606,12064,12159,13003,18121,23892,67937	Agt,Bdnf,Bmp4,Vcan,Nog,Grem1,Tmem59l	7/94
12_Member	GO Biological Processes	GO:0060572	morphogenesis of an epithelial bud	-3.59404	-1.41849	12159,14165,18121	Bmp4,Fgf10,Nog	3/10
12_Member	GO Biological Processes	GO:0060601	lateral sprouting from an epithelium	-3.59404	-1.41849	12159,14165,18121	Bmp4,Fgf10,Nog	3/10
12_Member	GO Biological Processes	GO:0090189	regulation of branching involved in ureteric bud morphogenesis	-3.52048	-1.37486	11606,12159,18121,23892	Agt,Bmp4,Nog,Grem1	4/25
12_Member	GO Biological Processes	GO:0072163	mesonephric epithelium development	-3.49294	-1.35722	11606,12064,12159,13003,18121,23892,67937	Agt,Bdnf,Bmp4,Vcan,Nog,Grem1,Tmem59l	7/98
12_Member	GO Biological Processes	GO:0072164	mesonephric tubule development	-3.49294	-1.35722	11606,12064,12159,13003,18121,23892,67937	Agt,Bdnf,Bmp4,Vcan,Nog,Grem1,Tmem59l	7/98
12_Member	WikiPathways	WP2067	Heart development	-3.42443	-1.31408	12159,14165,21385,22341,387161	Bmp4,Fgf10,Tbx2,Vegfc,Mir143	5/47
12_Member	GO Biological Processes	GO:0001823	mesonephros development	-3.41292	-1.30564	11606,12064,12159,13003,18121,23892,67937	Agt,Bdnf,Bmp4,Vcan,Nog,Grem1,Tmem59l	7/101
12_Member	GO Biological Processes	GO:1905330	regulation of morphogenesis of an epithelium	-3.39127	-1.29168	11606,12159,14165,18121,21385,23892	Agt,Bmp4,Fgf10,Nog,Tbx2,Grem1	6/73
12_Member	GO Biological Processes	GO:0001822	kidney development	-3.37475	-1.28544	11606,12064,12159,12628,13003,13809,14165,14725,18121,23892,67937,108000,228357	Agt,Bdnf,Bmp4,Cfh,Vcan,Enpep,Fgf10,Lrp2,Nog,Grem1,Tmem59l,Cenpf,Lrp4	13/326
12_Member	GO Biological Processes	GO:2000027	regulation of animal organ morphogenesis	-3.18929	-1.17426	11606,12159,14165,18053,18121,23892,72080	Agt,Bmp4,Fgf10,Ngfr,Nog,Grem1,Sapcd2	7/110
12_Member	GO Biological Processes	GO:0060428	lung epithelium development	-3.18034	-1.17426	12159,14165,14184,15364,233752	Bmp4,Fgf10,Fgfr3,Hmga2,Insc	5/53
12_Member	GO Biological Processes	GO:0035107	appendage morphogenesis	-3.15754	-1.16279	12159,12904,14165,16842,18121,20348,21385,23892,228357	Bmp4,Crabp2,Fgf10,Lef1,Nog,Sema3c,Tbx2,Grem1,Lrp4	9/181
12_Member	GO Biological Processes	GO:0035108	limb morphogenesis	-3.15754	-1.16279	12159,12904,14165,16842,18121,20348,21385,23892,228357	Bmp4,Crabp2,Fgf10,Lef1,Nog,Sema3c,Tbx2,Grem1,Lrp4	9/181
12_Member	GO Biological Processes	GO:0030947	regulation of vascular endothelial growth factor receptor signaling pathway	-3.04662	-1.07261	12159,14165,22341,260299	Bmp4,Fgf10,Vegfc,Cadm4	4/33
12_Member	GO Biological Processes	GO:0060441	epithelial tube branching involved in lung morphogenesis	-2.99675	-1.04005	12159,14165,15364,21385	Bmp4,Fgf10,Hmga2,Tbx2	4/34
12_Member	GO Biological Processes	GO:0030514	negative regulation of BMP signaling pathway	-2.96654	-1.02083	14725,18121,23892,23893,83453	Lrp2,Nog,Grem1,Grem2,Chrdl1	5/59
12_Member	GO Biological Processes	GO:0008543	fibroblast growth factor receptor signaling pathway	-2.93339	-1.0022	14165,14184,18053,18121,21385	Fgf10,Fgfr3,Ngfr,Nog,Tbx2	5/60
12_Member	GO Biological Processes	GO:0060675	ureteric bud morphogenesis	-2.93339	-1.0022	11606,12159,18121,23892,67937	Agt,Bmp4,Nog,Grem1,Tmem59l	5/60
12_Member	GO Biological Processes	GO:0090287	regulation of cellular response to growth factor stimulus	-2.86904	-0.953834	11606,12159,13179,14165,14725,18053,18121,22341,23892,23893,83453,260299	Agt,Bmp4,Dcn,Fgf10,Lrp2,Ngfr,Nog,Vegfc,Grem1,Grem2,Chrdl1,Cadm4	12/325
12_Member	GO Biological Processes	GO:2000648	positive regulation of stem cell proliferation	-2.83774	-0.943655	12159,14165,15364,18812,22341	Bmp4,Fgf10,Hmga2,Prl2c3,Vegfc	5/63
12_Member	GO Biological Processes	GO:0022612	gland morphogenesis	-2.823	-0.934496	12159,13607,14165,18121,18667,20348,21385	Bmp4,Eda,Fgf10,Nog,Pgr,Sema3c,Tbx2	7/127
12_Member	GO Biological Processes	GO:0072171	mesonephric tubule morphogenesis	-2.80705	-0.931649	11606,12159,18121,23892,67937	Agt,Bmp4,Nog,Grem1,Tmem59l	5/64
12_Member	GO Biological Processes	GO:0030324	lung development	-2.80561	-0.931649	12159,14165,14184,15364,18121,18667,19662,21385,58994,233752	Bmp4,Fgf10,Fgfr3,Hmga2,Nog,Pgr,Rbp4,Tbx2,Smpd3,Insc	10/244
12_Member	GO Biological Processes	GO:0030323	respiratory tube development	-2.76643	-0.915423	12159,14165,14184,15364,18121,18667,19662,21385,58994,233752	Bmp4,Fgf10,Fgfr3,Hmga2,Nog,Pgr,Rbp4,Tbx2,Smpd3,Insc	10/247
12_Member	GO Biological Processes	GO:0060425	lung morphogenesis	-2.74734	-0.906069	12159,14165,15364,18121,21385	Bmp4,Fgf10,Hmga2,Nog,Tbx2	5/66
12_Member	GO Biological Processes	GO:0060688	regulation of morphogenesis of a branching structure	-2.74734	-0.906069	11606,12159,14165,18121,23892	Agt,Bmp4,Fgf10,Nog,Grem1	5/66
12_Member	GO Biological Processes	GO:0060993	kidney morphogenesis	-2.74156	-0.901946	11606,12159,14165,18121,23892,67937	Agt,Bmp4,Fgf10,Nog,Grem1,Tmem59l	6/97
12_Member	GO Biological Processes	GO:1905332	positive regulation of morphogenesis of an epithelium	-2.72904	-0.898491	11606,12159,18121,23892	Agt,Bmp4,Nog,Grem1	4/40
12_Member	GO Biological Processes	GO:0010092	specification of animal organ identity	-2.72509	-0.898491	12159,14165,14725	Bmp4,Fgf10,Lrp2	3/19
12_Member	GO Biological Processes	GO:0048736	appendage development	-2.62466	-0.834908	12159,12904,14165,16842,18121,20348,21385,23892,228357	Bmp4,Crabp2,Fgf10,Lef1,Nog,Sema3c,Tbx2,Grem1,Lrp4	9/216
12_Member	GO Biological Processes	GO:0060173	limb development	-2.62466	-0.834908	12159,12904,14165,16842,18121,20348,21385,23892,228357	Bmp4,Crabp2,Fgf10,Lef1,Nog,Sema3c,Tbx2,Grem1,Lrp4	9/216
12_Member	GO Biological Processes	GO:0048645	animal organ formation	-2.612	-0.828168	12159,14165,14725,18121	Bmp4,Fgf10,Lrp2,Nog	4/43
12_Member	GO Biological Processes	GO:0048286	lung alveolus development	-2.58043	-0.807997	12159,14165,14184,18667,58994	Bmp4,Fgf10,Fgfr3,Pgr,Smpd3	5/72
12_Member	GO Biological Processes	GO:0030510	regulation of BMP signaling pathway	-2.54705	-0.787164	12159,14725,18121,23892,23893,83453	Bmp4,Lrp2,Nog,Grem1,Grem2,Chrdl1	6/106
12_Member	GO Biological Processes	GO:0072091	regulation of stem cell proliferation	-2.54705	-0.787164	12159,14165,15364,18812,18952,22341	Bmp4,Fgf10,Hmga2,Prl2c3,Septin4,Vegfc	6/106
12_Member	GO Biological Processes	GO:0072006	nephron development	-2.53099	-0.778109	11606,12159,12628,13809,18121,23892,67937	Agt,Bmp4,Cfh,Enpep,Nog,Grem1,Tmem59l	7/143
12_Member	GO Biological Processes	GO:0016331	morphogenesis of embryonic epithelium	-2.5152	-0.767806	12159,14165,14725,18121,20460,22341,23892,56847	Bmp4,Fgf10,Lrp2,Nog,Stil,Vegfc,Grem1,Aldh1a3	8/183
12_Member	GO Biological Processes	GO:0072073	kidney epithelium development	-2.51416	-0.767806	11606,12064,12159,13003,18121,23892,67937	Agt,Bdnf,Bmp4,Vcan,Nog,Grem1,Tmem59l	7/144
12_Member	GO Biological Processes	GO:0072078	nephron tubule morphogenesis	-2.50313	-0.765534	11606,12159,18121,23892,67937	Agt,Bmp4,Nog,Grem1,Tmem59l	5/75
12_Member	GO Biological Processes	GO:0030326	embryonic limb morphogenesis	-2.49747	-0.765534	12159,12904,16842,18121,21385,23892,228357	Bmp4,Crabp2,Lef1,Nog,Tbx2,Grem1,Lrp4	7/145
12_Member	GO Biological Processes	GO:0035113	embryonic appendage morphogenesis	-2.49747	-0.765534	12159,12904,16842,18121,21385,23892,228357	Bmp4,Crabp2,Lef1,Nog,Tbx2,Grem1,Lrp4	7/145
12_Member	GO Biological Processes	GO:0060571	morphogenesis of an epithelial fold	-2.4801	-0.756445	12159,14165,18121	Bmp4,Fgf10,Nog	3/23
12_Member	GO Biological Processes	GO:0044344	cellular response to fibroblast growth factor stimulus	-2.4782	-0.756445	14165,14184,18053,18121,21385	Fgf10,Fgfr3,Ngfr,Nog,Tbx2	5/76
12_Member	GO Biological Processes	GO:0072088	nephron epithelium morphogenesis	-2.45365	-0.736909	11606,12159,18121,23892,67937	Agt,Bmp4,Nog,Grem1,Tmem59l	5/77
12_Member	GO Biological Processes	GO:0071774	response to fibroblast growth factor	-2.40572	-0.702448	14165,14184,18053,18121,21385	Fgf10,Fgfr3,Ngfr,Nog,Tbx2	5/79
12_Member	GO Biological Processes	GO:0072028	nephron morphogenesis	-2.40572	-0.702448	11606,12159,18121,23892,67937	Agt,Bmp4,Nog,Grem1,Tmem59l	5/79
12_Member	GO Biological Processes	GO:0030111	regulation of Wnt signaling pathway	-2.38592	-0.693398	13607,14165,14184,15364,16842,18121,23892,72780,207742,218581,228357	Eda,Fgf10,Fgfr3,Hmga2,Lef1,Nog,Grem1,Rspo3,Rnf43,Depdc1b,Lrp4	11/325
12_Member	GO Biological Processes	GO:0061333	renal tubule morphogenesis	-2.35924	-0.674855	11606,12159,18121,23892,67937	Agt,Bmp4,Nog,Grem1,Tmem59l	5/81
12_Member	GO Biological Processes	GO:0009880	embryonic pattern specification	-2.2921	-0.633503	12159,14165,18121,20460,83453	Bmp4,Fgf10,Nog,Stil,Chrdl1	5/84
12_Member	GO Biological Processes	GO:0060740	prostate gland epithelium morphogenesis	-2.19082	-0.56168	12159,14165,18121	Bmp4,Fgf10,Nog	3/29
12_Member	GO Biological Processes	GO:0072080	nephron tubule development	-2.18654	-0.558415	11606,12159,18121,23892,67937	Agt,Bmp4,Nog,Grem1,Tmem59l	5/89
12_Member	GO Biological Processes	GO:0060512	prostate gland morphogenesis	-2.14927	-0.535119	12159,14165,18121	Bmp4,Fgf10,Nog	3/30
12_Member	Reactome Gene Sets	R-MMU-201451	Signaling by BMP	-2.14927	-0.535119	18121,23893,83453	Nog,Grem2,Chrdl1	3/30
12_Member	GO Biological Processes	GO:0060443	mammary gland morphogenesis	-2.11648	-0.513969	12159,14165,18667,21385	Bmp4,Fgf10,Pgr,Tbx2	4/59
12_Member	GO Biological Processes	GO:0061326	renal tubule development	-2.0506	-0.472267	11606,12159,18121,23892,67937	Agt,Bmp4,Nog,Grem1,Tmem59l	5/96
12_Member	GO Biological Processes	GO:0061037	negative regulation of cartilage development	-2.03351	-0.467231	12159,18121,23892	Bmp4,Nog,Grem1	3/33
12_Member	GO Biological Processes	GO:0009953	dorsal/ventral pattern formation	-2.0322	-0.467231	12159,18121,23892,23893,228357	Bmp4,Nog,Grem1,Grem2,Lrp4	5/97
12_Member	GO Biological Processes	GO:0035148	tube formation	-2.02011	-0.457766	12159,13607,14165,14725,18121,20460,23892	Bmp4,Eda,Fgf10,Lrp2,Nog,Stil,Grem1	7/178
13_Summary	GO Biological Processes	GO:0046660	female sex differentiation	-4.7075	-2.04999	11606,12159,12841,13874,14165,14725,16590,16876,18667,19662,15364,16336,18121,21414,107869,12064,16002,70417,213435,19242,12442,18817	Agt,Bmp4,Col9a3,Ereg,Fgf10,Lrp2,Kit,Lhx9,Pgr,Rbp4,Hmga2,Insl3,Nog,Tcf7,Cth,Bdnf,Igf2,Megf10,Mylk3,Ptn,Ccnb2,Plk1	22/-
13_Member	GO Biological Processes	GO:0046660	female sex differentiation	-4.7075	-2.04999	11606,12159,12841,13874,14165,14725,16590,16876,18667,19662	Agt,Bmp4,Col9a3,Ereg,Fgf10,Lrp2,Kit,Lhx9,Pgr,Rbp4	10/142
13_Member	GO Biological Processes	GO:0048608	reproductive structure development	-3.88329	-1.55043	11606,12159,12841,13874,14165,14725,15364,16336,16590,16876,18121,18667,19662,21414	Agt,Bmp4,Col9a3,Ereg,Fgf10,Lrp2,Hmga2,Insl3,Kit,Lhx9,Nog,Pgr,Rbp4,Tcf7	14/329
13_Member	GO Biological Processes	GO:0061458	reproductive system development	-3.82864	-1.52694	11606,12159,12841,13874,14165,14725,15364,16336,16590,16876,18121,18667,19662,21414	Agt,Bmp4,Col9a3,Ereg,Fgf10,Lrp2,Hmga2,Insl3,Kit,Lhx9,Nog,Pgr,Rbp4,Tcf7	14/333
13_Member	GO Biological Processes	GO:0007548	sex differentiation	-3.42556	-1.31408	11606,12159,12841,13874,14165,14725,15364,16336,16590,16876,18667,19662,21414	Agt,Bmp4,Col9a3,Ereg,Fgf10,Lrp2,Hmga2,Insl3,Kit,Lhx9,Pgr,Rbp4,Tcf7	13/322
13_Member	GO Biological Processes	GO:0008406	gonad development	-3.34619	-1.26846	11606,12159,12841,13874,14725,15364,16336,16590,16876,18667,19662	Agt,Bmp4,Col9a3,Ereg,Lrp2,Hmga2,Insl3,Kit,Lhx9,Pgr,Rbp4	11/246
13_Member	GO Biological Processes	GO:0045137	development of primary sexual characteristics	-3.28757	-1.2333	11606,12159,12841,13874,14725,15364,16336,16590,16876,18667,19662	Agt,Bmp4,Col9a3,Ereg,Lrp2,Hmga2,Insl3,Kit,Lhx9,Pgr,Rbp4	11/250
13_Member	GO Biological Processes	GO:0008585	female gonad development	-3.21301	-1.18897	11606,12159,12841,13874,16590,16876,18667	Agt,Bmp4,Col9a3,Ereg,Kit,Lhx9,Pgr	7/109
13_Member	GO Biological Processes	GO:0046545	development of primary female sexual characteristics	-3.14265	-1.15492	11606,12159,12841,13874,16590,16876,18667	Agt,Bmp4,Col9a3,Ereg,Kit,Lhx9,Pgr	7/112
13_Member	GO Biological Processes	GO:0051150	regulation of smooth muscle cell differentiation	-2.81283	-0.931649	12159,13874,16590,107869	Bmp4,Ereg,Kit,Cth	4/38
13_Member	GO Biological Processes	GO:0030728	ovulation	-2.79549	-0.931336	11606,13874,18667	Agt,Ereg,Pgr	3/18
13_Member	GO Biological Processes	GO:0051147	regulation of muscle cell differentiation	-2.76169	-0.915423	12064,12159,13874,16002,16590,70417,107869,213435	Bdnf,Bmp4,Ereg,Igf2,Kit,Megf10,Cth,Mylk3	8/167
13_Member	GO Biological Processes	GO:0042698	ovulation cycle	-2.06593	-0.484883	11606,13874,18667,19242	Agt,Ereg,Pgr,Ptn	4/61
13_Member	GO Biological Processes	GO:0007292	female gamete generation	-2.05837	-0.478224	11606,12442,13874,16336,18667,18817,19242	Agt,Ccnb2,Ereg,Insl3,Pgr,Plk1,Ptn	7/175
14_Summary	GO Biological Processes	GO:1901342	regulation of vasculature development	-4.66297	-2.01618	11606,12274,13179,14461,15364,16002,18053,18811,19223,19242,20315,20349,22341,23892,66214,11596,12159,14165,16336,19225,11450,16847,17386,17470,18812,18952,19662,58994,64051,78896,107765,231602,327814	Agt,C6,Dcn,Gata2,Hmga2,Igf2,Ngfr,Prl2c2,Ptgis,Ptn,Cxcl12,Sema3e,Vegfc,Grem1,Rgcc,Ager,Bmp4,Fgf10,Insl3,Ptgs2,Adipoq,Lepr,Mmp13,Cd200,Prl2c3,Septin4,Rbp4,Smpd3,Sv2a,Ecrg4,Ankrd1,P2rx2,Ppfia2	33/-
14_Member	GO Biological Processes	GO:1901342	regulation of vasculature development	-4.66297	-2.01618	11606,12274,13179,14461,15364,16002,18053,18811,19223,19242,20315,20349,22341,23892,66214	Agt,C6,Dcn,Gata2,Hmga2,Igf2,Ngfr,Prl2c2,Ptgis,Ptn,Cxcl12,Sema3e,Vegfc,Grem1,Rgcc	15/316
14_Member	GO Biological Processes	GO:0045765	regulation of angiogenesis	-4.17103	-1.69679	11606,12274,13179,14461,15364,16002,18053,18811,19223,19242,20349,22341,23892,66214	Agt,C6,Dcn,Gata2,Hmga2,Igf2,Ngfr,Prl2c2,Ptgis,Ptn,Sema3e,Vegfc,Grem1,Rgcc	14/309
14_Member	GO Biological Processes	GO:0010632	regulation of epithelial cell migration	-3.86992	-1.54485	11596,11606,12159,13179,14165,14461,16002,16336,18811,19225,22341,66214	Ager,Agt,Bmp4,Dcn,Fgf10,Gata2,Igf2,Insl3,Prl2c2,Ptgs2,Vegfc,Rgcc	12/251
14_Member	GO Biological Processes	GO:0010594	regulation of endothelial cell migration	-3.85734	-1.53729	11596,11606,12159,13179,14461,16002,18811,19225,22341,66214	Ager,Agt,Bmp4,Dcn,Gata2,Igf2,Prl2c2,Ptgs2,Vegfc,Rgcc	10/179
14_Member	GO Biological Processes	GO:0010634	positive regulation of epithelial cell migration	-3.46825	-1.34137	11606,12159,14165,14461,16002,16336,18811,19225,22341	Agt,Bmp4,Fgf10,Gata2,Igf2,Insl3,Prl2c2,Ptgs2,Vegfc	9/164
14_Member	GO Biological Processes	GO:0010595	positive regulation of endothelial cell migration	-3.14265	-1.15492	11606,12159,14461,16002,18811,19225,22341	Agt,Bmp4,Gata2,Igf2,Prl2c2,Ptgs2,Vegfc	7/112
14_Member	GO Biological Processes	GO:1904018	positive regulation of vasculature development	-3.08993	-1.11366	12274,14461,15364,16002,18811,19223,20315,22341,23892	C6,Gata2,Hmga2,Igf2,Prl2c2,Ptgis,Cxcl12,Vegfc,Grem1	9/185
14_Member	GO Biological Processes	GO:0043536	positive regulation of blood vessel endothelial cell migration	-2.93339	-1.0022	14461,16002,18811,19225,22341	Gata2,Igf2,Prl2c2,Ptgs2,Vegfc	5/60
14_Member	GO Biological Processes	GO:0051046	regulation of secretion	-2.84478	-0.943655	11450,11606,14165,14461,15364,16847,17386,17470,18811,18812,18952,19662,20315,22341,58994,64051,66214,78896,107765,231602,327814	Adipoq,Agt,Fgf10,Gata2,Hmga2,Lepr,Mmp13,Cd200,Prl2c2,Prl2c3,Septin4,Rbp4,Cxcl12,Vegfc,Smpd3,Sv2a,Rgcc,Ecrg4,Ankrd1,P2rx2,Ppfia2	21/770
14_Member	GO Biological Processes	GO:0043535	regulation of blood vessel endothelial cell migration	-2.71886	-0.895454	14461,16002,18811,19225,22341,66214	Gata2,Igf2,Prl2c2,Ptgs2,Vegfc,Rgcc	6/98
14_Member	GO Biological Processes	GO:0045766	positive regulation of angiogenesis	-2.52975	-0.778109	12274,14461,15364,16002,18811,19223,22341,23892	C6,Gata2,Hmga2,Igf2,Prl2c2,Ptgis,Vegfc,Grem1	8/182
14_Member	GO Biological Processes	GO:0051047	positive regulation of secretion	-2.23598	-0.592252	11606,14461,16847,17386,18811,18812,19662,20315,22341,58994,66214,78896,107765	Agt,Gata2,Lepr,Mmp13,Prl2c2,Prl2c3,Rbp4,Cxcl12,Vegfc,Smpd3,Rgcc,Ecrg4,Ankrd1	13/439
15_Summary	GO Biological Processes	GO:0090596	sensory organ morphogenesis	-4.5527	-1.94634	11830,12159,12628,14165,14184,14461,18121,19242,19662,21385,22295,56847,73750,237979,329941,12904,14725,15364,16002,16842,20460,21414,22341,23892,23893,23966,72780,228357,16590,52679,12064,83453	Aqp5,Bmp4,Cfh,Fgf10,Fgfr3,Gata2,Nog,Ptn,Rbp4,Tbx2,Cdh23,Aldh1a3,Whrn,Sdk2,Col8a2,Crabp2,Lrp2,Hmga2,Igf2,Lef1,Stil,Tcf7,Vegfc,Grem1,Grem2,Tenm4,Rspo3,Lrp4,Kit,E2f7,Bdnf,Chrdl1	32/-
15_Member	GO Biological Processes	GO:0090596	sensory organ morphogenesis	-4.5527	-1.94634	11830,12159,12628,14165,14184,14461,18121,19242,19662,21385,22295,56847,73750,237979,329941	Aqp5,Bmp4,Cfh,Fgf10,Fgfr3,Gata2,Nog,Ptn,Rbp4,Tbx2,Cdh23,Aldh1a3,Whrn,Sdk2,Col8a2	15/323
15_Member	GO Biological Processes	GO:0048598	embryonic morphogenesis	-4.25641	-1.7372	12159,12904,14165,14461,14725,15364,16002,16842,18121,19662,20460,21385,21414,22295,22341,23892,23893,23966,56847,72780,73750,228357	Bmp4,Crabp2,Fgf10,Gata2,Lrp2,Hmga2,Igf2,Lef1,Nog,Rbp4,Stil,Tbx2,Tcf7,Cdh23,Vegfc,Grem1,Grem2,Tenm4,Aldh1a3,Rspo3,Whrn,Lrp4	22/649
15_Member	GO Biological Processes	GO:0048593	camera-type eye morphogenesis	-4.19515	-1.69901	11830,12159,12628,14184,19242,19662,21385,56847,237979,329941	Aqp5,Bmp4,Cfh,Fgfr3,Ptn,Rbp4,Tbx2,Aldh1a3,Sdk2,Col8a2	10/163
15_Member	GO Biological Processes	GO:0048592	eye morphogenesis	-3.68382	-1.47732	11830,12159,12628,14184,19242,19662,21385,56847,237979,329941	Aqp5,Bmp4,Cfh,Fgfr3,Ptn,Rbp4,Tbx2,Aldh1a3,Sdk2,Col8a2	10/188
15_Member	GO Biological Processes	GO:0048568	embryonic organ development	-2.6844	-0.873538	12159,14165,14461,16002,16590,16842,18121,19662,20460,21385,21414,22295,52679,56847,72780,73750	Bmp4,Fgf10,Gata2,Igf2,Kit,Lef1,Nog,Rbp4,Stil,Tbx2,Tcf7,Cdh23,E2f7,Aldh1a3,Rspo3,Whrn	16/534
15_Member	GO Biological Processes	GO:0043583	ear development	-2.61613	-0.828168	12064,12159,14165,14184,14461,18121,21385,22295,56847,73750	Bdnf,Bmp4,Fgf10,Fgfr3,Gata2,Nog,Tbx2,Cdh23,Aldh1a3,Whrn	10/259
15_Member	GO Biological Processes	GO:0042471	ear morphogenesis	-2.49747	-0.765534	14165,14461,18121,21385,22295,56847,73750	Fgf10,Gata2,Nog,Tbx2,Cdh23,Aldh1a3,Whrn	7/145
15_Member	GO Biological Processes	GO:0048839	inner ear development	-2.49362	-0.762962	12064,12159,14165,14184,14461,21385,22295,56847,73750	Bdnf,Bmp4,Fgf10,Fgfr3,Gata2,Tbx2,Cdh23,Aldh1a3,Whrn	9/226
15_Member	GO Biological Processes	GO:0007423	sensory organ development	-2.49071	-0.761341	11830,12064,12159,12628,14165,14184,14461,16842,18121,19242,19662,21385,22295,56847,73750,83453,237979,329941	Aqp5,Bdnf,Bmp4,Cfh,Fgf10,Fgfr3,Gata2,Lef1,Nog,Ptn,Rbp4,Tbx2,Cdh23,Aldh1a3,Whrn,Chrdl1,Sdk2,Col8a2	18/663
15_Member	GO Biological Processes	GO:0048562	embryonic organ morphogenesis	-2.29814	-0.636268	12159,14165,14461,18121,19662,20460,21385,21414,22295,56847,73750	Bmp4,Fgf10,Gata2,Nog,Rbp4,Stil,Tbx2,Tcf7,Cdh23,Aldh1a3,Whrn	11/334
15_Member	GO Biological Processes	GO:0042472	inner ear morphogenesis	-2.26509	-0.614115	14165,14461,21385,22295,56847,73750	Fgf10,Gata2,Tbx2,Cdh23,Aldh1a3,Whrn	6/121
16_Summary	GO Biological Processes	GO:0006935	chemotaxis	-4.49112	-1.90365	12768,13479,14165,14725,16590,16842,19242,20311,20315,20348,20349,57349,58217,66793,80901,12159,13607,14560,16847,16880,18053,29820,110075,13143,216892,12064,381339,13874,23893,11596,11606,12628,12759,15439,16644,17951,213435	Ccr1,Dpep1,Fgf10,Lrp2,Kit,Lef1,Ptn,Cxcl5,Cxcl12,Sema3c,Sema3e,Ppbp,Trem1,Clxn,Cxcr6,Bmp4,Eda,Gdf10,Lepr,Lifr,Ngfr,Tnfrsf19,Bmp3,Dapk2,Spns2,Bdnf,Tmem182,Ereg,Grem2,Ager,Agt,Cfh,Clu,Hp,Kng1,Naip5,Mylk3	37/-
16_Member	GO Biological Processes	GO:0006935	chemotaxis	-4.49112	-1.90365	12768,13479,14165,14725,16590,16842,19242,20311,20315,20348,20349,57349,58217,66793,80901	Ccr1,Dpep1,Fgf10,Lrp2,Kit,Lef1,Ptn,Cxcl5,Cxcl12,Sema3c,Sema3e,Ppbp,Trem1,Clxn,Cxcr6	15/327
16_Member	GO Biological Processes	GO:0042330	taxis	-4.46072	-1.88239	12768,13479,14165,14725,16590,16842,19242,20311,20315,20348,20349,57349,58217,66793,80901	Ccr1,Dpep1,Fgf10,Lrp2,Kit,Lef1,Ptn,Cxcl5,Cxcl12,Sema3c,Sema3e,Ppbp,Trem1,Clxn,Cxcr6	15/329
16_Member	GO Biological Processes	GO:0040011	locomotion	-4.03313	-1.63955	12768,13479,14165,14725,16590,16842,19242,20311,20315,20348,20349,57349,58217,66793,80901	Ccr1,Dpep1,Fgf10,Lrp2,Kit,Lef1,Ptn,Cxcl5,Cxcl12,Sema3c,Sema3e,Ppbp,Trem1,Clxn,Cxcr6	15/359
16_Member	KEGG Pathway	mmu04060	Cytokine-cytokine receptor interaction - Mus musculus (house mouse)	-3.80786	-1.52602	12159,12768,13607,14560,16847,16880,18053,20311,20315,29820,57349,80901,110075	Bmp4,Ccr1,Eda,Gdf10,Lepr,Lifr,Ngfr,Cxcl5,Cxcl12,Tnfrsf19,Ppbp,Cxcr6,Bmp3	13/294
16_Member	GO Biological Processes	GO:0060326	cell chemotaxis	-3.74411	-1.51393	12768,13479,16590,16842,19242,20311,20315,57349,58217,66793,80901	Ccr1,Dpep1,Kit,Lef1,Ptn,Cxcl5,Cxcl12,Ppbp,Trem1,Clxn,Cxcr6	11/221
16_Member	GO Biological Processes	GO:0030595	leukocyte chemotaxis	-3.17615	-1.17426	12768,13479,16590,19242,20311,20315,57349,58217	Ccr1,Dpep1,Kit,Ptn,Cxcl5,Cxcl12,Ppbp,Trem1	8/144
16_Member	GO Biological Processes	GO:0070098	chemokine-mediated signaling pathway	-2.80705	-0.931649	12768,20311,20315,57349,80901	Ccr1,Cxcl5,Cxcl12,Ppbp,Cxcr6	5/64
16_Member	GO Biological Processes	GO:0050900	leukocyte migration	-2.76643	-0.915423	12768,13143,13479,16590,19242,20311,20315,57349,58217,216892	Ccr1,Dapk2,Dpep1,Kit,Ptn,Cxcl5,Cxcl12,Ppbp,Trem1,Spns2	10/247
16_Member	GO Biological Processes	GO:1990266	neutrophil migration	-2.58043	-0.807997	13143,13479,20311,57349,58217	Dapk2,Dpep1,Cxcl5,Ppbp,Trem1	5/72
16_Member	GO Biological Processes	GO:1990868	response to chemokine	-2.52848	-0.778109	12768,20311,20315,57349,80901	Ccr1,Cxcl5,Cxcl12,Ppbp,Cxcr6	5/74
16_Member	GO Biological Processes	GO:1990869	cellular response to chemokine	-2.52848	-0.778109	12768,20311,20315,57349,80901	Ccr1,Cxcl5,Cxcl12,Ppbp,Cxcr6	5/74
16_Member	Reactome Gene Sets	R-MMU-380108	Chemokine receptors bind chemokines	-2.28135	-0.625135	20311,20315,57349,80901	Cxcl5,Cxcl12,Ppbp,Cxcr6	4/53
16_Member	GO Biological Processes	GO:0031099	regeneration	-2.2479	-0.602168	12064,16880,19242,20311,20315,381339	Bdnf,Lifr,Ptn,Cxcl5,Cxcl12,Tmem182	6/122
16_Member	GO Biological Processes	GO:0031100	animal organ regeneration	-2.19082	-0.56168	16880,20311,20315	Lifr,Cxcl5,Cxcl12	3/29
16_Member	GO Biological Processes	GO:0030593	neutrophil chemotaxis	-2.16913	-0.544233	13479,20311,57349,58217	Dpep1,Cxcl5,Ppbp,Trem1	4/57
16_Member	GO Biological Processes	GO:0019221	cytokine-mediated signaling pathway	-2.09806	-0.505946	12768,13607,13874,16590,16847,16880,20311,20315,23893,57349,80901	Ccr1,Eda,Ereg,Kit,Lepr,Lifr,Cxcl5,Cxcl12,Grem2,Ppbp,Cxcr6	11/356
16_Member	GO Biological Processes	GO:0097530	granulocyte migration	-2.0322	-0.467231	13143,13479,20311,57349,58217	Dapk2,Dpep1,Cxcl5,Ppbp,Trem1	5/97
16_Member	GO Biological Processes	GO:0006954	inflammatory response	-2.01017	-0.453034	11596,11606,12628,12759,12768,13479,15439,16590,16644,17951,19242,20311,57349,80901,213435	Ager,Agt,Cfh,Clu,Ccr1,Dpep1,Hp,Kit,Kng1,Naip5,Ptn,Cxcl5,Ppbp,Cxcr6,Mylk3	15/575
17_Summary	GO Biological Processes	GO:0050930	induction of positive chemotaxis	-4.44229	-1.87623	11596,14165,20315,22341,12159,14184,14461,16002,18053,66214,11606,12768,13143,16336,16590,16842,18667,18811,19225,19242,20348,20349,57349,58217,17470,23892,58994,216892,15364,18121,75745,12428,16644,18104,21414,385643	Ager,Fgf10,Cxcl12,Vegfc,Bmp4,Fgfr3,Gata2,Igf2,Ngfr,Rgcc,Agt,Ccr1,Dapk2,Insl3,Kit,Lef1,Pgr,Prl2c2,Ptgs2,Ptn,Sema3c,Sema3e,Ppbp,Trem1,Cd200,Grem1,Smpd3,Spns2,Hmga2,Nog,Rian,Ccna2,Kng1,Nqo1,Tcf7,Kng2	36/-
17_Member	GO Biological Processes	GO:0050930	induction of positive chemotaxis	-4.44229	-1.87623	11596,14165,20315,22341	Ager,Fgf10,Cxcl12,Vegfc	4/15
17_Member	GO Biological Processes	GO:0001936	regulation of endothelial cell proliferation	-4.42823	-1.87623	11596,12159,14165,14184,14461,16002,18053,20315,22341,66214	Ager,Bmp4,Fgf10,Fgfr3,Gata2,Igf2,Ngfr,Cxcl12,Vegfc,Rgcc	10/153
17_Member	GO Biological Processes	GO:0030335	positive regulation of cell migration	-4.17109	-1.69679	11596,11606,12159,12768,13143,14165,14461,16002,16336,16590,16842,18667,18811,19225,19242,20315,20348,20349,22341,57349,58217	Ager,Agt,Bmp4,Ccr1,Dapk2,Fgf10,Gata2,Igf2,Insl3,Kit,Lef1,Pgr,Prl2c2,Ptgs2,Ptn,Cxcl12,Sema3c,Sema3e,Vegfc,Ppbp,Trem1	21/611
17_Member	GO Biological Processes	GO:0002685	regulation of leukocyte migration	-3.91887	-1.56779	11596,12768,13143,17470,19242,20315,22341,23892,57349,58217,58994,216892	Ager,Ccr1,Dapk2,Cd200,Ptn,Cxcl12,Vegfc,Grem1,Ppbp,Trem1,Smpd3,Spns2	12/248
17_Member	GO Biological Processes	GO:2000147	positive regulation of cell motility	-3.88058	-1.55043	11596,11606,12159,12768,13143,14165,14461,16002,16336,16590,16842,18667,18811,19225,19242,20315,20348,20349,22341,57349,58217	Ager,Agt,Bmp4,Ccr1,Dapk2,Fgf10,Gata2,Igf2,Insl3,Kit,Lef1,Pgr,Prl2c2,Ptgs2,Ptn,Cxcl12,Sema3c,Sema3e,Vegfc,Ppbp,Trem1	21/641
17_Member	GO Biological Processes	GO:0040017	positive regulation of locomotion	-3.7342	-1.51205	11596,11606,12159,12768,13143,14165,14461,16002,16336,16590,16842,18667,18811,19225,19242,20315,20348,20349,22341,57349,58217	Ager,Agt,Bmp4,Ccr1,Dapk2,Fgf10,Gata2,Igf2,Insl3,Kit,Lef1,Pgr,Prl2c2,Ptgs2,Ptn,Cxcl12,Sema3c,Sema3e,Vegfc,Ppbp,Trem1	21/657
17_Member	GO Biological Processes	GO:0050921	positive regulation of chemotaxis	-3.50752	-1.36523	11596,12768,13143,14165,19242,20315,22341,57349,58217	Ager,Ccr1,Dapk2,Fgf10,Ptn,Cxcl12,Vegfc,Ppbp,Trem1	9/162
17_Member	GO Biological Processes	GO:0050927	positive regulation of positive chemotaxis	-3.45244	-1.33332	11596,14165,20315,22341	Ager,Fgf10,Cxcl12,Vegfc	4/26
17_Member	GO Biological Processes	GO:0050926	regulation of positive chemotaxis	-3.3873	-1.29168	11596,14165,20315,22341	Ager,Fgf10,Cxcl12,Vegfc	4/27
17_Member	GO Biological Processes	GO:0002688	regulation of leukocyte chemotaxis	-3.38376	-1.29151	12768,13143,19242,20315,22341,23892,57349,58217	Ccr1,Dapk2,Ptn,Cxcl12,Vegfc,Grem1,Ppbp,Trem1	8/134
17_Member	GO Biological Processes	GO:0001938	positive regulation of endothelial cell proliferation	-3.33575	-1.2637	12159,14165,14184,14461,16002,20315,22341	Bmp4,Fgf10,Fgfr3,Gata2,Igf2,Cxcl12,Vegfc	7/104
17_Member	GO Biological Processes	GO:0002690	positive regulation of leukocyte chemotaxis	-3.237	-1.19646	12768,13143,19242,20315,22341,57349,58217	Ccr1,Dapk2,Ptn,Cxcl12,Vegfc,Ppbp,Trem1	7/108
17_Member	GO Biological Processes	GO:0050678	regulation of epithelial cell proliferation	-3.22815	-1.19646	11596,12159,14165,14184,14461,15364,16002,18053,18121,18667,19242,20315,22341,66214,75745	Ager,Bmp4,Fgf10,Fgfr3,Gata2,Hmga2,Igf2,Ngfr,Nog,Pgr,Ptn,Cxcl12,Vegfc,Rgcc,Rian	15/427
17_Member	GO Biological Processes	GO:0050920	regulation of chemotaxis	-3.09989	-1.12135	11596,12768,13143,14165,19242,20315,22341,23892,57349,58217	Ager,Ccr1,Dapk2,Fgf10,Ptn,Cxcl12,Vegfc,Grem1,Ppbp,Trem1	10/223
17_Member	GO Biological Processes	GO:0050679	positive regulation of epithelial cell proliferation	-2.91346	-0.984307	12159,14165,14184,14461,15364,16002,18121,19242,20315,22341	Bmp4,Fgf10,Fgfr3,Gata2,Hmga2,Igf2,Nog,Ptn,Cxcl12,Vegfc	10/236
17_Member	GO Biological Processes	GO:0002687	positive regulation of leukocyte migration	-2.66571	-0.861569	11596,12768,13143,19242,20315,22341,57349,58217	Ager,Ccr1,Dapk2,Ptn,Cxcl12,Vegfc,Ppbp,Trem1	8/173
17_Member	KEGG Pathway	mmu05200	Pathways in cancer - Mus musculus (house mouse)	-2.57307	-0.806265	11606,12159,12428,13143,14165,14184,16002,16590,16644,16842,18104,19225,20315,21414,22341,385643	Agt,Bmp4,Ccna2,Dapk2,Fgf10,Fgfr3,Igf2,Kit,Kng1,Lef1,Nqo1,Ptgs2,Cxcl12,Tcf7,Vegfc,Kng2	16/548
17_Member	GO Biological Processes	GO:0071675	regulation of mononuclear cell migration	-2.49747	-0.765534	11596,12768,17470,20315,23892,58217,216892	Ager,Ccr1,Cd200,Cxcl12,Grem1,Trem1,Spns2	7/145
18_Summary	Reactome Gene Sets	R-MMU-397014	Muscle contraction	-4.42823	-1.87623	11931,16525,16526,17380,21954,54195,56188,60596,110893,320707,14411,20269,63993,229706,237831,16590,19225,109620,12768,14184,22295,64051,231602,11606,69642,12870,14725,70701,208098,246049,12064,13179,18053,19242,52882,108013,11450,11596,14165,23966,78896,83674	Atp1b1,Kcnk1,Kcnk2,Mme,Tnni3,Gucy1b1,Fxyd1,Gucy1a1,Slc8a3,Atp2b3,Slc6a12,Scn3a,Slc5a7,Slc6a17,Slc13a5,Kit,Ptgs2,Dsp,Ccr1,Fgfr3,Cdh23,Sv2a,P2rx2,Agt,Mlip,Cp,Lrp2,Nipal1,Panx3,Slc36a2,Bdnf,Dcn,Ngfr,Ptn,Rgs7bp,Celf4,Adipoq,Ager,Fgf10,Tenm4,Ecrg4,Cnnm1	42/-
18_Member	Reactome Gene Sets	R-MMU-397014	Muscle contraction	-4.42823	-1.87623	11931,16525,16526,17380,21954,54195,56188,60596,110893,320707	Atp1b1,Kcnk1,Kcnk2,Mme,Tnni3,Gucy1b1,Fxyd1,Gucy1a1,Slc8a3,Atp2b3	10/153
18_Member	Reactome Gene Sets	R-MMU-5576891	Cardiac conduction	-4.32872	-1.7947	11931,16525,16526,17380,21954,56188,110893,320707	Atp1b1,Kcnk1,Kcnk2,Mme,Tnni3,Fxyd1,Slc8a3,Atp2b3	8/98
18_Member	Reactome Gene Sets	R-MMU-5578775	Ion homeostasis	-3.21872	-1.1896	11931,21954,56188,110893,320707	Atp1b1,Tnni3,Fxyd1,Slc8a3,Atp2b3	5/52
18_Member	GO Biological Processes	GO:0006814	sodium ion transport	-3.12349	-1.14267	11931,14411,16525,20269,56188,63993,110893,229706,237831	Atp1b1,Slc6a12,Kcnk1,Scn3a,Fxyd1,Slc5a7,Slc8a3,Slc6a17,Slc13a5	9/183
18_Member	GO Biological Processes	GO:0006937	regulation of muscle contraction	-2.76169	-0.915423	11931,16590,19225,21954,56188,60596,109620,110893	Atp1b1,Kit,Ptgs2,Tnni3,Fxyd1,Gucy1a1,Dsp,Slc8a3	8/167
18_Member	GO Biological Processes	GO:0055074	calcium ion homeostasis	-2.7279	-0.898491	11931,12768,14184,21954,22295,56188,64051,110893,231602,320707	Atp1b1,Ccr1,Fgfr3,Tnni3,Cdh23,Fxyd1,Sv2a,Slc8a3,P2rx2,Atp2b3	10/250
18_Member	GO Biological Processes	GO:0006874	intracellular calcium ion homeostasis	-2.55811	-0.792691	11931,12768,21954,22295,56188,64051,110893,231602,320707	Atp1b1,Ccr1,Tnni3,Cdh23,Fxyd1,Sv2a,Slc8a3,P2rx2,Atp2b3	9/221
18_Member	GO Biological Processes	GO:0090257	regulation of muscle system process	-2.53294	-0.778109	11606,11931,16590,19225,21954,56188,60596,69642,109620,110893	Agt,Atp1b1,Kit,Ptgs2,Tnni3,Fxyd1,Gucy1a1,Mlip,Dsp,Slc8a3	10/266
18_Member	GO Biological Processes	GO:0035725	sodium ion transmembrane transport	-2.52671	-0.777688	11931,14411,16525,20269,110893,229706	Atp1b1,Slc6a12,Kcnk1,Scn3a,Slc8a3,Slc6a17	6/107
18_Member	GO Biological Processes	GO:0006812	monoatomic cation transport	-2.49887	-0.765534	11931,12768,12870,14411,14725,16525,16526,20269,22295,56188,63993,70701,110893,208098,229706,231602,237831,246049,320707	Atp1b1,Ccr1,Cp,Slc6a12,Lrp2,Kcnk1,Kcnk2,Scn3a,Cdh23,Fxyd1,Slc5a7,Nipal1,Slc8a3,Panx3,Slc6a17,P2rx2,Slc13a5,Slc36a2,Atp2b3	19/715
18_Member	GO Biological Processes	GO:0042391	regulation of membrane potential	-2.42696	-0.717623	11606,11931,12064,13179,16525,16526,18053,19242,20269,52882,56188,108013,109620,110893,231602	Agt,Atp1b1,Bdnf,Dcn,Kcnk1,Kcnk2,Ngfr,Ptn,Scn3a,Rgs7bp,Fxyd1,Celf4,Dsp,Slc8a3,P2rx2	15/516
18_Member	GO Biological Processes	GO:0030001	metal ion transport	-2.34091	-0.663408	11931,12768,12870,14411,14725,16525,16526,20269,22295,56188,63993,70701,110893,229706,231602,237831,320707	Atp1b1,Ccr1,Cp,Slc6a12,Lrp2,Kcnk1,Kcnk2,Scn3a,Cdh23,Fxyd1,Slc5a7,Nipal1,Slc8a3,Slc6a17,P2rx2,Slc13a5,Atp2b3	17/632
18_Member	GO Biological Processes	GO:0044057	regulation of system process	-2.21587	-0.578509	11450,11596,11606,11931,14165,16590,18053,19225,21954,23966,56188,60596,69642,78896,108013,109620,110893	Adipoq,Ager,Agt,Atp1b1,Fgf10,Kit,Ngfr,Ptgs2,Tnni3,Tenm4,Fxyd1,Gucy1a1,Mlip,Ecrg4,Celf4,Dsp,Slc8a3	17/651
18_Member	GO Biological Processes	GO:0006942	regulation of striated muscle contraction	-2.16631	-0.544233	11931,21954,56188,109620,110893	Atp1b1,Tnni3,Fxyd1,Dsp,Slc8a3	5/90
18_Member	GO Biological Processes	GO:0098771	inorganic ion homeostasis	-2.11125	-0.511505	11606,11931,12768,12870,14184,21954,22295,56188,64051,83674,110893,231602,320707	Agt,Atp1b1,Ccr1,Cp,Fgfr3,Tnni3,Cdh23,Fxyd1,Sv2a,Cnnm1,Slc8a3,P2rx2,Atp2b3	13/455
19_Summary	GO Biological Processes	GO:0007406	negative regulation of neuroblast proliferation	-4.32187	-1.7947	12064,14184,14461,19242,12159,14165,15364,18121,20349,211612,16842,16590,14725,22341,23966,228357,211651	Bdnf,Fgfr3,Gata2,Ptn,Bmp4,Fgf10,Hmga2,Nog,Sema3e,Ptchd1,Lef1,Kit,Lrp2,Vegfc,Tenm4,Lrp4,Fancd2	17/-
19_Member	GO Biological Processes	GO:0007406	negative regulation of neuroblast proliferation	-4.32187	-1.7947	12064,14184,14461,19242	Bdnf,Fgfr3,Gata2,Ptn	4/16
19_Member	GO Biological Processes	GO:0021536	diencephalon development	-4.11485	-1.65969	12159,14165,14461,15364,18121,20349,211612	Bmp4,Fgf10,Gata2,Hmga2,Nog,Sema3e,Ptchd1	7/78
19_Member	GO Biological Processes	GO:0021983	pituitary gland development	-3.81266	-1.52622	12159,14165,14461,15364,18121	Bmp4,Fgf10,Gata2,Hmga2,Nog	5/39
19_Member	GO Biological Processes	GO:0071864	positive regulation of cell proliferation in bone marrow	-3.45999	-1.33714	14184,15364,16842	Fgfr3,Hmga2,Lef1	3/11
19_Member	GO Biological Processes	GO:0035019	somatic stem cell population maintenance	-3.23645	-1.19646	14165,14184,14461,15364,16590,18121	Fgf10,Fgfr3,Gata2,Hmga2,Kit,Nog	6/78
19_Member	GO Biological Processes	GO:0071863	regulation of cell proliferation in bone marrow	-3.22961	-1.19646	14184,15364,16842	Fgfr3,Hmga2,Lef1	3/13
19_Member	GO Biological Processes	GO:0014013	regulation of gliogenesis	-3.17615	-1.17426	12159,14184,14725,15364,18121,19242,22341,23966	Bmp4,Fgfr3,Lrp2,Hmga2,Nog,Ptn,Vegfc,Tenm4	8/144
19_Member	GO Biological Processes	GO:2000178	negative regulation of neural precursor cell proliferation	-2.99675	-1.04005	12064,14184,14461,19242	Bdnf,Fgfr3,Gata2,Ptn	4/34
19_Member	GO Biological Processes	GO:0014014	negative regulation of gliogenesis	-2.96654	-1.02083	12159,14184,15364,18121,19242	Bmp4,Fgfr3,Hmga2,Nog,Ptn	5/59
19_Member	GO Biological Processes	GO:0045686	negative regulation of glial cell differentiation	-2.85666	-0.951197	12159,14184,15364,18121	Bmp4,Fgfr3,Hmga2,Nog	4/37
19_Member	GO Biological Processes	GO:0050768	negative regulation of neurogenesis	-2.84522	-0.943655	12064,12159,14184,14461,15364,18121,19242,228357	Bdnf,Bmp4,Fgfr3,Gata2,Hmga2,Nog,Ptn,Lrp4	8/162
19_Member	GO Biological Processes	GO:0051961	negative regulation of nervous system development	-2.69721	-0.879356	12064,12159,14184,14461,15364,18121,19242,228357	Bdnf,Bmp4,Fgfr3,Gata2,Hmga2,Nog,Ptn,Lrp4	8/171
19_Member	GO Biological Processes	GO:0045685	regulation of glial cell differentiation	-2.69645	-0.879356	12159,14184,15364,18121,19242,23966	Bmp4,Fgfr3,Hmga2,Nog,Ptn,Tenm4	6/99
19_Member	GO Biological Processes	GO:0048712	negative regulation of astrocyte differentiation	-2.65874	-0.861569	14184,15364,18121	Fgfr3,Hmga2,Nog	3/20
19_Member	GO Biological Processes	GO:0019827	stem cell population maintenance	-2.40044	-0.701975	14165,14184,14461,15364,16590,18121,211651	Fgf10,Fgfr3,Gata2,Hmga2,Kit,Nog,Fancd2	7/151
19_Member	GO Biological Processes	GO:0098727	maintenance of cell number	-2.3234	-0.651538	14165,14184,14461,15364,16590,18121,211651	Fgf10,Fgfr3,Gata2,Hmga2,Kit,Nog,Fancd2	7/156
20_Summary	GO Biological Processes	GO:0043065	positive regulation of apoptotic process	-4.24659	-1.7352	11450,11596,11606,12064,12159,12274,12759,13143,14089,14184,14373,18053,18104,18952,19223,19225,19242,56847,58217,66214,73246,107765,14165,18121,20315,107869	Adipoq,Ager,Agt,Bdnf,Bmp4,C6,Clu,Dapk2,Fap,Fgfr3,G0s2,Ngfr,Nqo1,Septin4,Ptgis,Ptgs2,Ptn,Aldh1a3,Trem1,Rgcc,Rassf6,Ankrd1,Fgf10,Nog,Cxcl12,Cth	26/-
20_Member	GO Biological Processes	GO:0043065	positive regulation of apoptotic process	-4.24659	-1.7352	11450,11596,11606,12064,12159,12274,12759,13143,14089,14184,14373,18053,18104,18952,19223,19225,19242,56847,58217,66214,73246,107765	Adipoq,Ager,Agt,Bdnf,Bmp4,C6,Clu,Dapk2,Fap,Fgfr3,G0s2,Ngfr,Nqo1,Septin4,Ptgis,Ptgs2,Ptn,Aldh1a3,Trem1,Rgcc,Rassf6,Ankrd1	22/650
20_Member	GO Biological Processes	GO:0043068	positive regulation of programmed cell death	-4.07366	-1.65457	11450,11596,11606,12064,12159,12274,12759,13143,14089,14184,14373,18053,18104,18952,19223,19225,19242,56847,58217,66214,73246,107765	Adipoq,Ager,Agt,Bdnf,Bmp4,C6,Clu,Dapk2,Fap,Fgfr3,G0s2,Ngfr,Nqo1,Septin4,Ptgis,Ptgs2,Ptn,Aldh1a3,Trem1,Rgcc,Rassf6,Ankrd1	22/668
20_Member	GO Biological Processes	GO:2001233	regulation of apoptotic signaling pathway	-2.26832	-0.61621	11606,12064,12159,12759,13143,14165,14373,18053,18121,18952,19225,20315,107869	Agt,Bdnf,Bmp4,Clu,Dapk2,Fgf10,G0s2,Ngfr,Nog,Septin4,Ptgs2,Cxcl12,Cth	13/435

## Sheet: Sheet1
Extracellular matrix organization	Bcan	Bmp4	Col11a2	Col13a1	Col14a1	Col9a3	Dcn	Dmp1	Eln	Fbln2	Ibsp	Lum	Matn4	Mmp13	Col22a1	Pcolce2	Col25a1	Capn11	Col8a2	Atp1b1	Mme	Slc8a3	Slc36a2	Agt	Grem1	Smpd3	Adamts15	Olfml2a	Abi3bp
negative regulation of cell population proliferation	Adipoq	Ager	Agt	Bdnf	Bmp4	Ereg	Fap	Fgf10	Fgfr3	Gata2	H2-Aa	Insl3	Kcnk2	Cd200	Ngfr	Nog	Septin4	Ptgs2	Ptn	Rbp4	Cxcl12	Timp3	Grem1	E2f7	Rgcc	Rian	Ecrg4	Cth	Adarb1	Btla	Vsig4	Abi3bp	Dcn	Dpep1	Tmeff2	Limch1
tube morphogenesis	Agt	Bmp4	Cfh	Eda	Enpep	Ereg	Fap	Fgf10	Fgfr3	Gata2	Lrp2	Hmga2	Lef1	Lepr	Nog	Pgr	Prl2c2	Ptgs2	Cxcl12	Sema3e	Stil	Tbx2	Tcf7	Tnni3	Vegfc	Grem1	E2f7	Tmem59l	Esm1	Rspo3	Col8a2	Mir143	Ngfr	Septin4	Sema3c	Tmeff2	Aldh1a3	Camsap3	Ankrd1	Dsp	Adarb1	Syne4	Col13a1	Ccnb2	Hp	Igf2	Prl2c3	Bcan	Kif1a
regulation of neural precursor cell proliferation	Bcan	Bdnf	Vcan	Fgfr3	Gata2	Lrp2	Ngfr	Nog	Prl2c2	Ptn	Vegfc	Smarca1	Bmp4	Crabp2	Hmga2	Kit	Lef1	Mme	Cxcl12	Tenm4	Lrp4	Adipoq	Ager	Ccr1	H2-Aa	Clu	Lifr	Sema3c	Sema3e	Cdh23	Grem1	Whrn	Col25a1	Adarb1	Cdh10	Arhgef26	Camsap3
ossification	Bmp4	Col13a1	Dmp1	Fgfr3	Gdf10	Ibsp	Igf2	Mmp13	Nog	Phex	Ptgs2	Ptn	Smpd3	Ifitm5	Chrdl1	Mepe	Bmp3	Panx3	Bcan	Cfh	Col11a2	Vcan	Hmga2	Lepr	Rbp4	Timp3	Pappa2	Spns2
Complement and coagulation cascades - Mus musculus (house mouse)	Serping1	C2	C4b	C6	Cfh	Clu	F5	Kng1	Vsig4	Kng2	Fcna	Rgcc	Lgals4	Cxcl5	Cxcl12	Ppbp	Spns2
[truncated: 8 more columns]

## Sheet: Sheet2
Extracellular matrix organization	Negative regulation of cell population proliferation	Tube morphogenesis	Regulation of neural precursor cell proliferation	Ossification	Complement and coagulation cascades
Bcan	Adipoq	Agt	Bcan	Bmp4	Serping1
Bmp4	Ager	Bmp4	Bdnf	Col13a1	C2
Col11a2	Agt	Cfh	Vcan	Dmp1	C4b
Col13a1	Bdnf	Eda	Fgfr3	Fgfr3	C6
Col14a1	Bmp4	Enpep	Gata2	Gdf10	Cfh
Col9a3	Ereg	Ereg	Lrp2	Ibsp	Clu
Dcn	Fap	Fap	Ngfr	Igf2	F5
Dmp1	Fgf10	Fgf10	Nog	Mmp13	Kng1
Eln	Fgfr3	Fgfr3	Prl2c2	Nog	Vsig4
Fbln2	Gata2	Gata2	Ptn	Phex	Kng2
Ibsp	H2-Aa	Lrp2	Vegfc	Ptgs2	Fcna
Lum	Insl3	Hmga2	Smarca1	Ptn	Rgcc
Matn4	Kcnk2	Lef1	Bmp4	Smpd3	Lgals4
Mmp13	Cd200	Lepr	Crabp2	Ifitm5	Cxcl5
Col22a1	Ngfr	Nog	Hmga2	Chrdl1	Cxcl12
Pcolce2	Nog	Pgr	Kit	Mepe	Ppbp
Col25a1	Septin4	Prl2c2	Lef1	Bmp3	Spns2
Capn11	Ptgs2	Ptgs2	Mme	Panx3
Col8a2	Ptn	Cxcl12	Cxcl12	Bcan
Atp1b1	Rbp4	Sema3e	Tenm4	Cfh
Mme	Cxcl12	Stil	Lrp4	Col11a2
Slc8a3	Timp3	Tbx2	Adipoq	Vcan
Slc36a2	Grem1	Tcf7	Ager	Hmga2
Agt	E2f7	Tnni3	Ccr1	Lepr
Grem1	Rgcc	Vegfc	H2-Aa	Rbp4
Smpd3	Rian	Grem1	Clu	Timp3
Adamts15	Ecrg4	E2f7	Lifr	Pappa2
Olfml2a	Cth	Tmem59l	Sema3c	Spns2
Abi3bp	Adarb1	Esm1	Sema3e
	Btla	Rspo3	Cdh23
	Vsig4	Col8a2	Grem1
	Abi3bp	Mir143	Whrn
	Dcn	Ngfr	Col25a1
	Dpep1	Septin4	Adarb1
	Tmeff2	Sema3c	Cdh10
	Limch1	Tmeff2	Arhgef26
		Aldh1a3	Camsap3
		Camsap3
		Ankrd1
		Dsp
		Adarb1
		Syne4
		Col13a1
		Ccnb2
		Hp
		Igf2
		Prl2c3
		Bcan
		Kif1a
		Whrn
		Smarca1
		Cenpf
		Ptchd1
		Fancd2
		Slc6a17
		Timp3
		Rian
